# Supplementary material for: High-density linkage map construction and QTL analyses for fiber quality, yield and morphological traits using CottonSNP63K array in upland cotton (Gossypium hirsutum L.)
Source: BMC Genomics. 2019 Nov 21;20:889. doi: 10.1186/s12864-019-6214-z (PMC6878679; doi:10.1186/s12864-019-6214-z)
Supplement: Supplementary file 1 — Additional file 1: Table S1. QTLs of fiber quality, yield and morphological traits identified in the RIL population. [file 12864_2019_6214_MOESM1_ESM.xlsx]

## Sheet: Sheet1
Table S1. QTLs of fiber quality, yield and agronomic traits identified in the RILs population of NC05AZ06 and NC11-2091 cross evaluated at Central Crops Research Station, Clayton, NC in years 2016 and 2017.
Traita	QTL	Year	Range	Peak	LOD	PVEb	AEc
MIC	qMIC-CH10-1*	16	233.43-252.01	244.08	11.4	16.2	-0.25
		17	233.43-252.01	243.58	9.1	16.2	-0.207
	qMIC-CH24-1*	16	71.47-87.7	81.76	16.3	25.8	0.335
		17	68.4-87.7	78.81	12.5	23	0.256
	qMIC-CH25-1*	16	102.67-109.11	104.67	3.3	4.1	0.128
		17	92.32-112.58	102.67	6.1	10	0.167
	qMIC-16-CH3-1	16	78.61-95.32	88.82	11.7	17.2	0.344
	qMIC-16-CH6-1	16	0-15.09	3	7	19.3	0.274
	qMIC-16-CH7-1	16	118.91-132.42	126.63	5	6.4	0.158
	qMIC-17-CH25-2	17	58.93-59.91	59.91	3.4	5.2	0.117
UHM	qUHM-16-CH23-1	16	111.44-130.21	120.46	5	8.2	0.024
	qUHM-17-CH23-1	17	132.16-142.33	142.33	6.6	10.2	0.028
	qUHM-16-CH5-1	16	0-4.58	0	6.5	11.2	-0.028
	qUHM-17-CH5-1	17	74.41-95.71	87.3	5.8	8.8	0.026
	qUHM-16-CH7-1	16	43.66-65.19	55.42	6.9	12.1	0.029
	qUHM-17-CH7-1	17	17.16-35.23	22.56	6.1	10.1	0.027
	qUHM-16-CH8-1	16	143.62-150.29	150.29	4.3	7.8	0.023
	qUHM-17-CH21-1	17	158.54-171.02	171.02	3.8	5.5	0.02
	qUHM-17-CH24-1	17	46.58-68.4	60.96	4.8	7.5	0.024
	qUHM-16-CH24-1	16	123.73-142.8	134.44	6.7	11.9	0.028
UI	qUI-CH3-1*	16	46.82-68.03	58.14	10.4	21	-0.921
		17	46.82-68.03	55.53	3.5	6	-0.386
	qUI-CH11-1*	16	30.34-52.37	42.28	8.4	16.1	0.9
		17	46-50.81	46	2.8	4.9	0.362
	qUI-16-CH4-1	16	207.88-227.03	220.88	7.4	13	0.72
	qUI-17-CH7-1	17	47.29-65.19	61.65	5.4	8.9	0.459
	qUI-16-CH10-1	16	11.59-19.17	17.67	7.2	12.7	0.732
	qUI-16-CH11-2	16	9.49-18.49	14.65	4.5	7.5	-0.614
	qUI-16-CH12-1	16	152.39-163.74	156.51	4.1	7.2	0.548
	qUI-17-CH21-1	17	6.05-24.36	17.12	6.1	10	0.488
	qUI-17-CH22-1	17	67.73-79.76	77.25	5.7	9.5	0.483
	qUI-17-CH26-1	17	28.88-46.13	39.93	7	13.1	-0.596
FS	qFS-CH2-1*	16	107.73-118.93	112.84	4.9	7.3	0.639
		17	101.54-118.93	111.34	7.2	11.9	0.767
	qFS-CH4-1*	16	1.53-11.28	4.22	3.9	6.2	0.573
		17	0-8.64	8.64	3	4.1	0.425
	qFS-CH19-1*	16	121.23-124.72	124.72	3.6	5.2	-0.519
		17	112.85-133.39	121.23	7.3	11.8	-0.726
	qFS-CH25-1*	16	98.22-115.15	108.63	9.4	15.6	-0.936
		17	101.68-121.15	110.59	7.3	11.5	-0.701
	qFS-16-CH10-1	16	132.81-152.55	142.57	5.4	8.4	0.678
	qFS-17-CH13-1	17	9.58-15.12	15.12	3.7	5.6	0.502
	qFS-17-CH14-1	17	8.8-28.94	21.46	7.5	11.9	0.736
	qFS-17-CH21-1	17	31.07-45.91	39.35	5.4	8.2	0.609
	qFS-16-CH21-1	16	93-113.32	103.43	5.2	7.9	0.678
	qFS-16-CH22-1	16	52.69-63.22	56.26	3.7	5.8	-0.553
	qFS-17-CH24-1	17	119.17-125.91	119.17	3.5	5.8	-0.502
FE	qFE-CH4-1*	16	156.02-172.58	167.72	4.7	7.1	-0.385
		17	156.02-181.46	172.58	8.7	13.5	-0.562
	qFE-CH5-1*	16	129.33-143.65	129.33	5	9.4	-0.452
		17	138.14-152.07	148.56	5.1	7.3	-0.41
	qFE-CH8-1*	16	58.29-74.89	68.12	7.7	12.3	0.507
		17	65.15-85.78	71.03	5.3	7.5	0.437
	qFE-CH19-1*	16	124.72-137.87	136.4	7.7	12.4	0.499
		17	126.74-137.87	136.4	5.6	8.1	0.428
	qFE-16-CH7-1	16	17.16-27.41	27.41	4.5	6.7	-0.373
	qFE-16-CH16-1	16	113.05-131.94	119.54	4.6	7.4	0.384
	qFE-17-CH20-1	17	44.97-56.56	49.96	4.1	5.8	0.366
	qFE-16-CH20-1	16	111-121.92	121.92	3.8	5.7	-0.342
	qFE-17-CH23-1	17	132.16-142.33	142.33	7	11.2	-0.503
SFC	qSFC-CH3-1*	16	44.13-59.15	58.64	3.9	7.9	0.664
		17	46.82	46.82	2.5	18.4	0.807
	qSFC-CH21-1*	16	16.12-17.12	16.12	2.8	4.9	-0.507
		17	11.56-18.62	17.62	4.3	7	-0.493
	qSFC-17-CH2-1	17	36.99	36.99	3.6	20.6	-0.837
	qSFC-16-CH4-1	16	217.44-227.03	226.53	7.4	12.4	-0.811
	qSFC-17-CH5-1	17	176.37	176.37	3.1	20.1	-0.828
	qSFC-16-CH9-1	16	168.29-173.76	172.14	3.6	5.6	-0.562
	qSFC-16-CH10-1	16	12.09-19.17	17.67	3.8	6	-0.582
	qSFC-16-CH11-1	16	30.34-52.37	42.28	5.7	9.5	-0.729
	qSFC-17-CH18-1	17	57.29	57.29	3.2	20.4	-0.827
	qSFC-17-CH22-1	17	68.73-84.67	77.25	4.2	6.9	-0.507
	qSFC-16-CH23-1	16	133.16-142.33	140.29	4.1	6.4	-0.58
	qSFC-17-CH26-1	17	96.92-102.17	102.17	4.3	7	0.497
BW	qBW-16-CH4-1	16	204.27-222.9	214.51	9.3	14	0.217
	qBW-17-CH4-1	17	156.02-181.46	171.61	8.9	12.1	0.251
	qBW-17-CH4-2	17	75.25-92.29	89.69	4	5	0.159
	qBW-17-CH7-1	17	2.69-11.31	7	4.3	5.4	0.168
	qBW-16-CH11-1	16	78.54-92.09	88.65	4.8	6.4	0.149
	qBW-17-CH12-1	17	80.19-99.78	92.64	6.7	8.6	0.222
	qBW-16-CH14-1	16	33.01-46.41	41.29	5.1	6.9	0.153
	qBW-16-CH16-1	16	35.22-54.81	44.41	6.7	9.9	0.192
	qBW-17-CH17-1	17	143.82-164.6	153.1	7.1	9.6	0.221
	qBW-16-CH22-1	16	91.66-106.73	91.66	7.8	12.4	0.212
	qBW-17-CH25-1	17	38.72-50.82	44.6	5.5	7.1	0.196
LP	qLP-CH24-1*	16	58-78.32	66.92	11.2	16.6	1.885
		17	58-76.37	65.94	7.3	8.8	1.208
	qLP-CH25-1*	16	86.34-105.64	97.24	4.5	5.9	1.077
		17	97.24-115.15	107.65	12.5	17.7	1.666
	qLP-16-CH4-1	16	106.65-115.64	111.13	5.4	7.4	1.245
	qLP-16-CH8-1	16	64.67-72.49	69.56	5.8	7.6	1.252
	qLP-17-CH14-1	17	61.88-75.77	68.84	11.1	15.2	1.561
	qLP-17-CH15-1	17	19.71-38.68	31.04	5.1	6.1	1.017
	qLP-16-CH24-2	16	128.96-149.29	141.3	5.2	6.7	1.185
	qLP-16-CH25-2	16	164.25-178.66	174.63	5	6.5	1.135
SI	qSI-CH12-1*	16	80.19-98.29	91.65	14.8	27.1	0.712
		17	80.19-100.77	90.17	14.8	30.4	0.669
	qSI-CH15-1*	16	19.71-38.68	33.54	10.7	17.5	-0.432
		17	19.71-47.61	38.68	6.7	10.6	-0.332
	qSI-17-CH7-1	17	126.63-141.29	129.79	4.4	7	0.271
	qSI-16-CH9-1	16	0-1.51	0	4.2	6	0.254
	qSI-17-CH14-1	17	88.04-100.05	98.08	3.8	6.9	-0.271
	qSI-17-CH15-2	17	141.83-159.08	152.59	4.7	7.4	-0.248
	qSI-16-CH16-1	16	47.06-61.27	53.76	4.2	6	0.256
	qSI-16-CH18-1	16	131.59-145.87	138.43	5	6.9	0.264
	qSI-17-CH26-1	17	102.17-114.07	109.53	3.9	5.8	0.239
LI	qLI-CH7-1*	16	129.79-141.29	139.78	3.1	4.2	0.176
		17	115.94-136.19	120.95	6.2	8.4	0.276
	qLI-16-CH2-1	16	4.21-17.19	11.03	7	10.8	0.297
	qLI-17-CH4-1	17	60.45-75.25	71.36	4.9	6.1	0.246
	qLI-16-CH9-1	16	183.45-203.28	193.74	5.9	8.9	0.266
	qLI-16-CH12-1	16	79.71-99.78	90.17	8.9	13.5	0.324
	qLI-17-CH14-1	17	153.61-158.4	155.68	5.5	7.1	0.244
	qLI-16-CH16-1	16	42.28-51.69	46.01	4.3	6.8	0.317
	qLI-17-CH17-1	17	111.31-126.18	121.67	5.6	7	0.251
	qLI-17-CH22-1	17	84.67-103.29	94.72	13.7	21.1	0.437
	qLI-17-CH24-1	17	55.56-76.86	66.92	9.2	12.6	0.337
PH	qPH-17-CH4-1	17	141.1-156.02	147.97	4.5	8.1	-2.025
	qPH-17-CH7-1	17	48.29-54.39	50.34	3.6	6.5	-1.705
	qPH-17-CH8-1	17	52.05-72.01	56.8	5.5	10.3	-2.557
	qPH-17-CH9-1	17	173.76-193.74	185.58	7.9	15.8	-2.625
	qPH-17-CH19-1	17	114.85-132.4	124.72	5.8	10.4	-2.204
FG	qFG-CH22-1*	16	124.58-134.55	134.55	23.5	39.2	24.361
		17	124.09-134.55	134.55	28.4	48	29.28
	qFG-CH25-1*	16	88.36-108.63	98.71	14.8	19	-15.112
		17	98.71-104.67	101.19	4	3.6	-7.972
	qFG-17-CH8-1	17	65.15-76.34	72.49	8.2	8.1	-12.182
	qFG-16-CH25-2	16	11.52-24.44	22.89	6.3	6.6	10.494
*QTLs identified in both years aMIC micronaire; UHM upper half mean; UI uniformity index; FS fiber strength; FE fiber elongation; SFC short fiber content; BW boll weight; LP lint percentage; SI seed index; LI lint index; PH plant height; FG fuzzless grade of seed bPVE phenotypic variation explained cAE additive effect
