# Supplementary material for: High-density linkage map construction and QTL analyses for fiber quality, yield and morphological traits using CottonSNP63K array in upland cotton (Gossypium hirsutum L.)
Source: BMC Genomics. 2019 Nov 21;20:889. doi: 10.1186/s12864-019-6214-z (PMC6878679; doi:10.1186/s12864-019-6214-z)
Supplement: Supplementary file 2 — Additional file 2: Table S2. Genetic and physical mapping details of the 3129 SNPs mapped in the current study. [file 12864_2019_6214_MOESM2_ESM.xlsx]

## Sheet: additional file 2
Table S2. Genetic and physical mapping details of the 3,129 SNPs used in the recent study for genetic linkage map construction using RIL population and QTL mapping.
Marker	Genetic map chr.	Genetic map position	Direction adjusted Genetic map position*	Phycial map chr.	Physical map position	Sequences
i03046Gh	Chr16	0	149.9	A01	99870991	TAAATATGGAGATGGTGGTGTGAGCATTGTATGACATTAATATATAGTTAAAAGATGCAGCAGTAGTTTTTACTTTTTAACTGGTGGTGTTTCATCAGCC[A/G]TGTCAGAAACAGGAAGAAGAGATGAATGTGCAAACAGATTTTGGTTGCTTTTCTGTGTACTGCAAACTTGATTTCCAAATGTATGATAATGCATATCTCA
i03035Gh	Chr16	1.53	148.37	A01	99708430	CAGGTTCCTTTGGGTTTGGTTAAAGGAAGGGTCACCCATATTTTGTGGCCTCCACATCGAGTAAACAGCATCGAGAGAAAAACTTCTCGAAACAGAGTTT[C/T]GCCCTCCTAATTACATCTGAATTCTGAACCGCTGTTCCCTTCTTTTTCGTTGGATTTACGGTTTCTTTTTACCCTCACTTTAAGCAGTTGTCAAATGCCA
i26195Gh	Chr16	2.53	147.37	A01	99254235	TGTATGGATGTTTGTGACTCTGAAAAAAATAACAATATGTGTGTATGCCTRGATTATATACTATGAGATGAATTGTGTATGGAATGTATACTGTGAGATGT
i14779Gh	Chr16	6.94	142.96	*	*	AACTGTGAAGAATGCACATCTCTTCCAGCTGGTAAAGTTTTTTTCCCCCTTTTGTCCCATACTTTATTCTTAGGAGCTGTTATGCCATATTAATGGCCAA[C/T]GGGCTTGTTTAAGGCATTGCTTGATTCAGTTCCTTTTTATGGATGTTAGTTATTCCATTTTGTATACCAGCTCTTCTCTTGTCCTCAATAGTTAGGTGCT
i02988Gh	Chr16	7.97	141.93	A01	98513413	CTCGTCACCAGAATGAGTAGCATAGTCAACAATTGAGATAGACCGAACACTAGTTCCCTCTAGCAACGGATCCCCACTACGACACATTCCAACATTAAGG[T/C]CTTCAGCTACCTCACTAGAAGATTTCACAGCCATTTCTTCAGCCACCACTGGTTTCTTATCTTCCACAGAGACACACTCACCATCTCCATTTCCTTTCAA
i52368Gb	Chr16	9.5	140.4	A01	98467318	ACAGCAATGTGAGAGGTGTGGCAGTCGAGGACTGGGGCATAACCATTTCC R ATTTGGCCAGGGTGGTTCATGATGATAACCTGTGAGGTGAAGTTGGCAGC
i01052Gh	Chr16	12.7	137.2	A01	98314289	TTTTGTATATTCTTTCCTGGGTCAATCTTTGCTTCTCATTTCAATGGAGTCCATCACTCAAAATGGTACCTCAAATGGCCATTTGCAGAGCTTTTGCAGCRCCACAAATGGTGGTGTTGGTGTAGTGGTGGACCCTTTGAACTGGGGTGTTGCTGCTGAGTCACTTAAAGGGAGTCATTTAGATGAAGTGAAACGTATGGT
i02968Gh	Chr16	13.19	136.71	A01	98137519	GGATGTAATTGTTGAAAACAAAAAGATTGAAACTTCTTTTTGTTGTTGTAGAAATTTCATGTTGGATGTGGACTGGTGAAAGACAAACAACAAAGATGAG[A/G]ATTAAGTATTTAGAAGCAGCTTTGAATCAAGACATTCAATATTTTGATACTGAAGTTCGAACATCTGATGTTGTTTTTGCCATTAATACTGATGCTGTAA
i26288Gh	Chr16	14.72	135.18	A01	98082492	CATAGACTGTTACGCAGGTAAACTTGATTATAGATCGGATCGGGTCACTAYAAAAATGGGCCTAAAATTTCAC
i14752Gh	Chr16	20.3	129.6	A01	97626042	TATGCTAGTATTTTGTATTTGTTGATGTTTGTTAATATAGTATAAATCGGTAATTTATGGTTCATTTTTTATTTACAGATACTGAGTCTGAAGAGGATCT[C/T]CCTGAACCTACAATGAATCTTGTAAAGTCAGAGCCTGCAGCATCTGATCCTACTACGACAAAGCAGGTTAAGATTGTTGAACCTAAAAAAGACGACGATA
i50141Gb	Chr16	20.3	129.6	A01	97626189	CACTGGACTCTTCATCCTCAGCAGAACTATCCTCTTCATCCTCATCACTAYTATCATCATCTTTTTTAGGTTCAACAATCTTAACCTGCTTTGTCGTAGTA
i02927Gh	Chr16	22.38	127.52	A01	97568002	AATGGAGGCTTTACAGAACTTGACTGGTAAACAATTAAAGGAAATTGTTAAACCAGATGATTGGCAAGAAACTGAAGTTTCTAGGCTAATACAACTTAAA[A/G]CCACCATGGAAGGTTGTTCTGAAGAGATCCTATGGGAAGAAGTAGCTGCTAAAATGGCTTGTTTAGGCTTTGAAAAGAGTGCTTTAATGTGCAAAACAAA
i40136Gh	Chr16	22.88	127.02	A01	97555116	TTGATCCAAGCCCACCTCAACTCACTTGTTTGCCACCTCTAATTGTAAAARTAAAGTTAAGATAGTAAAAAAATATGTAACTTATAGTAAATTTACAACCA
i37093Gh	Chr16	23.38	126.52	A01	97457787	AAGAGTTGAATAGAAATGGTTCTCAACCCCTTCGGGTTCGATTTTGACAAYGGAGGAGGACCCTCCGGCACTGCAACCGTGGGAAACCAGTGAGTCTCTTC
i22085Gh	Chr16	23.88	126.02	A01	97369589	CGACTTCATCGATTAATTATGTACACGTCTTTAAGGTGCATACTCTCTCCAYCAACCGAGACACTCCTACTCCATGAACCTTCAGAA
i02924Gh	Chr16	25.92	123.98	A01	97010941	GAGTTTGGGGATGTTAAGGATTCCCGCCACCGCCATGTTTACTCCCTAAGGTTTTTGCTTGATGAGAGATTTGTGTGAGAGAATGAAAGCTTGTGTTTTC[T/G]TTGGGGAGTGGTTGTTGTGAAACCAGGAAAACGGGGGATCCATTGTTGTCCTTGTTTTCAGTTGTGACAAGACATAGACTGTGACGGGTAAGGCAACAAG
i00511Gh	Chr16	27.41	122.49	A01	96973017	CCTCTGACCCATGAGGAGGAAGTGCAAGAAGCTCCGCATGCTTCTTTTTCTTTTCTTCCTCTGTTTCAAAATCATCCATCCCCTCATTAGCATCAGAGCCYTTGTGGAAATCAACAAGCTCAGCATCCTCGTCCTCTTCTTCTTCTACTTCCACTTCCTCTTCTACCTCTTCCTCAACTTCCACTTCCTCCTCTTCCTCTA
i49501Gh	Chr16	28.91	120.99	A01	96407392	CTGCTTTTTCTTTGTATTCAATATACGAATAGTGTCTGTATTCCTAAGAAATTACAATGARCGAATCCTTTTACTTTATAGCCGA
i00479Gh	Chr16	29.4	120.5	A01	96642192	GAAGAAAGTGGGAATTAGGAGTAATATAGATTCTATTTTGAGTACAAATTTGGAGGGGAGATTGTATGATTCCCACCCTGAAGGTGAAAACTCAGGGATGRTATATTTCTCTAATGCAATGGATCATGATCTTGAAGATAGAGTGCTAATTGGGGAGGAAGGTAAAAAGAGACAAAGAGGGGACATTGAAGGATTAACAAG
i30343Gh	Chr16	30.4	119.5	A01	96330614	CAAAGGTTGATCCCAACAGGGAGAAGCTCAGTAGTGTCTGAAGTTATTTTRAGAAGAGACTAAAATAATACAGTAGCAGAATATTAAGTTTAGGTAATTTA
i60835Gt	Chr16	34.21	115.69	A01	95473700	ATAAAAATGACGGCATAATACATAATCGAAGTGTGGTAGGAGCATTACAGKACATATGCCTTACAAGACCAGACATAGGTTACTCGGTCAATAAAGTTGGT
i32743Gh	Chr16	35.22	114.68	A01	95218770	ATCCATTTTTTTGCTGTGGCTTACTGTAAAAAGTAGGCAAAGAAAGAAACRAGTGTAGCTCCAACCAAGGACTCAATAACAGGCATTGTTGAGATTGCGAC
i02866Gh	Chr16	39.07	110.83	A01	94386927	GGTGAACTTCCCATATCGGGAGTTGCTAAAAATTGGACTGCTTGTACCGAATTTGGAGATAGGCTTTACAAGGGCCATCTCCGTTGCCATTTTTTCTTTG[C/T]TTTCAGTGGTAGAGACAGAAGAAACAGAGCAGAGGACAGTGGGTTAAGCTATTTTGTTTTATAGTGGACTAACAGTTGATTGTATCTCATCCAACGAAAT
i54670Gb	Chr16	39.58	110.32	A01	94370102	TCTGACTCTACTGAACCAGATGTGCATGATTCAATTGAGAAACCTCACAA Y CGCATGATGCAAACGGGACCAAAACACTATACTCATCCCATAAAATTTTG
i02848Gh	Chr16	42.28	107.62	A01	93256498	CCATCATGGAAATAGACTCAAGTGATTGTATCAGTGATACATCATCAACTTGATCAGACGGTGAAGAAGCCATTGATGGGGAAGAAACTAATGAGGATGG[T/C]GTAGGAGATACTGGTGCGGTGGTGCTACTGCTAATGCCATTGTCAGGGAAACTATTAGCTGCTGCGGCAGCAGCAACTCTTTGTATTGATTTAGGAGACA
i02842Gh	Chr16	43.89	106.01	A01	92959770	AATTGAGCGCCAGCCTGGACTCAATGATGTTGGCATGGTAGCCTGGTGCATGGAAATGTTCACTCCTGAGTTCCCTTCTGGAAGAACAATATTAGTAGTT[G/A]CGAATGATGTGACCTTCAAAGCTGGTTCTTTTGGCCCAAGAGAGGATGCATTCTTCCTTGCTGTAACTGATCTTGCCTGCAGTAAGAAACTGCCTTTAAT
i53130Gb	Chr16	44.41	105.49	A01	92884934	CTATAACCTTCTCAACGTCAAAACGGAGTTTATTGTTACCACAAATCAAC R CAACAGCGTTAAGTGAAACAAAGCTGATATTGCTAATTTCGAAAGCACCA
i02838Gh	Chr16	44.41	105.49	A01	92614347	AGGAGTTGTCTAATGATCAAAGATTAAAACAAGGACTAAAACTTTTCTTGTGGCAGGAAATCCCATATGGTATTGATCACCGTTTGGTAGACTGGAAGGA[G/A]TTACGAGATGGATCTCTGAGGATTGAGCAGCACTTCATTACCAGCAAAATGAGCCAGCGAAAGATTCTTGTGGGGAAGAATGGCTCAAAAATAGGGTAAG
i43165Gh	Chr16	46.01	103.89	A01	90860048	AACAAGGCCTTTGGAGTAACTCACATTTTTGCTTGAAGTTTTAATGGTGGMAGTGGGTTCACTTTGAAGTGTACTACATGTATTATTATTTCTAGTCTCCA
i33372Gh	Chr16	47.06	102.84	A01	90005298	AATCAAGGTATTCTATTTATCTACTAGAGGCTTACCAGTTCTAACAAATTYAGTACCTTGTGACATATTGGGAA
i58272Gb	Chr16	48.07	101.83	A01	89532589	CGACGTCGAGCCAAGTAAGTTTTTCTGTTCCTAAGCTTGTTTAAATTATTRTACAATGGATAGTTAAAGGGCTACTTTAGATGA
i24355Gh	Chr16	48.56	101.34	A01	89009650	AAGGGGGATCGCATTCTCCGCAGGTAACCCCGAGTGAAACACTTGTCTAGYAGGCTTGAAGCTCGTACGGAATGTCAGTAATAGGAACGGGGGAGTCAAGA
i29684Gh	Chr16	49.56	100.34	A01	88861044	TTCACCATTTCTTCTCAAATCATTTTCATCGGCGTTCTCACCTTGAACACRCCCTCTTTAATCCTTCTCATACCCGTATCCCCAACTGCATTTACCCCTTG
i25127Gh	Chr16	51.69	98.21	A01	87972580	TGATAGTCCCCCTACACATGAAACAACTTGGGCAGTTCTCCCACCCCGTTYCACATCCGCCTCCTGCACCCGAGCCAGAGCTAGAGACACTCTCTGGGGAT
i34731Gh	Chr16	52.2	97.7	A01	87004001	GTTCATTTTCATGCTTTATTTGGCCCAACACAAATATGATGCCATTGTCARACTCTCAATCTCGTGACCTGAATTTTTTTTGTTCAGTTGTAGTCTACGAA
i24376Gh	Chr16	52.71	97.19	A01	86840459	AATTGTGTGTGAAGTGAGGGGGTTGCAGTGTTTTTGAGCTAAAGAACCCCYAGATGATTTTCAATAATTGAGGAAATTGCCATCAGACCACTCCCACAGTT
i20676Gh	Chr16	53.23	96.67	A01	83855242	CAAAAATTAAAATAAACCTAGTGATGTTACCTCCCCAACAACAGTGACAACAACTTAACCGCCTCTGAAGTACTAAYGTCCAGAGTGTGA
i20633Gh	Chr16	53.23	96.67	A01	83441663	CGTTAYGTTCGGGTAATGTCTCGTACCCTATTCCGGCGTAAAACACAAGTAAGGGGCATTACAGTTATCCACTTCGATACTCAAG
i29519Gh	Chr16	53.76	96.14	A01	82731653	CTAATAATGGGATGTTCTTTCAAGCCATGGTGTGTTTGCAACATATGCAARACCACAACCAGTTTGGAAAAAACTTGAATTTCACCTATTCAAATGGGACT
i27801Gh	Chr16	54.28	95.62	A01	81143926	GGTCATGCTAAACGTTATACTGGAATAGTCTATACTGAGGGGGTCCACTCYACGTCGCCGCTCGATCATCTTCATGTAGATCATGCTCAAGATGCCCTGAG
i41742Gh	Chr16	54.28	95.62	A01	79527472	TTATTTAATTATCACATTATTCAATTCATCCCAAAAACACACTAAGGAAARAATTGCATTTTTCCCCTAAACTTTTAACATTTTACATTTGAGTCCCTAGG
i60926Gt	Chr16	54.81	95.09	*	*	TTCTGCATGGAGTGGAAGAACCAGCGGAAGCTGGCAATATTCAACCCAGAYGACAATAGCTGGAAGATGGTTTCGGTGCCATTGACAGGGAGCACAAGTAT
i48867Gh	Chr16	56.37	93.53	A01	55154638	AAATGAAGGTTTTCAATCGATTCATGTCGAGTTTGCTACGGGCCATCATTRGAAAAAATTTGAAGACTTGGGAGGAATACTTGACATATATCAAGTTTGCC
i34391Gh	Chr16	57.41	92.49	A01	74206460	ATCAATTTCGACCACCACCTACACAAAAGTTACACCTTAATAAAAAAATCYATAATTAGAGTATAACACAATCTCCTCACTTACCAACAACGGCAGAGCAA
i30417Gh	Chr16	57.41	92.49	A01	64297601	TTATTTCTCAACTTACTAAAGACCTTAATTGTTTTGTGTCTTTTTATCCCYTTTTTTGCCTTTTATAGGACCTTTGCAGTGGACGGATGTTGGGGATTGGT
i27954Gh	Chr16	57.93	91.97	A01	28196425	GAAAAAGGGTTCATGTGGTAGTACATGTTGCATGAAAACAAAAACAATGAKCTTGTTAGTCTTAAGTGGTAAACCACACAAGTGTAGTAATTTTTGACCAA
i39742Gh	Chr16	61.27	88.63	A01	45697750	GATTGCAAATCAAAGCATCCAAGACTTATCTTTGTTTAACCCTAGTAAGTYAATAAATATAATTGGTGCCTTCTATGCAAACTACGTTTAGATAAAGAGGA
i47486Gh	Chr16	62.33	87.57	A01	41779931	ATATCATTCCTTCTAGTCTTATTTCTGTTTTGAATGATAATATTTCTACTMCTCATATCAATGATTCTAAAGGATATAAGAATGGGTTTAATGGGTAAATC
i59362Gb	Chr16	62.85	87.05	A01	45385875	TTCACACCGTTTCAAGGACATGCTTGATGAGKCAATAGCAGCCAGTGAGGCTTTTTTTGGGAATTTATTTTCACAAGCTGTC
i39493Gh	Chr16	63.37	86.53	*	*	ACAAGGGATGGTCTCCCTACTCAATGAAATTGCACTTACGTTAAAAATGGYGTGTTTGTTTTTTGGATGTCTTCTGCAGTGGTCCTGACTCTCTCTAAATG
i40323Gh	Chr16	63.88	86.02	A01	38576290	GAATTTCATGACTCAAATGTTTGTTTGATTGCCAAAAATGAAAATTCTTCYTGGTTATGTCATAGAAAAATAGGACATGCTAGTATGAGCATATTGCACAA
i40507Gh	Chr16	63.88	86.02	A01	38636541	AGTTTTATACACATCAGTCTATTTGACCTTGAGCTGATGGTAACCAAAACRAAGATCAATTTTGGAGAAAATAGATACCCTTCAAAATTGGTCAAATAAGT
i02607Gh	Chr16	63.88	86.02	*	*	TTAAGGTGTTTTCACAGCATGCATGTTCTATTACATTGACATTTTAAAAATGCTAATGTTTGTTGTTACATGGCAGCCAGAGAACTTGCTTCTTACTACA[G/A]ATGGGCATATTAAGATTGCTGACTTTGGCAGCGTAAAGCCCATGCAGAATAGCCAAATTACAGTCTTTCCTAATGCATCCTCAGGTAAAATCATGATGAT
i36555Gh	Chr16	64.92	84.98	A01	39086947	GCATACATATATAGTGAATTTCTTTAAAACTTTGATGTTTTGGATGTTGARCATTGAGGTACTGTATGTTGTCAAGAGTGATTAAAAAATCAGACCGTTTG
i21219Gh	Chr16	64.92	84.98	A01	39238496	CATCACTTCAAATATTCCACATTCTTAGTCGCATGRTCGGACACTACTTGAACGACGTGACAATCTAGCTCACTATTAAGGGACACTT
i51394Gb	Chr16	65.97	83.93	A01	39138940	TTTACCCCACCAATCCTGCGTAAAATGCTTTAAAAACATAACAATCATAT M TGAAACTCCCAAATAGACAAAATCTCTTACCAACCCAACAATTCATAATC
i02618Gh	Chr16	66.99	82.91	A01	39848102	AACAAACCACTTAATGTTAAGCAAAACCCTGGGGTTTTGCCATCTTCGTTTGCTTTACAAAGGATGGGAACTTTGTACAGACGTGGGACGAAAGCCATGC[A/C]CGATCTTATCGTCAGCCATGTTGTTGAAGATGTGACCGAAGATGAACTCAGGCTTTTCTTACGAGTCTTGCATAGGTCTGGTATTACTTCGAAAGCCGAC
i02621Gh	Chr16	67.5	82.4	A01	40116216	AAGAAAGACCGCACAAACAACATCTACCGGTCCAAAGCCTCTTCAAAGCAATCAGTGTTGACATCAAAATAATAGTTGGTCATCTCAGAAGCTGTGAAGG[C/T]GTTTGTGCTGCCTCCATGCTGTAAATCAGGAAAAAAGAACTTCGTAAATTTAAATCAAAGGAATACTATTGAAAACAAGTCATACAAATAATTTTACTTC
i22934Gh	Chr16	67.5	82.4	A01	40464057	TGACCAGATGACAAAGACCCAGCTCGGGCACCTCTATGGCCTCTGCTACGRCCTCTTGTACCCCGTCCATAAGTACCTCTAGTGC
i46443Gh	Chr16	68.54	81.36	A01	27728916	AGTGTCGTCACGACGTTGTTTCTTCTTTCCCCTGTCTCATCCTAGCGTCGYTGTGACATTGCATGGCTCCTTGTCGTGACGTTGCTCTCTGTTTATGTCTT
i59705Gb	Chr16	69.05	80.85	A01	29182321	TGCATTGACTATAGTCTGCTTAATAAGGTAATGATAAAGAATAAATATCCRTTTCCGTGAATCAATGATTTGTTTGATCAACTGAAAGGAACCTCAGTATT
i48632Gh	Chr16	71.66	78.24	A01	25477258	ACAGGTTGCACATAGTGGGTACGAGTTGCATTGATACAAAGGTCACAATTRTTGGATATTCAAAAATATGTTAGGCCTAATACATGCACTACTACACGAAT
i65844Gm	Chr16	72.67	77.23	A01	24422958	CTTCCTATTCAAGCCATGCATGAAGGCCAAGCCCTCTTCCCCTCAATAAAYCGAAAGAAGAATCCCTCCGTTTCCCTTTTATTTTGGTTCGACTTCGACAG
i55051Gb	Chr16	73.7	76.2	A01	24417607	ATAAATTGTCTGGTTTAATCTTGTACGTTGCCCCGTCTCTCTCTCTCTCT M TATATATATATTATATATGGGGTTATGAAGAAGAAATCTTACTGATCCTG
i39578Gh	Chr16	78.78	71.12	A01	21643131	TGGACTGGATCGAGCTAAGGTGCAAAAAACTTTGCCCAAACTCAAGTGTAYCTGAGACTCTTTAACAAATATATCAAATTTTTTAGGGTTATACCACATTT
i44214Gh	Chr16	80.82	69.08	A01	1884717	GGGAAATGCAGAGTGTGGGAAATTTAGGGTTTAGGGGAAATTTCAATTTARGGGAGAAGGAAATTTTGATTTGGGGAAATTTAAGGGTTTCGGGTATGAAA
i21390Gh	Chr16	81.31	68.59	A01	21251205	CTTTTGATTTTATCGACATAAGCACGGATGRAAATATTACCTTTCTTGAGGGAGTGAAGGTCGTGGCGAAGTTGTGACTCCTTCGCGGTA
i44808Gh	Chr16	82.28	67.62	A01	19984207	AATACTTGTAACATCATATTTTTTAATGGTGTCGAGAACGGTGGTTTCGAKACCACAATTCCGGCTAGTAAGTCAGTGAATTATTATTTATTGAATACTTA
i02548Gh	Chr16	83.75	66.15	A01	19329628	AAGATCAGAAGAAGTTTAGCCTACTGGTTGATCCTCTAATTCGAGGATGTTATCCTCGCCGTTGCTTGAACTATGCAATTGCAATTACAGCTATGTGTCT[C/T]AATGAAGAAGCCAACTTTCGCCCACTTATTGGTGATATTGTGGTTGCACTTGAATATTTGGCTTCTCAGAGTCAGAATTGGAGCCCTGAATCACGTAATG
i02546Gh	Chr16	84.24	65.66	A01	19117845	TAAACATGTTTAGGAGTTAAATGTGAATTCCTGGATTAGAAGGCCAACGAACAGCCACTAGGAAAATCCATTAACAACACTTACTTCAAGGTGGCCTTTT[C/T]ACTATCCTTTAGCTATAACATCAACTACAAAAATGCTACCCGAATCACACCATCCACCAAGTATATCCCTGTTAGAGCACTGCAGCAGAAATCGACAAAA
i45173Gh	Chr16	84.71	65.19	A01	18315432	GTTTATGTTGGTTTTTCTTGATAATTTGGTATAAGATTTAGATCGAAATTRTTTATAGGTTTAGTATGTTTGTGAAATTGAGCTTCAGGTCATTAGATTAA
i21495Gh	Chr16	85.19	64.71	A01	17008390	TCCAGCACTCCTGCCAGGTGCCCCATGCCCTCGTYTATTACCATTGCCACCTCTACCTTGCCCACGGTCTCTTTTTAGTGGTGGTCTT
i27896Gh	Chr16	86.67	63.23	A01	16646416	AAGAGACTGCTAAATCTGTCCAGTCATAACTGTCACACTGAGGCCAGGGGKCAAGGAAAAGAGTTGGGTCGACCAGGCTCGACGACCGAGAGAAGCAAAAC
i40760Gh	Chr16	87.67	62.23	A01	14183381	AAAAAAAGAAGAAGAAGAAGAAGGGATTTTTAGGTTTCAAAGGAAAAGTTKTTTGGTGAAAGAAAGATTCTAGTTAGCTGCAAGTGGGATGGCATTATATT
i14649Gh	Chr16	87.67	62.23	A01	14171273	TCTCTCATGTTCACTATCTATCTGTTGCTTCTGTGTCAGTCCTTCATTGGCTCTCTCTCTCTCTCTCTCTCTCTCTATTTATTTTCTCAAAGGAACTTTC[T/C]CTCTCTTCTTCTGCAAAGACTTGATCTTTCTTTGTTCGAAAAACTGTCCTGGACATGGAGTTGGTTCCATATTCAAGTGAACCAAAACCCAAACCAAGCT
i02518Gh	Chr16	87.67	62.23	A01	14227295	TGTTTTGACAGGCATGAAGGTTGGAGGTACCTGGATTCTTGATCATTATAATTGCCTACTGCCACTACAATAATACAAGGAAAAAACGGACAGAAAAGCC[A/G]TAATCTTGTCTTGTGCATACATGCATTGATAATTGGGCATGGATTTCGGCAACTTGGTTGAGGCGAATATTGTTGCTAGTCTTTGTACTTAACAACACTT
i02525Gh	Chr16	88.16	61.74	*	*	TCACCTAGACTACCAAAAGCATTTTGATCATAACTATCTAAAATTGGGACAATCCAGTCACCATCTCTTCTGCCTCCCACATTTGTTCTAAAAACTGAGC[C/T]ATTTCTTTCCTCCTTAATTTCTTCCAGATCTTCCAAAGATCTAGTATTTCGATGCCCAAGCAAGATAAGGTCCAGCATTTTCCTTCGAACAACATAAATT
i42028Gh	Chr16	89.62	60.28	A01	14122678	TACACGAATAACAGTTCGTATCAGATTCACATTTTCTTATACAAAATATTKCCTATTGAATCATTCATAATACCGATGGATACACGGGTAGTGCACACGAA
i56952Gb	Chr16	91.35	58.55	A01	12446748	AGGTTGCCAGCTGTAATATCATTGATGTTGGCTCAGAAATACGTAAGAAARGGGTGTGAAGCATACCTTCGTATGTACTTATGACAAAGAGTTAGGAAAGA
i61050Gt	Chr16	91.91	57.99	A01	12194531	AATGTGTTCCTGAGTAGAAGTCTTCGAAGCAGCCAGACCATCGAAGGACTYAGAGCTTGCACCAGCTGAAGGAGATGAAACCCCGTTGGTTGACACGCTGC
i14643Gh	Chr16	92.39	57.51	*	*	GAAACCTTAAGAATGATATAATGTAATCCATCTTTTTCGATGCTTAAATTTGGACTCTGCATTAATATACCAAAAACAGTAAAAAAGAATGGAAGTAGGG[A/G]GTGTAAAGTGCTGACAAGTTGCTACCTTTGTCTGTTGAAGTTATTTGAAATCTATTGCTGGTGTTACAGTGATTCCAAACATAATTGAAACTCTCTGCAC
i02487Gh	Chr16	93.86	56.04	A01	11964963	CACGCACACAAAAAACAAAAAGATATGAAGAATAGAGGGTAAGGGCAAGTAAAAAAGTCTAAACATATGGAAGTAATAAATGAAAATTGAAAAGCAATTC[C/T]ACACCCAACAAATTGTGTTTGCTGTTGGTGGTATTACAAATATTTAACAAGTAGGTATATGGCCACAACCAGAATCACGATTCCGACGACAGCCAAAAGC
i00957Gh	Chr16	95.36	54.54	A01	11649634	ACCAAAGCTCGAAATCTGTGATTACAAACCGCACCCTGGATCGGAAATGGCGAGTAGTGATGAATAAAGGGATGATAATCTCATTAAACTCATGAAAAACRTTGCCGGTGAAGCCTTTGGAAGAGAAGACAACAGCTGTGACATTGTGGGTGAAATTGCAGGTTGGTGGATCAATGGTGTTGTTCCCATGCAGTATCTGAA
i50182Gb	Chr16	103.48	46.42	A01	10787064	AAAATTGAAGAGCTGTTGAGAGCTGGAGCTAAGTATGATGTCAAGGATGC M GATGGGCGTACCGCCCTTGAGAGGGCTGTCAATGAAGAAATAAGAGACTT
i02439Gh	Chr16	106.57	43.33	A01	9811585	TGTATCCATGTTCTGAAATATGATAGTGAAATGACAAACAGGCAGCTATGAGTACTGAAGGGAAAGTCGGGTGGGAGGAAATTGTGGATTCACGATTGGA[C/T]GGTAAGTTTGACTTGCAAGAACTCAACGAAATAGCAGCTCTTGCGTATAAATGTGTGAATCGTGTTCCCAAAAAACGACCTTCCATGAGGGACATTGTGC
i25057Gh	Chr16	108.09	41.81	A01	9290090	AAAACAACATGGGCGTGTGACACGTCCGTGTAGAAGACCCATGGTTGAAAMTGAGAAACTAGCACGGGTGTTCAATACACCCGTGTCTAACACCCGTGGTT
i27746Gh	Chr16	113.05	36.85	A01	7390682	AATTGTATGTCTATCTGTGAGACCTCAACTCTATCATTCGAAAAGACATCYGAATAGACTCCCCTTTACTTCGCTTGTTATGCTTGTGATCCTTGCCTTAG
i47371Gh	Chr16	118.01	31.89	A01	6218095	CAGCATGCATAGTTTATTAGTTATAGTAGATGTATTTAGTGAACAAATTGMTGGCCATGGCCGAACAAAAAAGAAATCAATCGTTTGAGTAATAATTTAGA
i02388Gh	Chr16	119.54	30.36	A01	6180847	AACTTCATATTATAAACCTCTTCACCGCGAGATTTCTTCAATGCAACTTGTGCATGAAAAAGCGATTCAGCAACTTCATTGTCATTAGGAAGTTCCCTTC[T/C]CAAAACTTCATAATCTCGGACAGCTTCAGCCCATCGCTCTAGCTGTACTTCACAATGACTGATGATCAGTATGAAGCAAACAAATTCGGGTACACCCATA
i26065Gh	Chr16	123.85	26.05	A01	5665201	ATTCTACCAAAAGAAATAGGAAACTTGAAAATGCTTAGGAGTCTATATCTYGACAACAACCTGTTCGAAGGTAAATGGAAACCAGTTGGATGTTATTTTAA
i02362Gh	Chr16	126.41	23.49	A01	5317606	AAAATTCGGCTTTTTGATGATGCTTTGTTTAGATCAAGGAGATTAGATTTTATTGTCATTATGACAATGTGTGGACATCAACTAGTATCCATGATCCATT[T/G]GTGTACATTTGGCAAAGTTTTGCATATGTAATGAAAGTATCATTTGATCTGGTAGCTTCTTCTACTGTTTCTGCAGCCTATATCCCTCTACCAAATTGTC
i02365Gh	Chr16	126.9	23	A01	5330842	CAGAAGATGAAGAAATAACTAAGAAGATGGTTATAGTAAGCTTATGGTGCATTCAAACTAATCCATCAGACCGACCGTCGATGACGAAAGTGCTAGAGAT[G/A]CTACAAGGAAATCTTCAATCATTAGCAATTCCACCAAGACCTTTTCTGTTTTCTCCTCAACAATCGCCCCCAAACACCTCGTCTACAATATCATTATTTG
i21331Gh	Chr16	129.45	20.45	A01	4674046	CATGAATTGACAAACACGATTAACCGCATATGCMATATTTGGCTGAGTTAAGACCACATATTGAAGAGCACCAGCAAGGCTTCAGTATT
i37328Gh	Chr16	130.44	19.46	A01	4311464	TCATCAAAACTCTCCAGTTCCAGTGGTGGCCTCGCTGAATTCTACTTCTCYTGACTCCTCCACACAGCCACCTGTTGTTTCTCATTTTCCTAGTCCATTAC
i31143Gh	Chr16	131.94	17.96	A01	3949505	ATTAGTTCTGCTACACGCTCTGGTTCAGATTTTGGAAGATCAACAATATTYAGCGCATTTGCAAGTTTTTCCTGTAATTTGGGAATGTTGAGTTCCTTTGA
i32268Gh	Chr16	133.98	15.92	A01	2921521	TGAGTAATATGACCAGATGCGTATGCAGAATATCAATTTTCTTTTTCGAGYTGATCTCATTTAATGCTTGGGTGAACATTGTTCATCATTCGTCGAGGTTG
i14565Gh	Chr16	134.96	14.94	A01	2444060	CCAAAAGATTAAATTTAGTGTAGAACGTGACGAGCTTAGGAACCAGAAGAGGGTGTTGTTCCAAACCCAGTGAGATGATTTGGGCATGAAGCTGTTTACC[C/T]GGCAGAAGCAATTTAAGGTTTGTGCACGATACGAGAAGAGAAGAGACGGGGTGTAAGATAACATCATAAGCAGTGGAAGAGACATGGAGCTGAATTAAAG
i02307Gh	Chr16	136.99	12.91	A01	2194459	CAACGACTCGGTCAACGCCTCCATCTCCAGCTTCCATATTCGCTTGTTTTTTGCTTTAGTGTTCCAAGGTATAAGCGAGACGAGATAGAAGAAGAAGCTT[T/C]GCGAAGCTAAAACCCTAAACTCGTTGATCGATCAGAGTTTCAGTTCTCCACTTTCGAAATGGAAAATCCTTCGTGAATTGGAAACTATCTCCTAGGTTTT
i02300Gh	Chr16	137.98	11.92	A01	2124748	TTCAGTAACCAAATCCGGCTTGACTGACTAATTTTTAGGGTGATTTTTGATGTTGTCCAGCAGCATTCCAAGTTGTGGAGGACCATTTTTAAACAGGGCC[A/C]CTTGTAGGCTTTCTACATGAAATTTGCTGCCTTTTTCTTCTTGAATTGATTTGTGATGTACATATATATTTACTCTAGACATAAGTCTGGGCATTGAATT
i31731Gh	Chr16	138.47	11.43	A01	2128215	TACTTATGTTTGTCTCAAGTTACATTTTAGTCACTTACGTTATCATGTTGYAACATTTTAGTCATTGAGCATTAATTATCATTAACAGTGTAACGGTAAGC
i02276Gh	Chr16	141.05	8.85	A01	1835194	AAAATGCCATATTCTGTATAAAATCTGGGGAAAAAAAAGAAACATACCCTGTTCTGGTCGACGACATCAACGATGACGACCAACTTGCCGTAGTCTTTGC[C/T]GTAGTTAACGAGAGCCACTCTCCCGATCTCGACGTATCTCTTGAACGGCTGCAAGAATCAAAGAAAAAAATTAAAAATGCAGGTAAAAGACTAAGAAACA
i01071Gh	Chr16	143.05	6.85	*	*	TGGACTCCGGTGATGGTTTACCGCCATCGTGGGGGATTCGAACAACGGATGAATGTCTTCAGTCTCAAAAGAAGCTTTACGAGAAGCACAATAATACAGCRGATGGCCGTATAAGGGATATGGCTTGGAATTAGGAAAGTTATGAACTCTACTGATCGTTTACTGCTTGAAACCAGAGATGCCGCTAGAGAATTAAAAACT
i48118Gh	Chr16	145.58	4.32	A01	1334156	CCAGTTGCGGTTTTTTGTGGCCATAGCTTCGAAAGGAACGCAATTCAGGARTACTTCGAGAGTGGAAAAAAAATTGCCCAACTTGCAAAGAAGAGCTTCAA
i02246Gh	Chr16	146.05	3.85	A01	1286277	AACACGTCGCCATCAACATCGATGCTGAGAAAAAGATCGTCGAAATCGATACTTTCAAGTAAGTTCCCGTCAGCGAAATCCGGGAACTCGTCGGAGCTGA[T/C]TGTGAAAGTACTCTCCATCTCTCCTTCGTCATCATCTTTGCTTGTGTTGTTCCTCAAAGGTGACACAGCTAGCATTAATGCAAACTTTTTTTTTCCCTTC
i02242Gh	Chr16	147.02	2.88	A01	1236890	GTTACTATCTCATACAATGCAGAATTGATATGAAGGAGAAAGTTACCTTTTTATTCAATGGCCTTGCCTTAAATTTAGGAGCTTTTTCAAGTTCCTCCTG[C/T]TCAAGTTCAATAGAACTTTTGACCGTTATAGGTCTTGCCCTTAGAGATGTTTGAAGCACCGGGGTTTTAGGTTCTGTGAGATGAGGTTTCCATTGAGTAT
i00132Gh	Chr16	147.49	2.41	*	*	ACAATCTCACATTCACACATAACATTATAACAATAGACCAAAGATCATGACAGCAATAAGTAAAACAAGCAACAATCATAAAGAGACTGGTGATAAGAACYAAATCATCAATCAACAAGCTTCATATTATGCGACTGGAGGGCGAAGAACGTGATCCTGTGATGTATCGACTGCAGCAGGTGGCATGAATTGCCACATGGC
i02211Gh	Chr16	147.97	1.93	A01	908308	AACCACATTAGATCCAAGTAACCAAAACGGAGCAAGTTCATCAATCACATTACAAAAGGACTTGGGTTCGACAAGGATCAGACCCGGATCTCAAAACATG[C/T]GTAAGAAATGGTGTCGCCAAGTGCGTATTGTTCTCGCCATTGATGTGGCTATTTGTTTAGTATTGTTAGTGATTTGGCTGTCAATTTGTAATGGCATATC
i14524Gh	Chr16	148.44	1.46	A01	896264	CAGAGCCAACTAGTGTGACTCAGAAAACCAATTTAACTCGTCCTGATGAAGCTACTGAGTCAGAGGGACCGGCATTCTGGACGCCAACTAGTGTGACTCA[G/A]AAAACAAATTCGACTCGTCCTAATGAAGCTATTGAGTCAGAGGGACCGGCTTTCTGGACACCAACTAGTGTGACTCAGAAAACAAATTCGGCTCGTCCTA
i02197Gh	Chr16	149.42	0.48	A01	656421	TAGCGGCTCCCGGGCGGGTTCCCAGTGGAGGTTGGCGCTAAGGCGGATGATGGAAGCGTGTGGTTGAGAATCCAGTGGGACGACGCCATCCCAGTGGTGG[T/C]GGTGAACGCCGCCTCGGCCTGCCATGTTGCTTTGGCCTGAAAGGATGAAAATGTGTTTGGGTGTTTGTGGGAATTGATTTTGCTCTGTAACGGGGATTTT
i48454Gh	Chr16	149.9	0	A01	567728	ATTCCCCTATTTGTAAAAATCAAAATCAAGTGAGTGTATGGTAAAATACGYACTTTGAAGAAAATGATCAAGCAAGTAATAAATAAAGAAAACTTCAAATC
i03080Gh	Chr23	0	142.82	A02	83029666	TCTCTCTGGTAGGAATATGAATTGTTTTTGGCCCAACTTCTCCTTCCAATAGTTTATTTACTAGTCGGATATTTGCAAAAGTGCCCCTGGCCATAACCTC[G/A]TCATTACCACGACGACTTCCATAGGAGTTGAAATCTCTTCTGTCCACCCCATGTTCCAAGAGAAATTTGGCTGCAGGGCTATCTTTGTGGATGCTACCAG
i52354Gb	Chr23	3.23	139.59	A02	82882533	CTTTGAGTATACTTCTGCTGAAGACCCGCAATGTAACGAGTAATATACTC R ACGGTAACCGGATCTTCAACAGTCAGCCTATGGCTTTGACATTCGATCCG
i14806Gh	Chr23	4.79	138.03	A02	82678168	ACCTGCTCAAATTAACAAGAAGATTAAGGAAGATAGAAGTCAAACCTTGGCATGCACCTCTTCCATGTAAATGCTGCCAGTAGGTAATGGAGGTGCTGAT[G/T]CCTTATCCATTAAGGATCCAACGCCAACTTTTTTGCCTGCAGAACTATCATATATGGATACGCGGCAGGTAACAGGAGTTGTGCCATCAGGAAACTCCAA
i03120Gh	Chr23	5.8	137.02	A02	82698533	CCATTATTTCCTCCGGCAAGGTTCCATTCAAGTTATTATGTCCCAAATTCAGGGTTTCGAGCTGGGTAAGGTTCCGAACACTACTCGGAATGGAACCCGA[A/G]AACAGATTTCCCCCCAGAGATAGAACCTTCAAACCGGTCATAGCGCTCAAAAAGCCCGGGATTTCGCCGGAGAATCGGTTTCCTTCGAGATCAAGAACAT
i03136Gh	Chr23	7.87	134.95	A02	82532604	CTTAAATAAAGCTCGGTAGCGTTGAACACGTGGTTCGGTTCGATACCGTCGAATTGGTCGATGATGATGGTTTGTTTGCCGGAGAAGAAACAGAATAAAG[A/G]ACTGATAGCTGAGAATATGTGTTTTCGAAGTGGGTATGGGATGAGATCGTTGAATATGGATCGTAAAAGCATTAATGAAGCACTTATTGAAGCGTATGTA
i14814Gh	Chr23	15.31	127.51	A02	82172625	ACCATTTTGAATCTTTATCAGCCATGGTGGGATGTCAATCGAGTAAAACCAAAGGGGGTAATGCCGAATCGACATCGCAAGTTAAACCGGATTCTCAGTT[A/C]GAAGCTGATTTGAGTTCGTACGAGGCTGCTTGTAGACAAGATTCGACTCTGCAACATTTTGATGTGACTCTCCAGGAACATACTAACAGTGTTATCGGCA
i03160Gh	Chr23	17.39	125.43	A02	81862557	CTTTACCAGAATGTTCAGGCTTCTCGATTAAGCTGTTTCCTCTGTGCAAGGCATCAGCCTCAATTACCGATACTGGTTCCACCTGCAAGGGACTTTCATT[G/T]TCTCCCACCAACACTATATCTCTGCATAATGTGGTTTCTGAACTCTGAATAATCTCCAGATGCTTCCTTTTCTGGGTGTGCTCTGGAGAATGGGAGCTAT
i03163Gh	Chr23	18.94	123.88	A02	81837142	TAGGCCATTTTGGGTGTTGGGTGGTGTTTTGAGATGAGGGTTAATGGTTTCTGTTGGTGGCAAGAATTTATAGAGTTGCAGAGGATTGGTCCCCCATTGA[A/G]TTAAGAGACAACTTTGTGAATGTGATTCTGGTTTTCAGATCTGGATCATTCATAGAATCGGTTACTCATTGTTTCAAAAATTTTAAAAAATAAATCAGTG
i03174Gh	Chr23	23.96	118.86	A02	81627209	GTTAACACGGGAGTATTATTTTCCTTCAAAGAATCGATTCTCAGAAGGCTTTCAAACCGATCTTTACACATCTGAAGTTTGAACCATTCAGAGTGTGTGT[G/T]AAGCGTTGCTCTCATTATCCTCATCAGCTGAGGCTCCTCAATACCGAGCCTCTTCCCGAAAGCAACCTAAACCAAGATAGAAAACCGAATACTTACGTTG
i03181Gh	Chr23	25.49	117.33	A02	81194731	CCAGGGACGAACATGGCGGGTTTATTGATTAAAATCGGGGTTAGTGATGAAGTACCAGAGATTCCACTAGAATTATCCGAGGAAGGAAAAGATTTTCTCG[G/A]AAAATGCTTCGTTAAAGATCCGAAGAACCGATGGACGGCTGAGATGCTACTTGATCATCCGTTCATGGCCGGCGATGAGATTATTTCATTAAATCGATGT
i03192Gh	Chr23	35.13	107.69	A02	80538371	ACGGTGAGCCCAGAGGTAAGGCCAAGCCTCACGGAACCACCGCACGAACTGCTTATCGTCGACGGAGCTGTAAGTTTCGTCCACGCCATCGTCGTTTTCA[A/G]TAATCACATTGCGCTTAACCGAATCACCTCTCTTGGACCCGGGTTCCGGTTTAAGGTAATGAGACCGGAACTTCGATTCCGGTCTGAGCCTTACGATGTC
i00463Gh	Chr23	37.15	105.67	A02	80067923	CCTTCTTCATCTTCATCACTGCTAAGTTCTCGTTCCCTTTTGGGTTTATTACCACTTGAAAACGAAGAAACACCGCTAAGAGGCGAAGCTGGTTTCACGCYACCGGCGACGCCTGAGAGAGCCAACGTCAACGACGGTTCATCGTTTGGTTCAAGCTTGAGAAAAAGATGGGTTTTTTGTWGKWKGGTWTGGTGTTTGTAG
i28841Gh	Chr23	37.63	105.19	A02	80200560	TGGATCTCTATTGCATGTTGAAATTGACACCCCCAAACCTCGCAACACCTKTTGTGTGAAAGAGCAATCCCTGAAGAGATGTTCCACCAATTCTTCCTTAG
i03211Gh	Chr23	40.66	102.16	A02	79807950	AAAATTCACCGTTTGGGTGTGAACCAAGAAGGATTAGAAGGAAGATCCATGGTGGAGGAAGAAGCAGCAATGTGTTGTGATTGAGGGTTTGATTGTTGAA[C/T]TGACACTGAGCCTTCTTTTTCCTCTTCCATTGAAGGAGTTGAAGATAGTGACGCCATAAAAATAAGATTTTTAGTTTACTTTCTCTTTCTTTTTCTTTTT
i00890Gh	Chr23	43.69	99.13	A02	79637077	AATAAGACCATTTAGGACTAAAACGACTGGCCGCTTCTTCAAAGAACAATGATGAAGTTGATGGAAAGCCCGGTCCTGGTGCTCTTTTTTGTCAAGGTCAKTATGGACGGAGCTCCCTATCTGAGGAAGGTAGATTTGAGAACTTATTCTACATATCAGGAACTGTCTTCTGCTCTTGAGAAGATGTTCAGTTGTTTTACC
i24836Gh	Chr23	44.66	98.16	A02	79285537	AAAACCTCTCTTAACAATCTCCTACAGAAAATACTTAACTTACATAAAGCRATACTTACCGAATCGATGAAATCTACTAGCAAAGAACCGAGCCAAACAAA
i14841Gh	Chr23	45.63	97.19	A02	79153847	CTGACCAAAAGTATCAACGATTTTCTTTGAACAATCGGAGTCAACTGAAACGACGGCTTTATTGGTGGTGGTGGTGTTAATTTCGGAGGTTTGGTTAACA[C/T]CTAGGGATAAGGAACCGGCGGTGGGACAATTTGAGTGGCCAGGAAACTCAACAGCAGCTAACTGAGTTCGTCCCATTGAAGCTGAGTCATCAACTTCAGA
i20500Gh	Chr23	52.26	90.56	A02	78075929	AAAGAAATCAACAAGCGGAAAAACATAGAATATATATGCAACTCCAGAATTGATGGCATTTTAAACAAAAAACATCATTGAAGACATAGAATTTGTTTCAAAAACATGAAATCAATAAAAAGCACACATGGAACAAACGCAAGACATTTCYGCTACTGATCTGAGAGCAAAAAAACTATATATGAATATACTTTGTTTAATTCAAATTCAACATATAAGATTAATAGGAAAGAACTGCAATAAGTAGTATCATTTTATATGATAGTAAAATTGGTCAAAATATAAAAATGG
i31313Gh	Chr23	52.75	90.07	A02	78039783	GTTAAAAGCCTGGAGGTGGTTGCATTCTTTGATTGCCTTGATCACCCCAARAGAAATTGAGATGGTTCCTCTAACCTGCATTATAGTTATTACTATGAGGG
i03246Gh	Chr23	53.24	89.58	A02	76441590	ACGGTGCTGGAGCAGGGATCTCGGGTTCGTCACCCTTCAAAACCTTGGGCTTGGTAGCACAACCACCCATGTTTGCTCAGCTTTCAATATTGTTTTGATC[A/G]ACTGTTTTAGGTAAGATTGAACAAAAAGAGAAGATATAGGAGATTTATAGGGGAAAAGGAAGAAAACTTGGGTTTTTTTTTTTTTTAAAAAGGCTTGATT
i27649Gh	Chr23	53.73	89.09	A02	76238725	TTAATGCTTGACTGATAACTACTATTATTATATGCGAATTYGACTAACAGCAGATATTTCTCTCAATTACCTTCGAATTCTAAAATAAAAC
i03243Gh	Chr23	54.22	88.6	A02	76179006	CATGTCTATCAATTCCATCAAATCTTTGAGGAAACTGGACATAACAAACTTTTTTCCCGGACGTTGGGTCCATCATGAAACACATGGCTTCTCTAAGTGC[T/C]TTACTATTGTTAATATAGTGATCACAATCAACATTCAGCAGATAAGGAGCATTTGAAAGGACAGCCGAGACTCGTATCTTCATTACACACAAAGAAAATT
i00795Gh	Chr23	56.8	86.02	A02	75487509	CTTGTGACTTGTTCAACTATGTCAAATCTATAACTTAAGGAACACCAGGGGTTTATTGAGGAACATGTGGGGGTAGAGGTTTGAGTAGCTGGATTCGTTCRAAGAAACTCCGTGAACCACTCTCATCATTTGGAAAAGGGCTTGTTTAGCCTTTCCTTTGTGGCTACTCGAAATTGGCCTAGAATCAGCCGGCACTACCCC
i03238Gh	Chr23	57.29	85.53	A02	75617040	TTTCGATTAAATCAGGAGGCAATTAGGGAATACAGTGGCACTGTCATTACTGTTTCGCATGACCGATACTTCATTCGGCAGATAGTCAACAGAGTAGTGG[A/C]AGTAAAAGATGGCCATTTGCAGGACTATGCAGGCGACTACAATGTATGGTTTTCTTCAATGAACTCTTCCCATCTTTATAATCCGTCTTTATTAACTGTG
i24973Gh	Chr23	57.8	85.02	A02	74100137	AATAGTATATTGAGCGTCGAATGGCTAGAACTATTATTGTTAAATTTTTTKGGGGGAAAGATATGATTTAATGTCCTTTTGAACAAGATTACCTTATTATG
i18528Gh	Chr23	58.81	84.01	A02	74548327	CCAAGGAAGCCTGGACAGTTCTTCAGAATCAACATGAGGGAAATGTTGTCGTAAGGATATCAAAACTACAAATTTTGACAACTAGGTTTGAATTCCATGG[C/A]CGTCTCTATGATATCTCGAACAAGGCCTTTTGTCTTGGCGAACGATTCTCTAAGGTAAAGTTGGTGCAGAAAGTTCTACAGTCGTTGTTGGAATTATGAA
i03237Gh	Chr23	58.81	84.01	A02	75289052	AAAGTAAAATTCATTGGTATCCATTTGAGAACTTGTAGCAAGTAACTAAAACAACAGCAAATGTAAGGATAACCTGATGAAGCAATGTCTTTTAACCCAC[G/A]CAATCTCTCCTCAGCTAAGCGAACAGCTCTTGTTGAGCTTCTAACACCTTGAGTAATCTCCTGTCTGTAACACAAATAAACTATTAGTTACTGCGACTTC
i28765Gh	Chr23	59.31	83.51	A02	74742024	AAGCAATATAAGATAAAAGGTGTAAAAATAATATATATAAGGAAAAAACTKAGTAAAACATTAAAATTACAGAATCGCTCACAAGGACACAAGCTGATTCG
i18531Gh	Chr23	60.96	81.86	A02	74768944	AAAGGCAGAAAGCAAAATGGAGGCGTCCGTCAAGTAATCAAACACATTAGCACCTCCAAATAAATATCTAGCGTATTATGTGTCTAAAGTAAGCATTATC[G/A]ATGGTATTAGAGCATCATTAGTCTCCGACGAGAATTCATCTTAATTTGCACATTTTTTTTTCTTTTTCTCTATTCTCGATCTATATTATCACATTCCATC
i28802Gh	Chr23	65.04	77.78	A02	70547387	ATATAGATATAATATAGAAATAATGGTACGAAATTTACTAGACTAATTTAYAGTAATGGCTCAAGTGTAGGGACTACTCTGCAACCTTATCTTCTCTGCAA
i26878Gh	Chr23	65.54	77.28	A02	37514229	GTTCATCTGGGATTTCATGCTTGTCGTAACTTTGTCACATACGTCCAAGGKTCATTCACAATTCATACAATAATAAAGCATTTAAAACATATTTAAAACGA
i26975Gh	Chr23	66.54	76.28	A02	17907745	ATAATGGGTCTGCACTGAATGTCATACCTTTGGCCACACTTTCTAAAATTYCAATTGATCTGTCTTATCTAAGGCCTTGTCACTCCACAGT
i56688Gb	Chr23	67.54	75.28	A02	45404586	TTCAGTGCTTCGACACCACATTGGCCTTACCAAGATGGTATTCAATCGAGYAGTCATAATCCTTAAGCAGCTAAATCCATCTACGCTGCCTAAGATTTAGC
i51683Gb	Chr23	69.07	73.75	*	*	CCATTGTTAGCGGCTTTTGCAGCTGCCTTCTCAAACTCTTCTAATTCAAC R TTACGCAGAATTCGGCTCAAGTCTTTTATTTCAACTTCTCCTTCTTTAGC
i32144Gh	Chr23	70.58	72.24	A02	44485388	TTTGCTGGATGCTCTGGTAATATATTTATAGTTTTGCTGGAGCCAGATCGYTAATTCTTATTGTAACAGGGTAAAATATAGGGTGAAATTGTTCCTCGTTT
i26542Gh	Chr23	73.71	69.11	A02	42792943	ACCGATGCCCCCCCACGGAGACACACTAGGGTGGATAAAACGACGATCTARAAGTGCTTGAAGTTGAGCCTTGAGCTCTATAAGCTCCTTCGGTACCATAT
i33277Gh	Chr23	75.23	67.59	A02	41240918	ACATCGCGGGGAACCCACAGCCATACAACTCACCTTCCCACCTTGAAAGTYTATATTCAAGCATCGTAGCTTGCAGATAATGGGCAGGTGGATGCAATATA
i22180Gh	Chr23	75.72	67.1	A02	41206240	TCAATAATTTGCAAAAAGTGTTCTAATACATGCATGGGAGTGTCTGATGAAGAATCKATTGGAACAAAATCAAAGTCGTCCATGTTT
i33278Gh	Chr23	75.72	67.1	A02	41110618	ATGAGATACACGTGGCATACCATATGTCACTGTCCAGTTATTCTGTCAGCYACACTAATTTTTAACAATACAAAATGATGAAATTTTTAAAAGAAATGTTC
i22609Gh	Chr23	76.22	66.6	A02	41206272	CATGGGAGTGTCTGATGAAGAATCKATTGGAACAAAATCAAAGTCGTCCATGTTTATACCAATTGGGTTGAAAGATGAGAATTTAAGA
i32712Gh	Chr23	76.73	66.09	A02	59303342	ACCATCTTCGAAGTGCACACTACGTTCATACTCTGTAGCGACTATCCCAGYGGCATACCGACTCAGCCTCGTACTCAGCAACTGTCTTACCCCCTTGAACC
i42961Gh	Chr23	77.23	65.59	A02	40566576	CACTGTTATTCAAATTCAACGCGTTGTCAAATATGATTCTTTCTGGCATGYCATATCGACATATGATCTCCTTCTTCAAGAACTTGCTGACCGCTGACTTT
i35195Gh	Chr23	77.73	65.09	A02	25650165	TGCTTCATTTAAAGCTCCTAAAGTGTGAAAACTAGTTTAATATACTACACYGAATTATGGCAGATCAACTCAGGACATGTTGAGGTTCATCTACTAATACA
i56713Gb	Chr23	78.22	64.6	A02	64159125	TGCAGTTACATGACAGCTTGTGTGAGCAACATCATGTAGCTACATCTTGAMCGACAACTTGTGTGAGCAGGCCCATTGATAGCTTGAGAGTGAGCATATAT
i05171Gh	Chr23	78.72	64.1	A02	14586260	TCGGACACCTAGGAAGAAGATGGAACTACTTCCCCTTGTAAATAATGAAAAGTTAGATGATAAGGTTTGATTATGTATGTTATGACATGGGGTTGTTGGG[T/G]TTTGGAGAAAGGGATAAAAAAAATTATGGCATAGTTTGCAGAGGATGCTCTGAGTCACCATGTGAGGATTTACATTAGATTCTGATTTCTATAGTTGGAA
i20521Gh	Chr23	79.72	63.1	A02	16846909	ACCAATTGTAATGGGAAATCATCCATAAAANGCGTTAAACATGGGGTAAAAATATGAATAAATTAAGGTTTATCATATGTTTATTCATAGAATTGTGTAAATCGTAACTCTGGTACCAATAAATGTAACACTCRTTGCCCGGTCCGGTCATCAGACCCGATCTATAGGATACTACAACAATACAACTTGCACTTGTGCTACAACATGCATATTACTACTTTATGGACCAACTCGTACTTAGATGCTTTATAGAGAGCTTGCACATACACACCATACAAAGTCGA
i49209Gh	Chr23	80.21	62.61	A02	16315900	ATATAATAACTTAATAAAATAAGGACTCGAGGGACTTAGTCAAATTGAACRTAATGCAATAAGGGGTACTCTTTTTAATCCCTAGGTCTAAAAGATCGACT
i43010Gh	Chr23	81.21	61.61	A02	14740866	TAGGGATTATTTCACTATTTTTCCCTTTCCACAAGTATCTATAGGATCTTKATCTAAAATATAGAATTC
i05149Gh	Chr23	83.87	58.95	A02	11844148	CGAACCCTCAGCTTTCTGGTCCTGGGAGTGGCCAGCGTGGAGGAATCGATTCAGGGGCTGAATCTGATCCACTTTCGAATGTGGGTACTGGGATGGGGTT[T/G]AATGCCCCATCGTCATTTGTGCCATCGAACATGGCAAACATTGGGTCGTCTGGTCAAGTTCAAAGTCAGCAGTATTCTAACCTTTCTGGTAACCATATTT
i05156Gh	Chr23	84.88	57.94	A02	12137435	CCTTTCTCCTCACAGCGCTCAACTGTGATCTTTGGTTTGAAGGATGGAGGATAGTCAACCTCAGTTGTCACTCCACCGCCTTCGTAATCCCTATCAGCAA[A/G]CAGCATTTGATGAAGCCGGCGATCAATATGAGTGAATCCCATGGAGAAGCTGGTACGAGCCACATTGTCATCGTCCTCACAACCACGCATGATGTGCTTA
i30101Gh	Chr23	89.15	53.67	A02	9638972	CAAGGGAATCAGAGACCACCACTCCCTCTAGGCTTCCAACAACAACCCTAYCAGCAAGAGAAAAAGTCAAACCTTGAGGAGATGATGACAAAATTTATTTC
i41756Gh	Chr23	91.75	51.07	A02	8374830	TCAATTTGATGCTAAGATACAATTTTTAGAATTGACAATGGTACAGAGTAYAATTTTGATACCTATTTGGAGTGTTATGGGATAATTCATTAGACAACTTG
i01016Gh	Chr23	94.33	48.49	A02	7825563	TTACGTGTTGGCTCGTGTCTGTCAGTTTCATTCCCAGCTACACATACACCAGTTGCTTTTCCCCTAGAGGAATCGCCCCTTCCCATTACCAGAGCCACTTYGGGATAAATCCTTCCATTGAACTCCGTAGCCTTCTCCCTTATCTGAAACACAGGAGCCTTTCTTGCCCTGCAGTGATTGTTCATGCAACAAACCATCAGC
i05102Gh	Chr23	95.31	47.51	A02	7627177	CAGCAAATAACGACCATCTAAAGGACCGAAACAAATTCCGACTGAAAAAACAAACACAAGGCAAACTACCGCAACGGGGTAAACCCTTACCATCATACCC[G/A]TTTACGTGAAAGGGCCCCTATTTTATACAAATGATAAAAACCCAAAGGCACCTCCCATGGCATTAGGTTCACATGTAAATTTCTTGGTCTCACAATAGTA
i33186Gh	Chr23	95.8	47.02	A02	7288711	ATTACGAGTAAGCCAAATTTCCCAATGTAAACGTAAATAGTATATTCCGTRGAGTTCTTGGTTTGTTTGCTCAAATTTTAGGGGATAAATTTGCCATAAGC
i15400Gh	Chr23	97.78	45.04	A02	7001964	AAAGCAGCATTTACATGACAGAAGTCCAATCCCATAGTGTTATTCTACTATATGTGCTGCTTCTCTAAAGCTTCTACTTTGAACTCTTACTGGGAAGAAA[C/T]GACTTTGATCATCAACTGAGCTTGAATCATTGATAAATTTGACTGGCAAAAGCTTTGCCAATCCTCCTCCGTATCCAGCTTTTCGTTTTCTGTAAATGCC
i05094Gh	Chr23	98.26	44.56	A02	7009436	GCAAAAATTGCTGCCTTACTAGTATGCAATGCAGTTGCAGGCAGCCATTTGGTATTCAACATGGAGTAGCTACTACAGGCTATTATGTGCAAGAGCATGA[C/A]CAAAGTCATCTAACTGGTAACATCAGAAATGTGTATGTGGCCGACAATGCTCAAGATGAAGGAAATGGCCTTTTTAGGCCAGTTAGAGTGCAGGTTAGGG
i36126Gh	Chr23	99.24	43.58	A02	6621741	ACATTCACATGTGTAGATGGGCATTGGGAATGGAAAGAGGCTAATCATTAMTCAAATGGGTCAACCCCATTTCCCCCAATTCTACAATATATGCTTTGCCA
i36127Gh	Chr23	99.72	43.1	A02	6621294	CATGTAGGCCAATATGCAAAAGAATTAAAATATTAGCAAAAAGTTTGTCTYTTTTTTAAATTATTATTATCTTGTCGGTATGATTAAGTTAGTGTTATGAG
i44772Gh	Chr23	101.19	41.63	A02	6216798	TCTGATGATGCACCTTGTGTGTCAGTATGATTTCTTYAGTTTATCCGATAATGCACTATGTATGCTAGTATATTTCTTTTGAAAACA
i05079Gh	Chr23	101.67	41.15	A02	6108109	AGCTTCAGCAGCAATCTGGGTGTCAAAACCTACATCATTTAGTTCTTCAGCAGCACCTGTCTTAGCCCCAGTAGGTTCCAATTGTCCTCTCGAGGAATCT[G/A]AGTTAAACTGTTCATCAAACTCATTGGAAAGATTTTTTCTAAAATTCATTTGACCTTCTTGTAAGGTCATGTCATTATCTTTCAACTTGCACAACAATAA
i05067Gh	Chr23	103.68	39.14	A02	5847811	TGGAACGTCACCGATGTTTGCAACGGCTTACTCGGTGGCTTCGCCGCCATCACATCAGGCTGCTCGGTGGTTGAACCATGGGCCGCTATCATCTGCGGCT[T/G]CGTCGCCGCTCTAGTCTTAATAGGATGCAACAAACTAGCCGAGAAAGTCAAGTATGACGACCCCTTGGAGGCTGCCCAATTGCACGGTGGATGCGGCGCT
i49125Gh	Chr23	104.16	38.66	A02	5362387	GGATATTCTTAATTTACAATCATTATGCTAATTAACGACAATCAAAACCCYAATCATCGTAATGGATAAAAGTTATTTCAATTGATGTTTGTTTTCTTGTA
i05055Gh	Chr23	107.22	35.6	A02	5230727	AAGCGAAACTCGAAAAAGAATTTGCAGTGTTGCTTTTATATAGCGGTGCTGAAGCAAGCCCTCTAACCCTCCGTGCGCAGATGGAAGGATCATTTGTGCC[G/A]AGGAACAATGTTGAAGAGGCCATTCTTTTATTACTAATTCTACTTAGAAAGTTTCTTCTCAAAAGGATCGGATGGGATCCGTCGATATTGGATCATCTTG
i23538Gh	Chr23	111.44	31.38	A02	4715620	TCTGAACGTTGATCTTCAGTTGGTAGTTTTCTCCTAAAGAGCACTAAGGTYCTGAGGTATCTTGGCCTTCTCCGTTCAAATTCTTGTCTTGCCATTTTTAG
i43830Gh	Chr23	115.66	27.16	A02	3739077	CCGAAAAAGTAGTTAATTAAAGCTCAGGGATTGAATTGTAAAAGTCTAATYACTATTGAGTTTTAATTGAGAAAAGGCTTGGGGACCTAAATAGCAATTAT
i05030Gh	Chr23	115.66	27.16	A02	3497599	GACATTTGTATTATTGATTTTACATATGCAGTGGTTCTAATGATTTGTGTGACTAAAGTCGCGAAAACAGCACTGGACAAAGCATTGGCTGAAAGCGAGG[A/G]CGTAGATAGCACCGTAGGATCATCACCGGAATTGCCGGTTGATAGTGAAGCACCAGTGGATCTTCAGCAGCCTCTTATAATAAAGGTAGAATCTGGTGAC
i05023Gh	Chr23	117.23	25.59	A02	3439403	GCATTATGTATGTATGGTTCACTAAGTGTTTTAAATGTGTACAAACTTTATAGAAATTGAGATGGGAACTGGTGGACATGGGTAGTCTGAACGGGACACT[G/T]TTGAATTCTCGTCCAATTAATCATCCTGATCCTGGAAGTAGGCTATGGGGTGACCCAGTGGAACTTGCAAGTGGAGACACAATAACAGTTGGCACAACCT
i05004Gh	Chr23	120.46	22.36	A02	3173897	TATCCAAAACCGAAGCATGGCTCTCTCATAAGGATCAGTTGGCAGCAAAGGATTATGCGGCCATATCTCTTCAATGTATTCAATAATAACCATTGACTCG[C/T]AAATGGGTTTCCCACCATGAAAGAAAACTGGTACCTTCTTGTGAATGGGATTATATTGAAGAAGCAAAGCACTCTTGTTGCAGAGATCTTCTTCTATATA
i04997Gh	Chr23	120.96	21.86	A02	3019082	ACCTAAATTTGTTTAGTAGAATTTTGAGGCGTGCAGCAAAACATGCTGAATTTGCTCCAAGGACATCATTTTACTGCTGTCTTGCCCTAACTGTAATTGT[C/A]CGTTCTTCCGAGTTTTGACAACTTGTTTCTTTCTACACAGTGGATATGTTTGGTTTCACCACAACTGTTGAAGAGGCCAGTTTGATCAAAAAGAAAAGAC
i50908Gb	Chr23	121.94	20.88	A02	2762116	TTTTGTCTGGATCATGATAGGCTTTTACAAGTAATCCCAGAAAATCATTG Y CGAAGCTATCGGCTTCTCTGTTCTCAACTTTGTCTTCTCTTTTCTTAACA
i51254Gb	Chr23	125.55	17.27	A02	2093618	AAATGCCTATTAGCTATGGAGGCATGTCCGCGGACAGATGATGGTATGGG M GCCTAGAAGCTTGAATCGTCTCTGGATCCACCTCCAAAACCTCTACTGCC
i04932Gh	Chr23	129.73	13.09	A02	1594710	TTTCAACAAAAACTCCAAAACTGACGGTTTGGGGTCATCATCATCTCCAACCCTACTTTCAAAAATGCCTTTCATTATCCGACTGTAAAGCCTTTCCAGC[T/C]CCGGGATCCCGTAGTTTCCTGTTCGCTCCACTAACACTTTCTTCACCAATTCGGCTTGAGTTGAAATCTCACCATCCGACATTATCGTGTCCTGGGATCC
i04925Gh	Chr23	130.21	12.61	A02	1493156	TATTCCTTCCTATATAACATTCAAGTGTAGGATTGGGTTTGGTCTGTTTAGTATCTGTCAGTTGCCGGGTTTTTTCGGACTCGTAATGTCGTGTTTTTTC[G/A]GATGTAGTCGTAAAATTGACCGAGGGATTGGGTTGTGACTGAGGGATTGGGTCGTGTCGGTGAGTATAGTTTGGTTTGTATCATTTTTTTCGTTTTCTTC
i15337Gh	Chr23	131.18	11.64	A02	1463868	TTATCATCTTCATAATCCTTTTTACAAGTCCTATAGTAGATAGTTTCTTTTATCTAAAGTAATAAATACATCATGATTTCTTGCCTTGCATATCTTTTCC[A/C]ATGCTCATGTTCTCGATAGTTTCCCTTCCACCGGAGCTAGTCATACAATCATGCCTGCTAGTATCCCCCATTTTCGAGCTTCCAACGGTATTTCCTTGAT
i30468Gh	Chr23	132.16	10.66	*	*	ATATTCTATTGTTTGCTTGTATACCATGCTGAATGATTGAAATAGACATAMGCACGTTAAAAAATACAAATGAATTACGGTAAACTGATATCTGACACCTT
i00163Gh	Chr23	133.16	9.66	A02	1138574	TCGAAATACTACTCCGAACCCCTCTTGTCAACTCCACCGCGACCCCCATTTCCTCCACCAACATCTTCGAATTGTAAGCTTGTTCGGCTGCCAATGGCCAMCCTATGATTTTCACACCTTGACTCAAGCTTTCCATCGTTGAATTCCACCCGCAATGACTCAAAAATGCCCCGGTTGATCTATGCGACAATATTTCAAGTT
i34724Gh	Chr23	133.16	9.66	A02	1250252	CCAGTGCAATGCTTGTGGTTATACAACAAGTGGATATGGGGCATTTTGTTRTAAGGATTGCAATTTTGTACTACATCTTGAATGTTTTTCACTTCCAATTA
i38489Gh	Chr23	139.3	3.52	A02	882315	TAGTCTATGATATTTGAGAATTGTGTAATCGGAAATGGTATTGCACCGTCRTGACGGAGTTATAAACTTTTATATAAGTTAGGAATTTTGGGGTGATTGTT
i00471Gh	Chr23	139.79	3.03	A02	711202	CGAAACAGAACGATTTAAACCCTGCTGCTGAAAATCTTCAATCTTTTCTAACCAAACTTCGTCCACCAAAAATCTATCCAGTCGACTCTTCTTATTATTCRGACCATGCCAAGTGAATTTTCTCCCCAACAGAGGCAAATCCACCAGATTACATTTCTCAATGAAGTTCAGAAAATCTTTCGACCCTTTTAATAAACCCAC
i00682Gh	Chr23	140.29	2.53	A02	654010	AGTTGAACCTCTTGTGTTGCTTAGGAGGAGCCTTTTCAGACTTCTTTGCAGAGAGATCGGCACGGATAGCAGCGTGAACCTTCTTGTACAAGGACTCGATRTTATCTGCTTCGATTCCTCTCTTAATATACTCGCTGAAGTGAGACTGATACTTTTCTGGCTCGTCTTCCATCAAAATCCTCATATATGAGGCTACGTGAC
i04855Gh	Chr23	142.33	0.49	A02	559568	AGAAGGAGGATAAACCGGCGGCTGTGAAGTAACCGGGAAAAAAGGCTGGTGGAGTAAACGGCGGTGATACTCGAAACACTCAGCGGTCAACACTGCGGAG[A/C]AAAAGAGGATAACAAACAAAACAACAAAATCCCTCGCTTTAGTTATCAGCATTATCATTTCTCAAAAAAAAAGCCCCCACCTTTGAACAACCTTGAAAGC
i15282Gh	Chr23	142.82	0	A02	518521	TCATGAAGTAGATCAGCGCTCAATAGAAGCATGCTTTAAACCTGTTAAACGGAATGCCAATCGTCTCACTCTTTCGCATGACACCTTGATTGCTGCTACT[A/G]CATCCTTAAAGAACTATAAACTAGATGTCGATGAGATTCATCGGGCGATTGCAATGATGATCATTGTTGATGAACAACCATTCAGTGTGGTTGAAGATGC
i54849Gb	Chr3	0	157.56	A03	100143431	ACATGAACGCCCAAAAACAGCACTAAGATCACCATAAATGAGAAGAAGGA M AAAAAGGCATTCCGGGAATCAACGGCAATGACAAACAAGACCAGGAAACC
i23442Gh	Chr3	0.98	156.58	A03	99823667	AGTCCAGCTAGCATGCTTCAAGCAAGTGGATCAATACCCATTAATAAGTAKAATAATATACTTTAAATTTAAGTTGATCTAACAAACTAAACTATAAAAAA
i23426Gh	Chr3	1.97	155.59	A03	99568328	TTAGCCTCTGTTACTATATAGTTCCCCAAACATCTACCAAATCTCATGATYTATCCTATCTAACTGTTACACTAAGCCTCATATTGCAGCAAATTCTTTCT
i19077Gh	Chr3	2.46	155.1	A03	99552615	AACCGAAACACCTAAAGGAGGTTGTTCAAATAGAAGTAAGATGTCTTCATTATTATGATCCATTTTTGCTAGGAAACCCGCAATTTTATTTTTTTCTTTG[G/A]GCATATGTAGGATACGCCAATATATTGTCTTTTCCAACAGTTGATGAATTCGTCTAACTAAGGCTGAGTTCGAGTTTCTTGGAATATTATCTGTACTTAT
i00629Gh	Chr3	5.01	152.55	A03	99149232	ACGCATAGCTATAAGATCTCGGACACGCCGCCTTAAACATCTCGGAATAAACCGACGGTTTACAAGTGGCGGGTGTACCATACGCGCCGCTACAACAATAYTCAGGGCTTCCAAACGCTTCGCACGCGCTCTTACAAGCATCACCATCACCGACCCGTAGTTCCGTCGGGCATTTTCGGTTCAGATCAGTCGTACAACCCG
i32977Gh	Chr3	6.51	151.05	A03	98904344	TGCTAGGCAAGTCAGAAGAAGAGTTCGGATATAGTCATCCTACAGGCGGCMTCACGATTCCCTGCAACGAAAACACCTTTCTTGAAGTTACCTCTCGTTTG
i05723Gh	Chr3	8.03	149.53	A03	99101742	GTTGGTTTGTATATGAACTGTTTATATGCTCTGCTTCTGAGTCTGCTGAGGCTGCTCATCAACCCCAAAGGCTTGTTCGGTTAGCTGAAATTCGATTGCT[C/T]GTTTAATTTGAGAATATCACTATATTTATTGTTTGTTTAAGACAATGATACATTGTGTAGGAGCATGCTTTCTTCAGTATGAATCTCGTTGGTTTGTATA
i21494Gh	Chr3	19.05	138.51	*	*	TTTTCAATATACAAATAGCGTGAAAYTTGAATATCCAACTAGTACGATCGATTAATGCTCTTTAATTTAATCCAAAAAATGCTTCCC
i60534Gb	Chr3	22.74	134.82	A03	98226665	CAAAATTCTCTCGAGAGACATAATATCTTTCATTATTGAGGGATCGAGTCKATATCTTCGTTGACTACACTTTAAAAACTTCTCTCGAACAAGCAAATCCC
i05656Gh	Chr3	23.76	133.8	A03	97801451	AGCTCACTCTATCAGCATATTCACTTGCAATCTCATCGATAATGCGGTGGACCATCATACAAGGACCACACCAGCTCGCATAAAATTCGACAAGAACGGG[G/A]GCATCACTATTCATTACTGATTTCTCCCATGTGTCTTTAGTAACCACAGCAGCTACACGACATTAATGAAAAAGACTATCATTGAATATAGACACACATG
i05647Gh	Chr3	25.31	132.25	A03	97672835	ATCTTTTACATCCATGACAGCACCTTTTTGTCTCCAATCAACTGACTCTGGCAATTCATCACCAACCTTATATGCATACCTATTACTCTTCTCTTTCCCC[G/A]CGAGTCTACGTAACCGGGTTTTCGGGTCAACCCTAGTACCCAAATACATAGCTTTATATTCCTCATTGGTCATATCCGCAAACCTGTTAAGACCCACCTT
i05644Gh	Chr3	26.89	130.67	A03	97612872	ACGACCAGTTTCTCGGACCATGGAGCTGAACCAGCTTACGCAATGACTCATCCTCCTCGGGTCCCCAAGGTCCCTTCACACGATCAATATCTTGATCCAT[T/G]GCTTTGTTACTAACAGTTTCGAAATATAAACAGAGATCTCAGTTTGTTTGTCAATGGAGGTGAAGAAAAAAAATATCGAAGAAGCTCTCGAATTGTATTC
i32986Gh	Chr3	35.51	122.05	A03	96552653	TTTGGGTATATATAAAGGCCTGTTCTGTAAGTTTTGTAAGTTTTAAACGCRCTGGCCTGGATGCATTTTAGAGGTCTAAGAGGAAAAAAGCGCTGAGCTAG
i05614Gh	Chr3	36.01	121.55	*	*	AAAATGAGAGTACAACAAACAAACAAGCCATAGTTTGGAGCTTTAAACTCAACAGTGTCATGCTCCAATTATGAATACAAACAAAGACCCTGCAGAGCCA[T/C]AAAGAAGGAAACACACATATAACTTGTACATGAACCAGAAAAAGAAAAAGACCAAACTTTTTTTACTACAGGATTTGATGGAAGGTGGAACCTTGAAAAG
i05609Gh	Chr3	37.02	120.54	A03	95997123	TTGTACATGAAAGGCTTACCAAAGCTGGAGATCATTCATAGCTGAATCACTGTTGTTTTTATCCTTTTATACATGGCAAATGAACTGCATGATTATTGTA[G/A]TGAGTTGCCTAGAAATTTGGCCTTGCAGGTTGGACACATATAACCAACTGAATCTGATTGTATTTCAGAATCGACGGCCTCCTGGTTGAACTCCGTCCCA
i05607Gh	Chr3	38.03	119.53	A03	95949696	AAGAAGTGGCTGTTGCTGATGAAGACTTTCTCGACGTCGACTCTCTTTTGGATGATGACACTTTCATGTCTATTGCATTTGAATAACCTGGCTGGATGTC[G/A]AACGTTGTACATAGACAGGTGTTTAACTTCATTCTGTCTGTAAATACAATATATCTAACACTTTTAGGTTCTAATGTACTCAGCACTATCTCCTTGTTTC
i19063Gh	Chr3	39.04	118.52	*	*	TTAATACAGGCGTATGCATAATTTCGAACTACAAATGTGGCTAAATACGTGGGCCACTAGAAAGATCAATTGCCAAGTCACAAGAATACTGAATATTGTA[C/A]CGTCACTTAAAGGAGCCGTGAAATCAAGGTAAGATAAACAACAGGCACTTGTTTTCCAGTTCAAGAGAATTCCTTTGCTTTATATTATACAAGGATACAA
i40131Gh	Chr3	40.59	116.97	A03	95329040	TCTGTTTTTCAAAAAAATTCAACTCATATAGCGAGAGGTAAGTTTAGCCTYAAGACACGTTGAGGTATTTTCAATTTCTTTCTTTCAAAAAAAAAATCAAC
i45631Gh	Chr3	41.08	116.48	A03	95287896	GATGGATTAATCTCTGGCTTCAGCGGTACTTGTGTCAGAGTGAAGCCAATRGGGTATTGAGGATCTTCATTAGTTTCTTCAACTTTTTCCATGGGGCCCTT
i19057Gh	Chr3	42.6	114.96	A03	94993761	TAAAATTAGCATCATTCCATATTTTCAACTTCCAAAGGTGATTAGTACATATGTGTATAAGTTACCTCAGTAATAAACATCTGAGGTTTACATGCTGCAG[A/G]CCATCTCTCAAATCAAAACAGTATTTGCTTTTGTTGGAGAGAATTCTGCAATTAAATCGTTCTCAGAGTGCTTGGATAAACAGTTTTCATTAAGCAAAGG
i05564Gh	Chr3	44.13	113.43	A03	94499027	TTTTTCATCATTGCTTCGACATGCAATTCCAATAGCCCCCTGCGCAACAGCTGGAAGCATTTCATGAATTGGAAGAACAGAAGTAACATTTTCAGTCATG[C/T]TCAAGCGTCTAAGTCCAGCTAATGCCAATAAAGTTGCTTGGACCACTCCTTCATTAAGTTTTCTTAATCGTGTCTGTACATTGCCCCGGAAATTATCCTC
i39750Gh	Chr3	46.82	110.74	A03	94326661	ATGGAATTGGATCGAGGAAAAGAAAAAGAATCGGATTAGTATATAACAATYCACGAACACTTGTCAAGGTAAGTTCATGAAACTAAATTGTATATTTAAAT
i25919Gh	Chr3	49.48	108.08	A03	94096868	TGAAGAGTACTTTGGCGAATCTGTGGCATCCTGTCCGAGGAGTTCAAATCYGAGATCTGGGGGAGAAAATGTACTTGTTTCAATTTTTTCACATTATGGAT
i19051Gh	Chr3	49.98	107.58	A03	94130263	CCTTCCATACAACTTCAAACCTCTCGCACGGCCCGGCCACACGGCTATGTGACCCTGCTTTACAGTTTTTTTCAGAACTTTATGATTGTTCAGTTTAGTT[C/A]TTGAATAGTCCCTGAACTATTTTCAGAGTTTATTTCTCTCAATTGAACCCCTAATAATATGAGTATTGGAATTCATTATCTGAATGACTGAATTATTACT
i28203Gh	Chr3	51.01	106.55	A03	94023285	GACAACATGTGCTATTAACAGAACTATTTTATCAAAATAATTTGGGTTTAMTAGTGACATTAGAAGAAGGAAAGGCAGGATAAATGAAAGAATCACTGGCA
i19046Gh	Chr3	53.36	104.2	A03	93568660	ACTACATCAATATTTTATTGGCGTAGATAAATAATTTTAGGAAAAGCAGAAGATACGATACAGCACTGTCAAATAACCAGAATTCATCCCTTGAAAGCAT[A/C]ACTATACCCAACTAAACCAATATGATTTTGCGAAATAAACTTCGATTCTTGGATAAATTTGGATGTGTTGTCATTTGTAAAGTTGGTTCATTTCTGATAT
i19044Gh	Chr3	53.36	104.2	A03	93526398	TAAATTTCTCAATAAATATTTGAAAATGTAAAAATATAATAAAATAAAATTAATATTGTACTAACCTTACGAATTCTTATTTGTTTTCTCCTCTTCTACA[A/G]AACAAAATTTTTTTCCTTTCTTCTTATCAATTAACTGCTAAACCGTTCTAGAAAACATAAGATTTCGACGTTTAAATAGGGGTCCGATGCCGCCTGACAA
i00178Gh	Chr3	53.36	104.2	A03	93482334	AACAGGTCTAAAGCCTATATACCAAAGGAAGGGCTGGAAAAACACGCATCTTTATGGGATTACTCCCGGAGATCTGGTGGAGAATACGTTGAGATAGAGAKCGAAAGAGAGAGGGGGGTGGTTTGGTGTTGGAGTAGTGTGTTTTTTGGGATGTGAATGAGCTGGCCAAGTGACACAATTAAACAAATGTCGTGGGGTGAA
i19043Gh	Chr3	53.94	103.62	A03	93499897	AGCTTTAGATTGAAAGTTATGCTTGTCCCGAGTTTAGGGATTAAATTGAATAAATTGAAAAATATGTTTGTCTTTGTAATTGAATGTGAATTCGATGGGA[A/G]ATTGATAATATATATGTTTTATGACTGTACATAGCTAATGCCGATGCAGATCCTACGAGAGGGAAGGAGAAATGAAAGTTATCTACGAGTGACTTGGAAA
i05536Gh	Chr3	54.52	103.04	A03	93536704	GAAGGAAGTCCACCTCCTCTCTCACTTACATGTTTTGCAATCCTACGAACAGCCGCAATATCAGTCGAGAATACAGGGACATTGTAGTTAGCAACCCAAT[G/A]GGTGGTTCCAATTAAAATAACACCTTTTGTTGGAGACACTTGAGTTGGACCTGCATCAGGCTTCAGGGGTAAGGACTCTGATTTAGACCCTCCGGACCAT
i19038Gh	Chr3	55.03	102.53	A03	93301832	CACTAGCTAGCTCCAGTGGCAATGGATAGAATTTGCAACTACAGAAATCTGCATTTGTAATCAGTTAATTAATTCATAGAATTCAAACATAAATTATTAC[C/T]AATCTTAATATTGCTATGGAACGAGGATAAAGACGCAACGAGAGAGAATATTGTTTTCTACTGAAAATAATTTTCCTGGAAAATAATTCAATATTTTCGG
i24924Gh	Chr3	55.53	102.03	A03	18191356	TATCTAACTCGAAATGGTCTTTGAGAAGTTTGAATAGAGAAGCTCACATTRCGATATCTGGGGCACCTATTTTTCA
i52685Gb	Chr3	58.14	99.42	A03	92940871	GGACCTTGAGGATGCTGAACTGTTTTATTT M CAAGTTTCATTGTAGTTGTAAAACCAATTT
i05514Gh	Chr3	58.64	98.92	A03	93031395	GCGTTCGGAGTTGAACCTGGTTTCGGTGTAGATACGGGGCCGAGGAAGACTGCTGCCGTAGAACTTGCCGGGGCCGAGAGGAACCACCATATTAGAAGTA[G/T]ACTTAATTTGGAAGATTTGTGAAATTATTGGAAGAAAATGTAGAACTGGGAATGAATAGAGAAGGTTTGGGTGGGGGGTTTTATTAAATGGTGTCGAAGG
i45833Gh	Chr3	58.64	98.92	A03	93044215	CCCACTCCTTTTAAACCCTTGTAGAGTAGTTAAGTGTCGGTGTGAGCGATRTGGTTCTAGGGGGTTGTACCAAACAAATCCATTTCCTTGCTTTTGTAGGT
i15518Gh	Chr3	58.64	98.92	A03	93095905	CAAGAATGATGACCAGGAACTGAACCATCCGGAAATATATATGCTCCTTAGCTGCATATTTGTCCCGAGCATATGAGATTACCAGATAAATTCCAAATGC[C/T]ACAAAAATGTAGATCCAAGAAAGCAAGTATACAGCAATACTGGTACTGTGATTAGCAATACCCAACTGGTACACAATCCCATACTGGAAAAAGAAAAATC
i42939Gh	Chr3	59.15	98.41	A03	93118270	ATTAGGGAGCATGCAACATTGCATGTAATAATTCGAAACAAAAACCAATAYCGAATGGATGGGAATCAACTGTTGGCTTTCTAAGCATTAAGTTTATTCCG
i05519Gh	Chr3	59.15	98.41	A03	93123601	CCCTTTGGAATTACCCGTGTTTCCCCGACCCGATGATCCAGATGCCATTTCCTCCAGAAACACAGATCCGAACGGTAAAATTACTTTTCTCTCTCTATTT[C/T]TATTCCTATTTCTATTTCTGGAAGAGATAACAATTTTTTTTTAAAAAATAAATGGAAGGTTTTATGAGCTTGTCTGCAAGGCAGGAATTTTCTTTCGAAA
i50034Gb	Chr3	59.15	98.41	A03	92524914	TAAATACATTCTACACTCCATATCAGCCTTTTTTACTCTAAAATTCTTAA M CAGTCACCTAATTTCTGAGCTCTCAAGGGAGTTTGGTCCTCAAAACCTTT
i22657Gh	Chr3	60.71	96.85	A03	92025163	TTAAGTGATTGTATGATTAAAGGATCYTGACTATAAATTAATGCTCATCTTGTTGGTGTTTTGATTGCCATATCTAGCTAAAGTTCTG
i28290Gh	Chr3	60.71	96.85	A03	92002979	CTCARTTATGGGATGAATTCGCGGTTCAATCAACCATTTCAACAAAGGCCRCCGCAGAATCAATAGATACCACCCCCACAGTCATCTTTTGAAGCCATAGT
i00360Gh	Chr3	61.22	96.34	A03	91567147	AGGCTTAGGCTAAGATGGTGGGATTGTTGGTAGCTTTGGGATTCAAGGCAGTGTTGGTACCTCAGTTGGTGGATCTGTTGGTTTCTCGGTTGGTGGATCTRTTGGTTCCTCGATTGGTGTACCTGTTGGTGTCAATGTTATTGGTGCCAATGTCATTGGTGACAATGTTATTGGTGGTATTGGTGGCAAGAACGGAGATCT
i05477Gh	Chr3	61.22	96.34	A03	91073664	ACAAAAGTGACCCCTGTGGAAAAAGAAACACCTAAGGAGAAATTGAAAGATGAGTTGTTGTCAGTTACATCTACAAAGGAATGGGATGAGAAAGCAGGCT[T/C]TGATAGCAACGAAAATGAGTCAACTGTTAGTATCACAGTGGTCGGAGCTTCTGGGGACCTTGCCAAAAAGAAGATATTTCCTGCACTTTTTGCACTTTAT
i05468Gh	Chr3	63.88	93.68	A03	90884139	GGAGGAGACAAGCGTCTCATGCGTTTATCGCGGCGGCTGGGTCGTTTGCCTTCCTCAGAGATAATGCGTCGACAAAGGCGTCCATGGGGAACAGTACGAC[C/T]GTCGATTTGTCGGTGGAGTGTGCCGGGATGTTGGAGAGGTTGATGTTGGCTCAAGCTCAAGAGTGTGTTTTTGAAAATACCATCGCTAAAGGAAGTACTC
i05474Gh	Chr3	64.38	93.18	A03	90992896	GATAAAGATGACCATGGCTATGGTTTTGAGAAGGGAAGGAAGGGAAAGGAGTGTTTTTGCTTCAGAAAAGACGAATCAGAGACTTTATCAGAAAACGTAG[A/G]GCAATATGATCTTGTACCACTGGATACACAGGTGGCATTCGATTTGGATGAGCTGCTTAAAGCTTCTGCTTTTGTTTTGGGGAAGAGCGGCATCGGTATT
i05433Gh	Chr3	67.54	90.02	A03	86984839	TTTTACCTCATGATTTGCAGAAGAAGTTTTATCTTGGCTTCTGCAAACAGCATTTGTGGCCCCTTTTTCACTACATGCTGCCCATGTGTCCTGACCATGG[C/T]GATCGGTTTGACCGTATTTTATGGCAGGCATATGTTTCTGCTAATAAAATATTTGCCGACAAGGTTATGGAAGTAATTAATCCAGATGATGATTATGTCT
i52687Gb	Chr3	68.03	89.53	A03	86754086	AGTGTTTTCTCTTCTTCTCCCAAAAACTCC R TAATTTTCTTTGAGATCCAGGGTCTCATTC
i27044Gh	Chr3	69.53	88.03	A03	86488241	AGGTCGAATACGTGCCCATGCACTATAGGCATCATTAGTGTTGACGACACYGGTACTCTCTCGCCGTCCTCTCAGGGTGTGGACTAAGATGGTGTTAATTA
i05415Gh	Chr3	71.06	86.5	A03	86325879	ATATCATAACAACCTCGAATTTCTCCCCATTTTCTTTCAACTTACTATAAACTTCAGCAAGTTTTTGAGTAAAATCAGCAGATGGCTTGAATGAAGACGC[T/C]GAGAAATATATACCTACAGTCTTCCCCTCAAGTTCGGACACCGGCACCTACAATACAAATCAAGAACAGCACACAGATTAGGATGGTAAGGGTGATGTGT
i05400Gh	Chr3	71.56	86	A03	85288784	ACCCTGTGGCTCAAGAGGATTTCGCCAGAGAGAATGTGATTAGGCCGTTGGTCACTTTGTTATCGTTCGAGACTTTTGTGGAAGATTCTAAGACACAGTT[G/A]GGTAAGCAAAGCATTCATTCTATAGTTCAGATCAATAAAGAAATGGAGAAATTTTCTTCTGCTGGATCGACTTCGAGAAACTATAGTTATAGACCGTATT
i05394Gh	Chr3	72.06	85.5	A03	84519213	AGTCGAACCCCCTTCACCACATAACGTGTCATAGAAACTTGGCTGCTCGGTTAGGCCAGAAGTAGCAGCATGCCTCACTACCTTTCCCATCGCAGAAATG[G/A]TGGGGGCATCAGAACGTGCAAAGTAAAAGCCAGAGTTCAAGCGTCTAGGTAAGTTTATGGGTCCTGCAAGGGAACAATACTAAGATAAAACCTAGGATGC
i48535Gh	Chr3	73.07	84.49	A03	84329720	CTATTTGTGAAGAAGAATGATGGATCCATATGGATGTGTATCGACTATCARCAACTAAACAACTTGACCATTAAGAATAAGTACCCCCTACCGAGGATAGA
i18989Gh	Chr3	73.57	83.99	A03	84264664	TCTTCCATTGGCTAAATCTAGGAGATCACTCGAGAGAGAAATGCCCAAGGAAACAAGGAACTGGAGCTTTGGCACCTGGAATTCGGATTGTGGTGGATGA[G/A]ATGGAGCATAACATAAAGCATAAGCATATATGCTTGTATTTATAGTAAATAAAGAGTGAGAGAAATCTAGAGAAAGTGACCCCTTTTTTGTTCATGCCTT
i18987Gh	Chr3	74.07	83.49	A03	83433220	TGGAGCCAACTTTGCAACTGCAGGATCAACCATCAGGCGACAAAATACCACAATTTTTCAAAGTGGGGCCAGTCCTATTTCATTAGATGTACAGTTGGTT[C/T]AATTCTCAGAATTCCATACCAGATCTAAGATTATAAGCAAGCAAGGTACTGCAATCCTAATGCATGCATATTACCCCAAGTTTTCTTTTGCATAAAACTT
i05382Gh	Chr3	74.57	82.99	A03	83056236	AAATAAAATAGAAGAGACCAAGGAGAGACTGGTTGGTAGCTAATCGTGTTCTTTGTTCTTCGGCGTCACCGTCTCGTTTAGGTAAGGACACCCCTATTTC[C/T]GTTAACCTTAATTTCACTAGACCTCTTTTTGGAAGCAATTTCTGGTTATAATTTAATCGTAATTTATCTTCACCTGTTTTTGCCTCATTTCAATGATTTC
i23159Gh	Chr3	75.07	82.49	A03	82857600	TTACAACGAAAAAAGATTATATTTGGAGAAATCTGAATCTAATAAAGATGYGTTCGTTAAAATTCGGTAAAAATACCAAGATTTAAGTAGTTTGATTGCAA
i05376Gh	Chr3	76.08	81.48	A03	81954921	AAGTACAAGAAGAGTAAGGATCCTGTTGGAGGGACAGAAGCAGTAGATGTAGTACATAATAGAGGTCCTGCAAGTGATTTATCTCCTGTCGAGCGTCCTA[C/T]CTTTGTGAATGGTGACCATTTGAGTGATAATGCTGAGCAAGGCAGCAAAACTGATGGAAAAGAGGAATCGAAAATGAAAAAATTAGACTGTTCGCCTTCA
i05369Gh	Chr3	76.58	80.98	A03	81733467	CTCTAATAACAAGGCATTCACCTGCTTTTCTAAAACAGGCAAAAGTGCTCTCATACCAACAGAAATTGGGTTTCCAATCAACTCTTTACCTCCCAATCCA[A/G]CAATAATCTTTTCCAGGCCAAATGTAGCCTCAGACAGCTCCATTTTCATCACTTCCAATTCTGGCTTATTTCTAACATGTCTCTCAATTTCTTCTTTAAG
i38553Gh	Chr3	77.08	80.48	A03	81787299	GTCTGATCACATGAGGGAGACATGATCGTTTCAGGAGAACTTTGAACTAARGAATGAGACGGTGTAGACCTTGGTTGTGCTGCAGAAAAAGGTACCTCAGT
i05363Gh	Chr3	78.1	79.46	A03	81360286	GTACACAGGTTGGAAATGTACCAGAAGAAAACGGCGCCATAGTCAAACATGACTTTTTAAAAGCATTGGATACCACTCAAGTGATTGATTTGAGTGATGA[T/C]GATAATGACGACAATGAAGAACATGAGGATTCAAACAAAACCGAGGCACAGGATGATGTGAGAAGCTTGATATGGCATTATCAAGACCCTCAGGGAGATA
i26188Gh	Chr3	78.61	78.95	A03	81388419	TTCACATTGAGTACTTGCATCATACCACTTAGGATATGGGGGTTGCATCGRTTTTAAGTAGACAAGGGATACAACGTATGCATCAAATAGACTTTTATACA
i33635Gh	Chr3	79.62	77.94	A03	80440075	TCTTTCTTTGCATTTATTGCTTTCTGTTTCCATTAAGTTTCATTTTAATTRTTGGTTAGGAGGTTTTCATTATCACATAAGATAGTGAGGCCAGATTTGCT
i50539Gb	Chr3	80.11	77.45	A03	80679882	TACTCTGACATAATTTTGAGACTTGCAGATTTCTTCTCCTTCATGTAAAC K GTTATGGCGGTCTTGAGCACATGTGAGCACATGAGCAGCTCAGGCTCTCC
i39896Gh	Chr3	81.61	75.95	A03	79454956	GGGACTACCTTTGTCCCTAATTATCTTTTTGAGTTTTTTTGACTCTTTCGRGTTTCATTTAATTTTTCCTCCACT
i40392Gh	Chr3	81.61	75.95	A03	75424792	TATTTACTTAAAATTCATATTTAATATTTACAAATTCGATTTATAAAAATRGGGTTCCAAAACCGCATCTTTTGGTACCAATAGAAATCGAGTTGTTACAT
i05313Gh	Chr3	82.12	75.44	A03	72765201	TAGAGAGGAAGATGAAGGTATTGCTGGTAATGGAGATGTTATTTTGGACTTTGATATGCATTGTGGGACACCATTGGAACTGGTAGTGGAGAATAGTTGC[A/G]GTTCAGGAGAGAAAGTGGTATTGATTTCACCCCACGAGAGTGAGGATGAAACCAGTGTTGCAGTGGTCGAATTAATGGAGTCTAAGGAGCTGAAGGAGAG
i05325Gh	Chr3	82.61	74.95	A03	75858356	ACATGAAAGTTTGTTTCCTGTTTTTCCAGCCACGGACTAACATCATCTCTCATCTTTAGCCTTCAGGTTATTTCAATCTAAAAGCCAGTGTAATTCCAAG[C/T]GTATAACACGTAGGTAGATAGATAGAATGCGAAAGATTTTCATATAATCATCCGAGGAAAAGGTTACATCTCTCGGTACTCTAAGCTCTTCGATGAAAAC
i05341Gh	Chr3	82.61	74.95	A03	79863384	GGTTTCTCGTCCAAGCCAACGCCCGAGAGCTTGCGGCGGGTTTATCATCAGCATCTGTTTCAAACATCGCTACGTGCTCTTGGCTCACCTGGAGCCCCCA[C/T]CCGATCCCCCACCCGACCAACCGTCATCCGAACGTGCCGGGATGCCCGTTGCTGAGTGATTTTGGATGCAATGTACCGGCGCCGGAGGCTCACCCGGCGA
i05342Gh	Chr3	83.6	73.96	A03	80290169	AAAAATATTTCTATAGAATTACTATTATACTAATTAAAGCTTAATCCACACCTAAGCCTTCTATGTTCTAAACATTGTAATTTGACCAATTTTTCCTTTT[T/C]GAAAATACTCAAAGGTGGAAAGGTGAAGCAAATTGAGTGGGAGACTCACTCTTGTATGGTGCCTGCACCCTAAAATACTAATTTTGAGCTTTCCACAATC
i42937Gh	Chr3	86.83	70.73	A03	66448519	ATATAACATCAAATTCATCGAACGACAATAATATCAAGTCATCCGGAAAAYAATGATCTCTAATCATCAAAGGACATTTCTTACATACCTTATCAACTAAA
i20546Gh	Chr3	87.33	70.23	A03	68470385	AGATACGGCACATTTTAAACATTCAGCTGGTGTACAGGATAGTTCATCAAATACTCTGATAGTATTCTCGAGCCAAAACTCGGCTTTCTCAGGATCGCAATCAACAGTAGCTCTGAACTCTTCAACCCAATATTTTTTAATTTATCAATTYACAGCTAATTCAATCATAGAGGTTCCAAACCTTGAGGAGCTACGGGATTCGGTTGCGAATTAGATGGGGGGTGGAGGTTCCTGAGCAGCCGGATTTGTTTGAACAAATTCTATAAACCACTCATTCATCATTTGGAAGAAGACTTCTTTG
i61574Gt	Chr3	88.33	69.23	A03	63884398	CTGTACGGCTGCTCCTGCAAAAGAACACACGAGAAGAAGCAGAATAACGGRGTACACAAATGACAGCAGGAAAATATTTTTATTTTTKKCTATTTATTCTG
i50502Gb	Chr3	88.82	68.74	A03	63349026	TTGTTAGACTATTAGAATCTTCTGCTGGCAATGCACAATGCTCCTCGCTC R TTTTATTTCAAGACTTGCTCGTGTCCACAACACTTTCTCCTGAGGATACC
i52896Gb	Chr3	89.31	68.25	A03	62146111	GGTGGTGGTGGAGGAATTCCTTGAGGCAAAGGTGGAGGTGGCTGCATCAT R GGCATAGAAGGTGGTGGGACAGGAAGTGAGGCAAAGGGTCGAGGAACTGA
i51294Gb	Chr3	91.33	66.23	A03	60807010	GCACCAAATCGGCACATTTCATTAATAAGATCCTCCGTCAATGTTAAGCC R CTACAACCCAAATCATTAAGTAGGCTAACAGCTGTCGTTTTTAGCCGAGA
i50211Gb	Chr3	92.83	64.73	A03	60556566	AAAAGAATCTGAAGCAGTTGGTCGGGAGGGTGTTGCAATGCTTCAAACCG R GTGACTTTTCTGTAGCAGTTCACGTTGATGTTGGTGGTGATCAGTCACTT
i18934Gh	Chr3	94.33	63.23	A03	56827208	GTTTGAGCTGTTTGGGTACCATTTCCTGTCTTGATTACGACTTCACTTCCCTTGGTGTGTGTTGACAAGGTACGCACAGATTTGATGATGGATCCTCCAT[C/T]ACATGGGATGTAGGAGAAAGCCCATTTGAATTCAAACTTGGTATTGGATTTGTGTTATCCCATGTTGCTTCAGCAATGCAAGTTGAGGAAAATTCTGTAT
i49518Gh	Chr3	95.32	62.24	A03	55848206	CTGCCAATCACAATGTTGAAAAAATCCAAAAGGAAAGGTTAAAATAACATATTTATAGTTATTTTAGTCAAACAAAGCATGTGRTGCCTTTTAATTTCTTTTGTACCAAAAAGCTCTCTT
i05266Gh	Chr3	96.83	60.73	A03	47145965	CCAGGGTCTAATTATCAAGCAGCCCTACCTTTATATCTACCTGGAGGGAACTTAGGTTCATGGGGGGCATCGCCTCCACCTCCAACTGCTAATGGTAATG[G/A]GCTTCCTATGCCAATGTATTGGGAAGGATACTATGGTCCCCCAAACCGGCCTCCACATTTGCACCATCAATCTTTGCTTAGGCCCTCTCCAGGACAATCA
i05187Gh	Chr3	98.3	59.26	A03	32651840	CAGACAAGGCTCTCTCGAATCAGCTGAATTCTCCATGTTCCCTTTCGACAATGATTTACAGACAACTTCTCGATACAAGTCCTGCCTAAAGTGTATGACC[T/C]GCTCTTCGAGCCGAACGACCTCCTCTTTGAGTACTGCAACTTCTGCTAAAAGCTTTAACGTCTACAAAACCAGAAACCAATATTAGAATTCCAGTTTGAA
i03360Gh	Chr3	98.77	58.79	A03	14096015	TTCCTAAAGAAACTTATCACTCTTGCCATGGACAGGAAGAACAGGGAGAAAGAAATGGCATCTGTTTTGCTCTCTGCTCTTCACATCGAGATCTTTTCTA[C/A]TGAAGATATCGGTAATGGCTTTGTCATGCTTCTGGAATCCGCAGAAGATACTGCTTTGGATATTCTGGATGCCTCCAATGAGCTTGCCCTTTTCTTGGCT
i32859Gh	Chr3	99.73	57.83	A03	19049490	ACTTTACAATTTAGTCCTTTTCCAACTACTTCAATGCACAAATTCAATTCMATACATAATATTTGTACATTTATAATTAGTTCAACTATTTATGTAACGCC
i35710Gh	Chr3	100.7	56.86	A03	10360113	AAATACATGCTTGAGCCTAGGCATAAAGTATATATAAACAACAACAACAAYAATAATAATAGTTTTCCTAGCTCAAACAAAGTTTAAAAACCCAAATTTTA
i00510Gh	Chr3	101.17	56.39	A03	12269034	GTACTTCCTGTCCCCTCCGGAGTTCCTCCCGTTAACGAGACGGTCGAATTTAGACTCCAGCGCCGTAACTCGGTCGCACAAGGTTTGAATAGAAAACTCARGTTCGACTCGGCGTTCGTACCCTCTTGTACGAACGAAACGACGGGCGTTCTCTCGATTTGGACCAGATCGGTGACGTTGTCGTAGATATCGAAGGGGCTT
i03379Gh	Chr3	101.66	55.9	A03	12295097	AGTTTAGGCGTCTCCAATTGAATGAAAGAGCACTAAGTTATCATTATGCACCAAATTTGTCACTAATTTATCCCCTCTTTTCCCCATGTACAGAATCGCA[A/C]TATGGTATTTGATCCGACAAAATAATTCCTTTTTGTTTCCCTGAAGAGAAAAATAAAATAAAATAGAACCTGCTGACTCTGCCAGTTTCAGAAAAGTGAA
i23097Gh	Chr3	101.66	55.9	A03	12224333	AAATTCTCTTTGAAATAAATTCCAGTTTACCTGTTCTGCTGGTATATGTCRAATTATTGATTCCCACCATACATATGCCTCACTTTTTAATAAAAATACGG
i38707Gh	Chr3	102.65	54.91	A03	8952516	GGTGGCTGTGAATAATCCTAGGGTTCCTTTGCGTTGGTTTAGGCTTAACTRTTAGTTTAGCTATTATGTTCTTTGGGTTTAAAGCCCTTTATTTATTTCTG
i03415Gh	Chr3	102.65	54.91	A03	8979920	GCCGCTGCGAATCCGACGCCGGGGTCTTATGTTGGTATGGTTGACGTTCAAGATCAGAAGGATTCCAAGTTCGATTCTTCGTCGATAAAGTCATTTTCAG[T/C]GTCGTCATCGAGCGGGAAAACCGCTTCCATCGGGGGGAACAACGGCGGCGGTGGAAAAGTCCGGTCTGTAGCCAACGGAACAGACGGGGACGGTTGGTTT
i03401Gh	Chr3	103.14	54.42	A03	9949439	ACCCATTAAAAATGAGAAAGTGAAAAGTGCAGCAAGCAACAGCTAAAGATCATTGGGAAGCATAGATATGAACACCAATGGCGAGACAGAATATGGTAAT[G/A]AGACCAAAGTAGATAATAGCGTGAACGAGAACCGAAGCTCCACTGGTTTGCATGTTCCCGAACTCGACAACCTTATTCTTACCAGGTATCTGAAACAACA
i29727Gh	Chr3	104.59	52.97	A03	6745000	TGTTGTTCATCCAAGCAAATGGTCTTGTCATATTGGACATCATTATGGATRGTCCTTCAATTCCACTCAAATAAGGGGACCTTTTAGTTTCAAAGAGCAAG
i28564Gh	Chr3	105.58	51.98	A03	6762019	GTGCATCTCAGATCTGATTTCTCCTCGAATTTCCCCTTTGATTTCATCAARGAACTCCATGAAGCGAGAGTCCAATTTGGTGTCCAACTTGGCATCGAACT
i42052Gh	Chr3	105.58	51.98	A03	6750859	AAAACAAAGAAAACACTAAAGCCAAAAGGGTCAATATATAAGGGTCTAATKTCGGTTTTAATCCCTCTACCGTGTTGAAATTYGGGGTTTGGTCCTTTTAC
i28337Gh	Chr3	107.06	50.5	*	*	AAAATATTTAAAAAAAAAAACTTAAAATGAACTCAATTAAAAAACTTAGARTGACTTAATGGGAAAAACGTAGATATAATCCAAAAAATTTAATCCAACTC
i18569Gh	Chr3	107.06	50.5	*	*	TAATGACTTCAGAAACCCGCCCTCCCCTGGGCCTCAACATTACCAAAGCCTTAATCGACGGCCACAATTTCAACGTTGCCGCCGCAATGTTATCCGCCTC[C/T]GGTGTCGTCGATGAATTCGAAGCCGACGAAGGCGGCGCCGGGATCACACTCTTCGTCCCCACCGACGGCGCTTTCGGCGATCTGCCGGGAAACGTTAGAT
i03443Gh	Chr3	109.08	48.48	A03	6541099	GGTCAAGGGCAAACACATGGCTTTGGTTCGGGATTTTTTTACCTCAGAAATACTGTCGTCTAACCCAGAATCAGAGTGGGATGGTGACGGTGATAGAAGT[G/A]AGTAAGCTGTTCCTTTCAAGATGTTCTTTTCCCTTTCCCTGTTTGCATCCATTAAGGCCTGTTCTAATAGTAACTTTGCCTCGTCATTGAGCTCACTAAT
i03446Gh	Chr3	111.58	45.98	A03	6153463	CCTTGAAAAGGCAAGGCAGGACTCTCTATGGTTTTGGAGGTTAAGCTTAGTACACTTTTGTATTTTAGGCTTTGCAGTATTATGCTTATTATGGTAGAAT[C/A]ATGGATCTTGGCTATAGATCCACTGCCTTAATGTAATTGCTTCAGTTCGTTGTTGATGTTACTGTGATTCTAAATATTTGAAATGCTCTCACAGGATTTC
i03444Gh	Chr3	112.56	45	A03	6334669	TGCCAAAAAGAGACAACCAAAAACTAAGCTTAAACCTATCCCTAATCCACTAAAAGATGTCATCTTTTTGCTTGAAAATTCACATTTCCTGGAAAATTCC[A/G]ACCTTGGGTTTTGCTTGAAATTCAGTACCAAAATTCTCAAAAAAAAAAAAAACAGAGGTTAAAAAAGGGACCTTTAAATCATGGCAGAAGAACTAAGAAC
i03459Gh	Chr3	115.09	42.47	A03	4970108	TCTTTTCTATTAGAATATCAACGATCCACTGCAAATTGTCAGCTTCTCGAGCTATTTCAGCCATTAAAACTCCTCGATCTCGCCTACTACCGTCAATTGC[C/T]ATAGCTTCAGATAAGCAGAGAACAAGAGAACTGAGACATCTGTGACAGAGATGATAAAGAGTGTCTTTCGAGACATCAAACCGATTGTCATCATCAAATG
i29922Gh	Chr3	115.09	42.47	A03	5164831	TGTTGGAATTCTCCTAAACAACAGGTAGAATTTTGAGCTTGAGTAGGTAAYCGGCCCTCGAGCAGTCCTACTTAATGAGATATGGAGGTTCCACATATATT
i14907Gh	Chr3	115.58	41.98	A03	5596469	TTAACGTTTTGGCTGCTGCATACTATAAGGATTATGTCACAGGGCCAGCTACTAGCAATAAGATTCGTGTAAGCATCGGCCCTTCTAATATACATGGCAC[T/G]TACCCAGATGCCATACTTAATGGGCTGGAAATCATGAAAATGAACAACTCTGATGGCAGCCTTTCTGGCTTGGGAACAGTCAACACTTCTAGTTCGAGTT
i03460Gh	Chr3	115.58	41.98	A03	4864745	TATCTGTTTGCAGGATCTTTCTTTAAGAGGATTCTGGCTACAGAAATGGTTAAGTGCTGATAAAGCGAAAGAGTGCCGAGATATGGTGGATTACCTTCTA[C/T]GCCTGGCACAAGAGAGGAAGTTAAAATACGAGTACGTATGATCTTCTTATACACAATCTCACTTACCATTAGTTATTCATTTATGGTCTAATGATGGTTT
i03461Gh	Chr3	116.07	41.49	A03	4832363	TTCGTCTGAATATTGACCTACGATTTTGTTTTTGAAAGTCACAGCGAGAAGTTGATATCAATATATATTTTTTTATACAATTTCTTAAAAGGGGTTCGGA[G/A]TCAAAGCTGAGTCGTAATACGAAATGCTAGATCTTAATCTCAATGTCGCGTCGCCTGAGTCGACTCAGGGATTGGACTCGGTGGCACCTTTTACTGATGA
i14910Gh	Chr3	116.07	41.49	A03	4828736	ATTCTTTTGGTACAAAACCTGAAACAGGTTATTATTCATAATGAGAAGGAATTTTGGACCCACACATCCCCACCAAATTGTAATAAAAGTAAGTGTAGGT[T/C]ATTATTCCTCGTAAAGCTAACCAATTTAATGCTGAAGAATTGTAGTCCAATAAAGTGTGAGATTGTACAAAAATGGCAACTAAAAATGTTGATTGAGGGG
i03465Gh	Chr3	117.06	40.5	A03	3981797	TTCAAAACCCTTCTCTTATGCATTGATACAGTTGCAAGATTTTGGCAAGAATCCATCAGCTGAAATGGAGGTTAAGTTTCAGCTCTCAAGGGTTACTTTA[G/A]AACCTATGCTGAGGTCCATGGCTTATATTAGTGAACAGCTTTCCACCCCAGCTAACAGGGTTGCCGTCATCAATTTGAAGGTATGTTAAGCCATAATTGA
i03475Gh	Chr3	118.53	39.03	A03	4525132	CTCGGAGTGGGCCGATTTCAATGTTGATGCATATACTGCTGCATCATTGAAGGCCGGAACATATGCATATCCTGGAATGAGACCTACGAGGTTTAGTGGT[A/C]GTCAGATTATCATGCCACTTGGTCACACGATTGAACATGAAGAGGTATATGTTCTACAAATTCAACACGTGTTTTATTTTCCATTGAAATGTTGCCTGTT
i37586Gh	Chr3	119.5	38.06	A03	4338620	AGTTTTTGTACAGTAGAGGGATTAAATTCATAATAAGACCTCCTTAAAACYATTCCTTCCATCGCATAAATGTAAGTATTTTTAAGAAAAATCCATGTAAG
i32626Gh	Chr3	120.04	37.52	A03	3879734	ATCGGTGCTTTTCCTTTCTGTTTCAAGTCACTGTTCTTCTTTACTGATTCRACCTCTTACGAATAACATCTTCCGCTACGAGTGAAATGACCTACTTCCCC
i03491Gh	Chr3	121.16	36.4	A03	3627164	AGAAGCCAAAAAAGAGGAGAAAAAAAATGTCGTGTTCCGTTGCCGTATCTAACTCTCCGGCGTTTTCTCCGTCATCGTCTCTTTTCCTTAACAAAACGCC[G/A]ATCATCTCTCCTTCGACGGAAGCTCTGAATTTAACGTTGACCCACCTCAAGACTTCTTCTCCAGCTTCTCCGTCTCCTTCTCCTTCTTCGCCTTTCAGGC
i22865Gh	Chr3	121.66	35.9	A03	3587160	CATTTGGAACATTTGATTCAATAATTGATGAAGGATTGATGAATAGACGGGGAATCATACAAMTGGTATTTGCACTATTTCTTTGA
i03496Gh	Chr3	121.66	35.9	A03	3380692	TTATGGAAAGAATCTCTTTAACATGCAGGAACCCAGATTTTTTTGGCCTCAAATAGGAACCCCTGTTTTGCGGACAAACCCCAACATATGTTCTTGCAAA[C/T]CATTATTTTATTTATTACTGCTTTCCCATCTTTCAAAACATCATTCTAAACAGTTCCAGGGAATGTAATAACAAGAAGACCTTGTAACAAAGTACTAGTT
i43803Gh	Chr3	122.16	35.4	A03	3625632	CATAAATCCACATAGCCACCCTGAAGAACATAAATATCTATCAATTGGACYGATTGAGTTAATTTAGATCGAATCAATTTAAATTTTGAARTTTTTAAGTT
i03489Gh	Chr3	122.65	34.91	A03	3802280	TCTCCTTCCGGACTGCCTCCGGAAGCTGTGCAGCTGTCTCACCAGCAATTGCTGTCAAGACCTTGTCAACCTCTTCTTCCGTCTCCTCCTCTATATCCTC[A/G]GAATCCAGCGCATTGTCAAGAGCATCATTGACAAACTCCTCGATAACACCTGCCTACATATTAATAAAAAGTAACTATCCGTTGTCTCATTCCATAAAGC
i14000Gh	Chr3	124.65	32.91	A03	3207460	GCTCCAAAGAGGCGGCATTTACTTTTTGATCCCCGAATGTTCCTTACCGGCCGAGAATAGAAACAACAGTGTCCGCCGTAAAAGGTCTTTCAAGATGAGCRAAAAACGCAACAACAACAATGATGATGCTTTAGATTCCGGTCATCGATGCTTAGCAATTGACGATGTTTTAGAAATGAAACGTTGCCGCCGTAGAGATCG
i03517Gh	Chr3	125.64	31.92	A03	3158424	CCTTAAAGCAATTCAAAATAACTCCAATTCAACCAAATTATCACATTATCAAACCACAATAGCATGCATACATATGGCTATCAATAATTCATTTCATATA[G/A]AACCAAAATAGATAAAATATTAAGAGTTTGCATTTTAGTCCCTAACACTTGGAAAGACATTTGGTCTACCTATGTACATGCCATTTTAACCCAAAATATA
i22266Gh	Chr3	126.64	30.92	A03	3087670	CTTTTGATTATTCCTTTTTMAGTCTCAAGAGAAGAATAATCCACTTCTTTAGCTCTAATAGAAATAGTAGGAGTAATAGGTTCTTTACTA
i26677Gh	Chr3	127.13	30.43	A03	2805408	TACAAGGAGATTGTAATCCTGAGAGGACGGCTGCTTTTGGCATTATCTAARCTATTATGCGAAATAAGTTTTCTTGCTTCTTACAGTTAGTTAGTACAAGG
i03554Gh	Chr3	129.18	28.38	A03	2624930	GCTAAAAGAAAAAGAGTAAAGCACAGCTCTAATGAGTTACAATGTCAACTGAAACTCTAAGGGGAAATAAGATGCTTAAGCAGAAAGAGTCCTAACAGGC[G/T]ATGGCTTTAGCTAAGAAACTTCAGCACCAGCAGTGGATCCAGTTCTGCTAACAGCATTATTTTGACCCTATAAAATGGAGAAACAAAATTTTAAAGAGAT
i03557Gh	Chr3	130.2	27.36	A03	2606467	ACTTTTTTCTAGACTTCCAAAATTACACAAACAATGACTAAGATGATTTAGACATACAAACTTAGGCTACAACCGCATCTTGCAGTGCCCCTTCTACCTT[C/T]GCTAAGAAGCTGACAAGAGGAGAGATGTTTGAACGACTTGCAAAGGTCCTTTATAATTGCGATGAGCAATATGAGTTGAGCCATTAATGTAAAAGAGCTC
i36247Gh	Chr3	132.26	25.3	A03	2560013	ATTATGTCATCACCATTATTATATGTCAAAAAATATCTCAAACAATTGGGKGTCATAAATTCTCATTTAAGTGCTATGTGGGTCAAATAAATATCCGACTG
i32361Gh	Chr3	134.34	23.22	A03	2312403	TAGATTGACCTATCGTGCTGGTTGAGCCAGGGACTAGAAATACTACTTCGRGTCAGGATCTTGGGTGGTTGATCTCTGGATTGACCTATCGTGCTGGTTGA
i14932Gh	Chr3	134.84	22.72	A03	2184578	AAATGCTACTAAGTCAGTGGAAACTTATGAAGGTCGTGTTGGTGAAACATGCAACGAAAGGCCAGAGCAAGCTCCAGCAGATAGGGAAGGCAAACCACAG[C/A]ACCATAAGAACCGATCCATCACTCTTGGGTCACTTAAAGAATTCAATTTCGACAATGTTAATGCCGAGATAGAAGAAAATGCTACCAAGTCGGTGGAAAC
i03571Gh	Chr3	135.33	22.23	*	*	GCTTCGTAACACATTGTGGATGGAACTCAACTCTAGAAGGCTTGAGTCTAGGCGTGCCGATGGTGTGTGTGCCACAAAGGAGTGACCAGCCTACTAATGC[C/T]AAGTTCTTAGCGCATGTATGGAAGGCAGGTGTGAGAGCTAAACAAGACCGAGGGATCGTCACGAGGGAGGAACTCGGGAATTGTTTAAGGGAAGTCATGA
i03589Gh	Chr3	138.39	19.17	A03	1937619	CCCTGCTGACCATTCCTCGTAGATTGCTGTGGAAGTAATTGATGTTGCTTTAGGAATAACTGAGGTGCTATTCATAGATGACAGATAAGGGTCCTGGTTG[A/G]TGTTGTTGTTTCTCATTCCAAGTTCTTGTGGAGTATTAAGTCCAGAGATGCTATCAGAACTTGAAATGGTAATATCAGATCCACTGGATCCTCTACAGTT
i31633Gh	Chr3	139.37	18.19	A03	1897869	GTCCGGTGAAGCGAGCTGGTCGGTTTTAACCTTGGTTTAATAAGTTAATTYCATTTGTTATTAATTTTTAAATTTTATAAATGAATCAATTGAAAAAATTC
i03595Gh	Chr3	140.35	17.21	*	*	CTGCTTCGGCAACGGCGGCAGTAGCGGCAGCAACAGCGATGGCGTGCTTGCTAGGATCCGTTACTTCATTGTCACCTTTCCTTTCAACGAAGGAAACAGA[G/A]TCTTTCTGTTGCTGCGAAGACGACGGCAACTTCGCATTACTACTGTTCGTGGAGGAGTCTTTTTCACGGTACGATTTGACGAAACTCCAACGCCGTTTGT
i43612Gh	Chr3	140.83	16.73	*	*	TAATTCTCTAGGAAAGCCCCTATAGATAGAGGAAGCTTCCAAATCGCGTARACAAACTTTCGGTGTCCTTCTCTAGTTTTGCCTACATTAGTGACTTAGTC
i14940Gh	Chr3	141.33	16.23	*	*	AAGGCATTATTGCTTTTGTTTGCTAACTTGAGAGGTACTCCATTTCCTTGTTTGCAGGACAAGTTCAGTGATGTTGTCAATTGGCTCAAAGCGAATGCGG[C/A]TAATGGTGACAGTTTGTCTGCTGCTGAATCCCATAAAAATGAAAGCAAAAATGTTCCTGAAACCAAAAATACTGAGAATAAGTTTTTTCAAGGGAAAATT
i03625Gh	Chr3	143.43	14.13	A03	1620667	ATATTAAAAAATTAAAAAATACCAAAAAATAAAAAAATCAAATTAAAACCCTAAACATACCTTGTTTTTAAGCCGGCGACGATCGATGAAGAAAAAGAAA[C/T]CAGGAAATCGGGTTTGATTTAAAACGAAAAGGAATTTTACGAGAAACGATTTTATAGGGAATTTAATTCCCTGAATTTCGTTTTTATTGGGGGGGGGGCG
i14946Gh	Chr3	143.93	13.63	A03	1629346	TTCTCAACCCTATTCAATTACCAAATGAAGCATTTTGGCCTTCTGGTCGTCCTCCATTTTAGCTAACAGTTTCCAGCACTGAATTTGTAGCTAGTTAGGA[A/G]ATTTGGGTTTTCAAGAAGCAATCATTTTAGGTTTCGTTTTCTTTTTTCTTTTTACTTTAATACTTCTCTTTTCTAATAGTGCATTTCATTTTATTATCTT
i03631Gh	Chr3	146.91	10.65	A03	1466748	AGAGAACAGTGAGTTGGATGCCACTTGCTGGGGTACATATTGTGGCGTTGTCCCTTGTGCATTTTGGTGGCCTTAGGCTTGGGATTATTGTTGAGATTGT[T/C]AAGACGGTTACACCCTGCGTACATGATTCATACGATACTAATACTTTAAATAATTGAACTTATAATTGTTTTGCTTCACTTGTAAAGTAAAATGATGATA
i51522Gb	Chr3	147.47	10.09	A03	1442718	CGAAGTTGATCTTGACAAACTCCCGAGTCTCCCCATATGGCCCAGAGTGC R CAACAGAAAATCCGACATTGACGAGGGGTGAATTGGTCAAAAACCCAGGG
i03636Gh	Chr3	151.65	5.91	A03	1335192	TCCGTAAATTGCTTTGGTAATAACGAGTCCACCTGTTTCTTGTTGCTTATTTCTTTTCCTGTTGGCTACATTCTCTAACAACTGCTGAGCTTTTGCAGCT[G/A]CTTTCCTTGCCTCTTCAACCTTTACAAAAATCGAGTAAAATTCACCTTTAAACCATTTGTTTTGGAACAAGACTAAGCTGGCTTATAAAAGTAGTGCACA
i03639Gh	Chr3	152.63	4.93	A03	1325087	TCATATGATCCATGGCCATGGGGCCGCACTTAATAACAGCAGTAGCCAAATTCTATCTCTTATCATCAACCCCTAGTTTCTCCCCTTTAATTGTAGGCTT[G/A]ATCTGCCCTTTCGCACTCAAATATTGCATCAATTTAAGGGTTGGTGTTGCTCGGCTTTACATTGATTTAATCCATGCAGGCAGGCTCTTCTTTTTTCAGT
i32118Gh	Chr3	154.13	3.43	A03	1195491	TGTATTTTTTCTATATATGATAATGATATATAACATATGTAAAATTTTTGYTGGGGAAGATAACGCATCAAGAGTTGCAGGTAAGAAAATTTCATGTTTAA
i56152Gb	Chr3	154.62	2.94	A03	965683	ACTCTAGATATGAAAATCATATCATAATACCAAACAAACCTCCCCAAAACMGTCTTTTTTCCCCTTTCTTTACCTCACTCGGCACAGCAGCTGTACAAGAA
i03659Gh	Chr3	156.1	1.46	A03	473873	ACCCTACCATGTAATGCTCTTTTGAATCAATAACATTTCTTCAAAACAGGTATTTGGGGGTTATCCTTTTCTTTTCACAGCCCTGGATGCACTCCCTAGT[G/A]TTTTCACATAGTCCCCATAACCATCTTACTCTTACTTCTATTTATACTTATTCCCACCGTAAGGAATTGTATCTTACAGGTTATGGACACAAATTTAACT
i60809Gt	Chr3	156.59	0.97	A03	175470	ATATATGAGCCCTCCTAGCATCTTTTTTCCAGTCCCGTTTACAATGAACAYGTTTCGTCACATTGTTAAGGATCCCATTTAATTGCAACTCCGCATTTGGT
i03682Gh	Chr3	157.07	0.49	*	*	CAAGGGGACCAAGGCCCCAGCCTTCGCCCCTGCAGGCAGACATACACTGGGCAAGGGACATCATCTTGAACCATAAGTGAAAACCCTAAGATTAATAATG[C/T]AAAAAATTTGCCCACTAAGTGGGCACCTACATACAGAATGAAAAGAAATGTGAGCCCCTTTAGCTCTATTAACTTATCTTCATACTTAGGGCAAGCCAAT
i26474Gh	Chr3	157.56	0	A03	536767	CTATTAACCATATAAGTTTGTTTTTATATTTAATTTGTTATACTAATTTARATCTTTTTGTTAATAGGAAATGGAAACGAAGCTGTTAGAGAGACTGCACC
i51441Gb	Chr13	0	103.9	*	*	TAGTGAAAAATTTTATTCCTTTAAACCATCATAATATTCCCAGTCTATGA Y GCTGTATGATGTTATTTAAACGAAAACGAATTTGGCTAAAGTTTCAGCCG
i35007Gh	Chr13	0.5	103.4	A04	62124638	TCGTAACGTTGAACGTGATCATCTCGCCTTTCATGAAGCTTTCTATGCTCYCCCTCATAAATTCTAAGTGTCGCCCTAACCCATCTCGGAGTTGTTTTATG
i46784Gh	Chr13	2.54	101.36	A04	61843489	AGTTAGAATATTGGTTTAGGGGTTTCGAGATAAGATTATAAAATTTTGGGRGCCAAAGCTAAAAATATTGTATTAAAAATGTTTAAATTAAATTATTAATT
i49147Gh	Chr13	3.54	100.36	A04	61626736	GCGAAGGTGGTTTTTGGGTATTTGATTTGAGAAATTTTTAGTCAGTGGTAMTTGCGTTTTGATGACTCTCTTTGGTGTGGGAATTTATCAGGTGAGGTTTG
i25349Gh	Chr13	4.03	99.87	A04	61617653	AAAAATCATTTGGTGAGGAGAGAGAAAAAAAAGAAGAGAGAAAGAAGAGAKAAGGGAGGGGGGAAGGGAATCCGGCCAGGGAGCCGGTCACCGGCGCCGGC
i12907Gh	Chr13	5.02	98.88	A04	61569804	TTTATACTATGTAGGTACTTGAAGAGATTAGGCCCTATCTGGTTGGTGCAGCGGGTGGATCTCTTGAATTAGTTGCCATTGAGGAGCCGATCGTGAAAGT[T/C]AGAATCACAGGTCCTGCAGCAGGGGTCATGACTGTTAGAGTAGCCGTAACGCAAAAATTGCGAGAGAAAATTCCGGCCATTGCCGCCGTTCAACTTTTAT
i25348Gh	Chr13	6.52	97.38	A04	61494377	TTGTCATGTTATTACAGTTTAAGGTTGATTCTGGAGCTTTTCAGTCTGGTYATCGTTTACGGTTCCATCGGCGGTGCGGTTGGTGGCAACAGCCACTTCAA
i40730Gh	Chr13	7.52	96.38	A04	61263115	CGGTCACTTGTAGGTTGTGGAAGTCCTGATCCTCTTCTCTGGCATAAAGAKAAACCACTGCTCCCACATTTGATTCAACAAAAGAGCTCCAGTTATCGCCA
i12897Gh	Chr13	9.58	94.32	A04	60907871	CCCAAAGAAAGAGCTTGTCATCGCCTCGATGCGCCTTTGCTTGCTTTACCGAGGGGAGGAAAATCGTCGTTTCCACATAGAAATGAATCATTCTTCGTTG[T/C]TTTAGTAGCTTCTTGATCGGATTTATCCTTGATTGCTTGATCATTTCGATGTTGGTTTTGTTGAACGATTGCCTTAACAAAAGAAGAATTTATAACCGGC
i12892Gh	Chr13	10.59	93.31	A04	60856204	GGATAAGGATGAAGAAGATGATGATAATTGCTGTTCTTATTTTCTGCGTTTTAAGTTCACAAATGAAAAACGTAGCACCACAGGTGGATTGCTACGACGC[A/G]TGTAGTACTGGTTGCGTTCAAAGTAACAGTAAGTTCAAAAAAAGAAGAACCTTTTTCAATTTCTTTTTTTATTTTTTTGTGGTGGTTTGATCTTGGATGT
i43998Gh	Chr13	11.09	92.81	A04	60886251	TAAATTCTCGTGAATGGCCTCCACCGCTCCTTCAAGTTTCCTCAGCTCTAKCTCAACACCCTATAYGTAAATAAGCACAATGAAACACACAAAAGAGGAAG
i12888Gh	Chr13	11.59	92.31	A04	60791960	GATGCGAAACACCGATAGAGCAATGAGTAATATTGAAGCTTCTCCTGAGGGATTTAACATGCTTAGGCGCATGTATGAAAATGTTCAAGAGCCGTTTTTG[A/G]ATGCTACGACTATGGGTGGGAATAATGGAAATAGTCCGGCTACAAACCCATTTGCTGCTTTATTGGGCAATCAAGGTGGTTCTCAAGCTAGACGTTCACC
i49530Gh	Chr13	12.08	91.82	A04	60766513	CAGCATTGGGTCCGAACATCGAGAAAGGATTGTATGAAACAGTGACGCCATRTCATCTGTATTCTTTTTCAATAGTTTTATGAGT
i22784Gh	Chr13	14.12	89.78	*	*	TCTCCTTCTACRTTTTCAATGCTATCGGATTTTGGTGCAACGGCGACAGCATGAGGGAGATCAAAGTTGATGCCTCGAATCCATGGGA
i51611Gb	Chr13	15.12	88.78	*	*	GCTCTGTCCATGATCCTGCCATTTTATATTTACTTCTTGCACAAATAAAC R TCGGAGATTCAGCCTAGCCTATATGATCGGGTTGTATATGGCTGATTGTC
i12849Gh	Chr13	21.27	82.63	A04	60370670	AAACAACCCAAGAAAATCCTGCAGGAATAACTCACAAGAATTTCCTGCAACTCATATTTGAATTGCTCAAGATTATCATCAGTCTTCCTCTGATCCCGTT[C/T]GTCAACTACCACTCTTTCCTCATCGGAGAACTCGTCAGATGAGCCAGCACCTGCAGTGACATCCGTGATTTCCTCGTGAATACCTTTCCCTTTCTTGTCT
i12842Gh	Chr13	22.81	81.09	A04	60283145	TATGAACACAGAAACATCAGAAGAGACTGCTGAACATTCCCAACCACTTTGTAATGATTTGTCCAAGAATACTATTAGTGAAAGTTTAGGGTTGTTACCC[G/A]AAGATTCAAGCAAGAACATCCAGGCTGATCAGATTTCATCTCCCCAACTTTGTAGTGCAGAGCCAACAGTTAGCTCTGGTGAATTGCCAGAGCAGCAACA
i01127Gh	Chr13	24.36	79.54	A04	59882024	CGAACATATGATGTTAGAATATGATCGGCTTTATCGAGCCTCGGCCAAGCCAGCTAGGATGCGGCTTTTCGTGTTTCCAGCGACCGGTTCCGTGAATTACRGGAGCGAAGGGGCCAAATTGGACCGTGAGCGGTTCGTGGAGGCTTTAAATTCCGGTACGACTCCGGGAGGCGAGAAAACCGCTGCGATCCCGCAAAGCAA
i12830Gh	Chr13	25.38	78.52	A04	59875698	TGATGAGTTTGAAGAAAGTCGATGATATCATCGTATTTGTCATCGGATTAAAGCTTAATCGATGTTCAACTGGTTCGGCGATCATGTATACGGAATGTAG[C/T]ATCGGAGGAACATAGAGAGTTTCGAATAGCATCATCGAACCAGGCGAAAAACAGAAATTTTCATCATCACTTGCTGTTTATTTAGGCTAAGTGGTGAGTC
i29377Gh	Chr13	25.89	78.01	A04	59510879	AAAGGCTGAATTGACAGATCTTATCACCCTAAACAGTAAGGCAACAGGCTRAAAATTACAAGTCTTATCTCCCTAAAGTTGCAGTGGAGCAGTCTGAAGAT
i12817Gh	Chr13	27.97	75.93	A04	59325545	TTCATACTCTATCGAACCAAATCCAGGTTATGTCGAACCAAGAAGCAGTCGACATTGCGAAAAAGACCAAGGATCCGCAACGAGCGGCGAAAAAGCTAGC[C/A]GCGGAGGCACTGAACAGAGACAGCAAGGACGATATCTCCTGTATCGTAGTTCGTTTGAAGGGGTGACTGAAAACCGAATGCGACCGAAAACACATTCCCG
i43885Gh	Chr13	31.79	72.11	A04	5449822	TTAGTAGAATGGGTAAAATATAATTTGACTCCTAGTATAGGAGCATCAATRGTACTTTTACTCACTCTATTAGTAAGGCTGGGTCCTAGGTCATTAAAGTA
i12784Gh	Chr13	32.27	71.63	A04	59070736	AAAGATAGTCAATTGACAAGGGCAACTTTGGCATTATAAATAATTGCATGAATCCATCCATAAAAGTACAGAGCTTTCAATCAGTATCTCTTTATCCCTT[T/C]CATTCACTGTAAATACAATACAAAAGAGATCACTCTGTTCTTTTATTTTCTTCCTATAAACAGTTCTAAAGCACTTCTTCTTCTTTTTCTTTTGGTTGGA
i12775Gh	Chr13	38.83	65.07	A04	58287542	CAGAGTGATCATCATGAGGTTGTTGCTGATTTGGTACAGACAGGTTTTCTCTTTTCTGTCCCCATGGATGGTCCCATGTCATTTTCCACTCCTCATGTCT[C/T]GGTGCAGTGGGTTCTAAGATTTGAATTCTTTACTACTCCAAAGAATGTAGACTGGACAAGGTGAGACCATGTGTTACTGCAATAAAGTTCTAGCTTATCA
i61532Gt	Chr13	40.35	63.55	A04	57418675	ACACTTTCAAGCGACGCAAGGTCCAAATGCATCACGGAATAATTCTCCTTYGTAATGCCAACCGATTTAGCAGCTTTCTCAGCCTTGAGAAAATTTCTACA
i36871Gh	Chr13	41.35	62.55	A04	57260387	TAGAGAAGAGGCTATTGGAGTCAGATTTCTAGACAATCATGTTAGACCCTYTTTGGATGGAGATCGTTCTATTGAGGAGATTAAAAACTCTATCAAAGTCA
i12751Gh	Chr13	47.35	56.55	A04	54279967	TGGCTGAGAAGGAGTCACTTACCCGCAACTTCTGTTTCTCGAACTCGGCTACAATAAACTGTGCAATGTCGGATGAAATTATGTACCCTGGACCGTTCGC[G/A]TAGGGTGGATAGTCTTCTTCTGGCCATTCCTGGAAATAGACAAAAATGTATTACATGATGATAAGCGGGATGCGCACATGATGGCATGCTATGCACTAAA
i42782Gh	Chr13	47.84	56.06	A04	54271447	TCGTAGCGGACAGATTTGAGGTGAAGGGCAATCTTCACCCTCATCACGAAYGGGCTTGCCCATGTACCCAATACCTTCACGTTACTGTCAGCCATATCTCC
i12747Gh	Chr13	48.33	55.57	A04	54235586	AATGTTTATAGCTATTGTTTAATAAGAAAAGGATTGTGCGCTTTCTTCGTTGGTACTCGAATTTCCAAGCTCATTCGCCTCGACCAGGAGACGAGTAGAC[C/T]TCTTCATCTGCTTATCTCCCTAACCTTTAGAGCCTCACATCCATGGCTGCTGGTTCTCAAGTGTGTTTAACAAATGTAATTCAACTGTTTTTTTTTTATC
i12745Gh	Chr13	48.82	55.08	A04	54210333	AGATGGAGATTTTTTAATTTTGAGAGTTTGATTTTTTATTTAAGAAAATGGTGAGATTGTGATAGCCTTTTCTCCCAAATATTCAGACAGCTTTGTTGCC[G/A]ATCCCAATCTACCACTGTTTATGTTGTTAACAAACGGCGATGGCAATGGCCTTATCGTGCAGCTGTGTGGTTCCTATAGCCACTAACAAACTCCCCCACT
i27540Gh	Chr13	51.4	52.5	A04	53685597	CTCACTTTGGAAACAATACAGCCAAATGAAAATATGTCTCTCACACAACCRAGGTTATCAGTAAATAACGCGTTCCTTTTGGAACAAAATTTATGCATTCA
i27589Gh	Chr13	51.89	52.01	A04	53540147	AAACTAACACACCCACTACCACTAAACTGACAAGCTCATTTTGCTTCCAARACGTAAGGAAAAATGTAAAAATCTACACGAAACCACTGACTTATTTACAA
i58504Gb	Chr13	52.88	51.02	A04	51247283	TAAAATAAATGTATAGAGAAGTATTTTGATTATTTTTGAGACTATGTTTTMGTAAGTTAGCCTATCTAAATATTTTGGCATATGTTTAGCTTAAAGTTTTG
i38159Gh	Chr13	53.87	50.03	A04	52563332	CAGGATCATAGTACTATAAGTTATACGCAGACTAGACTTTGCCATAAAGCRTTTCATAAACTTGGCGTTGATACATATCCTTGTTTTTTTCACTTATCATG
i12712Gh	Chr13	55.37	48.53	A04	50518694	TTGGGGAGGTTAAGGTTTTGGTTAAAAAGGGGATTTGCACAAAGATTGAGCGGTTTTGAATTTTAGAGATGTTGACCTTAACCGGTGGGCTTTGAACTAC[T/C]ATGGCACTGGTTGTTACACGACATCAAGATGACGCTTTACATTGGTCGCGAAGCTTCAAAGGTTTCCTTTTTTCCCCCCTTCTTTATGTTCTTTGTATTG
i36983Gh	Chr13	56.89	47.01	A04	49546619	TTATACTTCAAATTTGTGGTCCCAAAACCACTGTTCCGATTTGACTAAAAYTGAGCTGTTACATAGCCTATGGTAAGGCAAGTGTTATTGCAAACCAACTT
i46509Gh	Chr13	57.9	46	A04	15701862	TCGTTATACATTTTCGTACTACCCGGATGCACATATAACCGATTACTATGRGCTTCACTCAGAATCATTTGAATTAACTCTGGATTTCTCGGAATACAAAT
i21475Gh	Chr13	58.4	45.5	A04	9310738	TGATGGATCTGAACGATAACGACGTAGCATAGACATATGAAATACATTATGAATCTTTTCTAACTCAATCCACAAAGCTAACYGATATGT
i20890Gh	Chr13	58.89	45.01	A04	43910133	TGTCCTTAGACTTTGCCTTATTCCTTTTGGCAAGTCCTTCATTTCCTTTAACGGATTGTAATTACTCCTTTTTATTTTAKGCCTTTTA
i32414Gh	Chr13	59.39	44.51	A04	41407683	ACACTTTTTTTTTTACAATTTAGTTCCTAGGCTCGTAAGATGATTTTCATYGAATTTCCTCATTAACCAAGCCTATTCGAATCTACTTTAAGGCTATAGCA
i29271Gh	Chr13	59.89	44.01	A04	44884886	TCTCCACTCTCGCCCTTTTGACATTCTTATTTGCTCCACCCGAAGGTCCARAATCCCTCCGAAAATAGTTCCGATCTTTCTCAATGTTCTGCCTCTCAGTA
i10265Gh	Chr13	60.9	43	A04	11065706	AAGAAGCCCCCAAAGAAAAATTTCCCAAAAGCCCACCAACCCGACCCATTAAACCCTTTTCTTCTCAAAATCAGGAGTGCAGAATTTTTGCGAAGAAATC[C/A]TTCTTCTCTTTGTGCCAAACTAGTTTTACTCTCGAAAACTTCCGTCACCTATAATTCATCTCCGGCCGCCGGATCTCATACGCCGCCGCTACCGCGTCTT
i31977Gh	Chr13	64.84	39.06	A04	57715306	TAAAAATTTGTCCAAGCCCAGCCCGAAATGAAATTGTTAAGCCTGAGCATYGCCCGGCCCGGCCCATATTAATTTTTTTAACTTATTTAATTAAATAAAAA
i29273Gh	Chr13	65.34	38.56	A04	7232407	ATAGCTTTCTCTAATGCTTCAAGCTGGTAGCTGTTGCATAAACAAACAAAYGCAGAAAACATCGCAACTTCTTACATTAGCTTTTGACATAGTAGATAAAA
i10308Gh	Chr13	66.32	37.58	A04	7249842	ATGACTATAAGCTGCATAATTTCCCTCTGAGAAAACAATTTCGTTGCCCATATGTGATCCTGAAGCGTCTGATTGCTGAGGGAAGTAATCCTGATCTGAA[T/C]TTCTCAGTTTAATCTCTTCAGTGAGATTGGAATACCAAAGCTGACAGAATGTCAAGCCCATGACCAGGTTTGCCATTGGGTGACAACTAAAGTTTTGTTC
i20784Gh	Chr13	66.81	37.09	A04	7784559	CCCTTGTGAGCCCACACGCCCAAAATGGCCTTGCCTGTGTAGCCCACACGGCCCAAAATGGCCTAGGCCTTATGTCACACACAATYGTGT
i40677Gh	Chr13	68.83	35.07	A04	6960929	ATTGCCAGATGAAGCATACAGGTTGTTTGGGAGGATGGGAGATAATGACTRTTTGCCTAATAGCTGCTGTTATAATGTAATGATTCGGGGGTTCCTTTGCA
i62420Gt	Chr13	69.33	34.57	A04	6914621	CCTGACTAAGGATTTTCTGGCTAAAAGAGGAGTGAACCTTCAACACCTTTMGATTGTTTGCCCTTGTTGCGAAAGAGTTCCGGAATGCACACCTCATCTAT
i49381Gh	Chr13	72.46	31.44	A04	6860926	GATATGGTACTCGTGCGGAATAGGATACGAATTTAACCTAATTTCTAGACKAATATAAATTGAAATGAGAAATAACGAAAGTAAATTAGTTGTCACAAAGA
i25530Gh	Chr13	74.01	29.89	A04	6278451	TTCGAAATGCTTTTAGGGACATTCTAATTTTGTTTGACAAAATCAAAAAARCTTGGATGCTCAACCTAGCCAGCAAGAAAACGAAAAGGGCGTCCCTTAGA
i22281Gh	Chr13	74.01	29.89	A04	6547506	CTAATAAATGAATATCAGTTATACATACAATTCACGCATTTAAAGGTCTAAGTAGTGCTTACYGACCCTACAGTAGGTTCACAGTTGGCT
i42976Gh	Chr13	75.03	28.87	A04	6154821	CAATGAGCAACAGTAAATGGAAAGAGAAATTTCAATATTTCACATTCCGAKATATCGATCAGAGTCAAATGTGAGAAGTCAATAGCTTGAAGAYGATGTTG
i27883Gh	Chr13	76.57	27.33	A04	4972752	CATATAGGAATTAGTATGCTTATTTTCTGAGTAGAGGAGACAAAATACAAKCTGATTCATAATATAAGGGCCTCCATGATACTTTTATCGGGATCAAAGGT
i21252Gh	Chr13	77.57	26.33	A04	4719784	CGATCACCTACTAGATGCATCTATTAATACCATAAAATATCTAAATGTTCCGCATGGTGGATAAATGAGTCCATATATATCACMTTGA
i21346Gh	Chr13	79.09	24.81	A04	4472903	CATAGCTCTATCCATCACTCATTGRCCAAAACCTCCTTAAGCGAAAGAAAGATATAGTAGAGAAGGATGAGGTTCTTGAGCCTCAAGTGG
i41359Gh	Chr13	81.64	22.26	A04	4237341	GTGTTTTTCATCATCGATGGTGATGAGACTAACATTTTAAATCACGATTTKCTTTGACGACTTCCTTCTTGGACTATCTACTGATACCCCCTTGCTTGTTG
i65193Gm	Chr13	84.65	19.25	*	*	AGGAAATGCTACAAAAAGACTTTGGAGTAGCAATCTCCCCTCAAAATTAAYTATTACAGTATGGAAGGCTATGTTGAACTATTTGCCTACTCTAGTAAATC
i41405Gh	Chr13	85.13	18.77	A04	3881325	TGCCAATTTTTTTTATTAATTAGAAATGCTCAAATACTGGCAATAACAAARCATCCCACTAAGCAATACTTATAGTTAACTGAAATGGCTTCCTCACCCAA
i10403Gh	Chr13	85.61	18.29	A04	3725252	CTCAACCTGATTGTGATACCAACACTGCGTTGAGTGACAGCCAGGAGCGGTACAACTCCACAGAGAATCTCTCAGGATATGCTTCTTGTAACTCTTCTCT[T/G]GAATCCAGCACATATTTCCATCAATTGAGTCCCTCAGTGGACTGCAGGCGTGAAAGCTTACTGGTCCATTCTGATGGAACTTCTTATATAGAAGATGCAA
i39771Gh	Chr13	86.09	17.81	A04	3655366	CATCCAGTTGACGGTTTCGTTGTCAACGTTATCTTCCAATATCTTCATACRAACTTCAAGATTCATTCTTCCAAATATCGAGACACTTTCTTTGAAGCCAT
i21895Gh	Chr13	87.09	16.81	A04	3448791	TGCAGGGTAGAGCAACAGGTCACAATGAAGGTTCTAAGTTGGAACATTCGTKGTTTGGGGAGACCAAGGACGGTTAGTAGGCTC
i10400Gh	Chr13	87.59	16.31	A04	3647764	GATCGCTGCATTTCAGCTCCCATTTAGGCTCATTCCTGTCTTTGAGAATCCATATATTCACGATCTCATCCTCGTCATATACAGCAACTAGGGATAAATG[G/A]CCTTCGAGATTGACCAAGTATGAGTGCTCTGTGACCTCTTTCGGAAGGTTAATAGTTTCAAAGGTTTCCTCTATATCAGCCATAAGTATTGAGCCAGGGA
i10434Gh	Chr13	91.81	12.09	A04	2489873	GTATCGTAAAATTTAAGAGTGCATTGAGTTTAATAACTTAAGAGCAAGTTCTTCTTGTTCTGCCAGAGAAATGGATTCGGCATTGATACTCGCCGATCCA[G/T]CCTTATCTTCTTCCTTTTCACCGTCATCGCTATCACTATGAAAGTATATTTTTGATCTTTTCCGTTTTCTGTTCGCATCCGGTTCTCCTTCTGAACCTGA
i25377Gh	Chr13	92.8	11.1	A04	1811761	CGTACTTTCTTACCATTACCCTTAATGGTTCCAAGATATGAGGTATTCTAYTTATCTAATGTTGTCTTGGATGATTTATTGTCAAGACTTAGCTACTTAAG
i44094Gh	Chr13	96.53	7.37	A04	1470139	CATAACATGCCACGTATACCTTATACTGATGTACAAGGACCAGTTTTTAAYAGCGGAAATGGATGAAACTTTTAATAGAAATATCAGTTTGCTCGGTGATC
i00908Gh	Chr13	100.34	3.56	A04	1243113	ATGGAGTGGAATTAAAAACTTGACACCTATAATAGCAAGCCCACAGTCACAGTACAAATTGTTTCGAAACCCGAGGTTCAAAAATGCTGGGAAGTTCTTARCATTATCCAAGTTTTTAACCATGGCAAGCAATGCTAGCTCTCTTCAAGGTGTCTTAATCAGCATTGAGAATGCTCCTTTCCTTTTAGAGCAAGGATTTGC
i19718Gh	Chr13	101.87	2.03	A04	1194465	CTGGCATGTGGTGCAGCATCATAGCGAAGTTTACAGCAACGGCTTCACCAGGCTGAATTCTGAGGTTTTCGAATTGAACATCAGTAGCAGAAATAGCAGC[G/A]GCATGGAACTCGAACGGTACCTTACACAATTCCGCGACCTTGCTCAGTCTTTGCCTCACTATTTCAAGTCCTCCTCCTCTGGCATATGCTGATGTAGAAT
i00466Gh	Chr13	103.4	0.5	A04	437341	TTTCGGCAAAAAATTTAGCTTCTTCTTGCTGTGCTTCAAGAGATGCAAGCTTCACTTGTCCAATTGATCCTTGTAAAGATGAAATTTGCTTAGAGAGCTCYCCAATCTTCTCGATATTAGCCTTAGCCGAATGTTTAGCTTCTAACGTTAAGTTGATGGCCGTAATTTTCGCTTCTAAGGATGCATCACAGTCTTGACGAA
i00706Gh	Chr13	103.9	0	A04	237387	ACCAGCAGGTGAACCTAAAATGAGGCTACAAAGTGAATCTCTAGCAATCTTGATGTTAGCAAAAGATCCCAATATATGAATCTTAGTATCGGCAATGACGRTCCTAGTCTTTGTAGAGTTCTCAATAGCAAACTTCGTTTTACCGCCTTTTCCCGACAACCTTCCTATAGCACGAGACAAGTGTTCTCCTCTAAGTGTTTT
i30776Gh	Chr10	0	252.5	A05	91885184	AAAAATGGTTAAAAGGAAAAGAGTACACCTTGTTATAGACTCCCCCAATARTAACATTACATCACATCTTTGAATTTGAATTGACACATTTTAATATTGTG
i20132Gh	Chr10	0.98	251.52	A05	33599991	ATTTTACTTTTTTTATATATCATATTTGGGGTGGAGATGAAAATAACAAAATTTGAATTCGTGTCTAACGATGTCCGATACACTCCATACAAATTAAAAA[C/T]TCGTATAAAATTTTGTTTCAAATAGATCAAATTGTCGAAACCATTTTTATGATTTGAAAAATGGGGATCGACTTTTGAAAATAAAATGTGGAGTCGCCAC
i21289Gh	Chr10	3.56	248.94	A05	91605814	CCATAAACTTTAAGTTCGGTTTTCAAAAGTACCAAAAGATTAATGATAGTGTGATGATAAACACTGACGATCCCCGAGYACGTAACGA
i00860Gh	Chr10	5.08	247.42	A05	91544340	CAAGCAATTTARAAAACTTGGTCCAAAACATCCAATGACATAACAAATTTAAGCAGAAATCAGAAAGTAAAAACCTATAGCAATGGTCTAAATGAAGTTCRAGTTAAAATAATCAGCACTGTTTCACCAAACACGGGTCATCTCAAAAGCCACCACCGACTGATCCATTGAACCTCTCAACTCGCCTCTCCTCTTTAATTT
i12375Gh	Chr10	6.58	245.92	A05	91521189	TGCATGGTATGCTTGAGAAGTTGCTATGAAGAGATGTGTGATTGTCGCAAATTTATATGGTTTCCAGCACTCAAAAATTAAGATACTTCATTTCATTTCC[A/G]ATGCTAGTGTTTTCGCTTTTTCTGACATGGACCACTTGAGAAATGTAAATTTGCTGTTGACTGCAGTATGGGGTGAAGATATTTGTACTAACTTCATTCA
i44584Gh	Chr10	7.57	244.93	A05	91437978	AAATATATTTATAAAATATAAAAATAAATTACCAGCATACTAAGGATAAGRTTGAGTTTGGATGGGTAGTACGTTTAAATGTAATTAGTGTACAAATAGCT
i12381Gh	Chr10	8.57	243.93	A05	91248662	AAGGCCACGGGGAAGGACCGAGAGGTCCGCCACAATGATCAGCTTATGGGGATGAAAAAGACACTAGTATTCCATAATGGGAGAGCTCCAGATGGGTTGC[G/A]AACCAATTGGGTTATGCACGAGTATCGACTTGTTGAAGAAGAATTAGAAAGAATTGGGACATTGCAGGTCTGAGACCATTTAATTTGATCTTGATCTGGA
i12392Gh	Chr10	9.57	242.93	A05	90877286	CCTACCTCAGCTAAATGAAGGTCTTGGGTGTCCTCACCCTCGATCTCTCTTGCTATTCTCATTGCTTCCTTCTCCAATTCCCTCGTCTGAGGACCTCTCT[C/T]AAGTTTTGTCGTGTAAAGTTCCTCATTGAAAGTACTTTTTACACCAAATAGTTTTTGATTGGTTTCAAACTGATCCCAGTTCCTAATAGTACAAGTACAT
i12395Gh	Chr10	10.06	242.44	A05	90826093	AAGCAGCCATCAAGGCCATTCCACTTGAACTTTTTGTACAAGTTGTGGGAACTACTCTAAAGTTTGATGATATGATTGAGAAGTGTAAGAAAGGCTTTTG[T/C]CTTTCTGATCTTCCCATTGATGAGTATAGGCTTCTAATGGATACTCAGGCAACTGGAAGACTTTCACTGCTCATTGACATCCTAAGGCGTTTGAAGGTAC
i17702Gh	Chr10	11.59	240.91	*	*	TAAAACAGGCATTACAAGCAGAGAAAAAAATGACAAGAAAAAGATTTCAGAAGATATACCTTTATGATAACCCGGTCTGTCACGGCAAATGGAAACTGGA[C/T]ACCCCTACCCCTTGGCGGATCCATGATATTTGATTCGCCATAGCTACTCTTATCCTATATGAACAGACAAGTAAAAGAAAGTGTCAGCAATGATACGACA
i12425Gh	Chr10	12.09	240.41	*	*	CATATCTTGACAGAATTCTGGAGTTAGGATTTGGAAAAGATATTGAAGAGATATTGGATCTTTTGGGTTCTAGGGCAAACGAATCTGTTGAAAAGGGAAA[A/G]TCCTCTGAATTTCAAAGACAAAATTTGCTATTATCAGCTACATTAAATGAAAAAGTAAACCATCTTAGTAAAATTAGTTTAGAAAATCCTGTAATGATTG
i28088Gh	Chr10	17.67	234.83	A05	89841910	CTTTTCATCATCATCAAAAGATTAAATAATAGATTCCGCACATATTCTTARACACATACAGTGAAACTCGACATTCATAGGTGTTGAGGTTATCTTAAAAA
i12446Gh	Chr10	18.17	234.33	A05	89991647	CCAAGAGGCCTGAACTACCTATTTCGTGGTCTTTCTTAAGAGCAGCAGCCATGCACAAAGCAGTGCCAACAGGACTGGGAATATCAAGCGCCTCGGCAAT[T/C]TCTTCTGGTGATGCAACTTCCACCCACCTTTTGACAACAGCCACATTCCATGTTGCCACACACAAATGCAATGGTCTAATGACAATGTCAAAAAGAAGCA
i40449Gh	Chr10	19.17	233.33	A05	89288019	GACCACTACTGAATAGCCTTTCTCAAGAAATTGAGCAATGCTGAGAAGGTKCCTATCAATTTCAGGCACTAGCAACACATTTGAAATGATCTTATTTCCTA
i52237Gb	Chr10	25.87	226.63	A05	88144619	CTGGGTGACAGCATGTAACATTTCTTCCCACTCCCTCTTTCCATCCAAAA R CTCTTTCGTCCAGCTTCAATGAGAAGGGGATTTTCACAGAGGCTAAGATA
i52339Gb	Chr10	29.53	222.97	A05	87415988	CTTCTCATTTTCTTATTCGTAATACATGTACCTCAGTCCCAGTGAAGGTT R TCAACTAGTGAGACTTTGAACATCAATTGTGTAGACACAATTTATCATCA
i32348Gh	Chr10	31.57	220.93	A05	87245457	GAGAGTTCCCACAACTACCAAATGCTATCCCACAAATGATGAATGCTAGGRTTTTTACTAACCTTTTTGCTGCTGTTTTGAGTGATGGGATAGGCCCGACA
i12514Gh	Chr10	35.88	216.62	A05	87078038	TGAACTACTACAACTTAGAGATCTCATACCTACAGTAAACGGGATGAATCGTCCAAAATGGTGAATTTCGGAAGGTTAAGTTAGAGATAAGAATGTTACG[A/G]GAGTTCATCAGTTCTACGAGGTGGCCTCTTGTGTGGTTTAGTGTTCTGTTCCACCACAATTCCCACCAAATTCGACCTTGGCCATCAATTGTCCCGTTAT
i30255Gh	Chr10	37.43	215.07	A05	86927159	ATGCATCTCATGATGAGATTAATCTAGTTTACGGTAAACCCCATTCTCTGYATAACCCTTTCAACAAATCTCCATCCCACCCCATCGTAAGCTTTGCTCAT
i35550Gh	Chr10	40.06	212.44	A05	86647880	CAAAGCAATTTTTTACAAAAATGCTGACTAAAACATTAATTATCTTTTAAYGATGTTGGCGTGACAACCTGCGTGACAATCCCTATGGATTACCATACGGA
i46882Gh	Chr10	40.06	212.44	A05	86673886	ATGAGTCCCATTTTATCAATTGACCTCCAGGGGATGCTCTTTGTACATTCRTCACAAGCTTTAATCCGCGATCATGACATTTTCACCACCATTTTAAGTAT
i00231Gh	Chr10	41.08	211.42	A05	86550997	AGATTGTAAACCACATTCCTCATATACAAGCCCTGCTGCAGTTCTGGCACTGCTGCATGGCTTCTCCTCACCTCCCTGTTGCAGGCCTTTCTTCTCAAGTRCCCAGTGATCTAAAACATTTACTTTTTCTTAGTGTTTTAAAGGACTTGGAATTGTTAACCCAAGCTGACGATCCATCAGAGAGCCTGTTTTGGCCTTTCG
i12524Gh	Chr10	42.61	209.89	A05	86528478	GAGCAAGTACAGGAAGAAATAAGGAAGCTTACAGAGATAAAGGGAGGAGAAAGCCATGGGAAACGCAAACACATACGCGAGAACATGATGATATTGGCCT[T/C]GGTGCTCGAAATCTAGCTGATTTGAATTTATTTTCCTTTCTTTACATTTATAAACAAGGTAGAAAAATTGCGATATGGAACAACGGTAGTTGGTATTGTC
i12525Gh	Chr10	44.13	208.37	A05	86467352	CTAGGGTTTCCACTATTTTTCTCCTCCTCTCTCTGCTCGGCTGCTTCAACCAAATCGAAGCTAGGGTTTTGCAGGGAGCTTTAAAACGACAATGACGACC[G/T]TCGTTCCCACCTCCGAAGAAGATCCCGTCCTCCCCGTCGTCCGATTCACGGCCGACCTCTCTTGGGCTGATGCCGGTCCTGAGGTGAGCTCAATTTATCT
i12529Gh	Chr10	46.17	206.33	A05	86362935	TTTATGTGTCTGAACATGTCCAATATGCATTCAGAACACGAATCCTTGCATGTTTTAACCACAATTTTTTAGCCAAGTGAGACAGTAAGCGTCCGAGCTT[C/T]ATTGTTCTTGGCGAATGTTATTCAAAGTTTATTTTTAATATATATCTATGGTCCTGAAGAAGGAAAAGATGACATAAAGAGCCCAAGTTCTTCCTGTTTT
i24556Gh	Chr10	46.66	205.84	A05	86339721	GAAATGTCGCCAAATGAATTGGACATAACTGTGAATTTTAGTGTCTCGTTRCTAAAGAATTTTGATGATGTGATTTAACAGGATATTCGTATAATAAAAGT
i17756Gh	Chr10	47.17	205.33	A05	86187863	GGTGAATAATTGGTGTAGTATTTAAAGCTTTTCGGCTACCCATTGATACATGTACATCTCAAAGTTTGTTTGTATGTTGGAGAAATTTGGTGCATTGGAA[G/A]AGATGAATCTCTCTCAGCATGAAGAAAAAAAAGCACGTTAGGGGTTTTGAATTACAGGCATGAGCATCATCAGCTGTTTTCTTGGGCAAATCAGAGGGAT
i26290Gh	Chr10	47.17	205.33	A05	86191617	AAAAAAACAAAAGAATCACTTATGATCCAAGTAAGAGACAGATAAAGTAAKATAAAAAGAGCAAGAAAGAGAGAGCATTTACCTCGATCTTCTTCCTTGAG
i37479Gh	Chr10	48.72	203.78	A05	86066088	ATCTCACAAGCTTGTGGATTCAAAACTTTGAAATCTCTTTGGCTAGAAGARTTTAACAACATATGTTGAGAGAAAAACACAAAAAAAAATTATTCAATATG
i12538Gh	Chr10	48.72	203.78	A05	86023551	TGCTTTGCAACAAGAATTTCCAAATGGCAATGTGTTCCATGAATCTCATATGGAGACGAAGTATGATCTCCAACGCTACAGTAGCGCTAGTATGAGCAGC[A/G]GCTTGCCTTGGTCGAGTTCTTACACCTCTGGTTATCGCAGTTTAGAGAATTCTTCTGGTTCTCCTGGTAGCTTTCTTCATGATCTATTGGCTGATTCGGC
i12559Gh	Chr10	53.73	198.77	A05	84313022	ATGTTCAATGATGTTGTAAATTAAAGATCTTTGTCAAACAACTCCCCTAAGCCTAACTATTTAAGAAAATATTTCCATACTTGCAAGAGTAGGTTCACAG[T/C]CCAGCTTAAATCGCAAGAAACATTACATGTCATTTTATCACACAGTTGTATTCGTAACACCATTTTTACAATTCATGCATGATCCAAAATGCCATAACAA
i51996Gb	Chr10	54.23	198.27	A05	84763101	AACCTTTTCCTCACTTTCCCATCATCTTTCTCATTTGTTTCTGATGGGAT M GACCCTCCACCTTTGTACGACACTGTCATCGGTTGCGGTGAGGACCTCAA
i49539Gh	Chr10	54.23	198.27	A05	84510549	TATACACCTTAACCCCAAAGCGATCTAGACTATGAGATTAAGAGATAAGTTTTTCTTGTCGACTCATTAGTTTAGTGGAAGATCGAGAGATCTTACTAGGGTAATGACTAGTTGATTGAGTAGAAACCCGGAATAAGAATTAGTTATGACCATCGAAGTGAGCTAATCACCCATACTTAGAATTGATTAAGTTTATAAATTAGTTTTCAAAATGTTCTTTATATTTAGGTATTTGTTATTTTTATTTCATTATTTATAAAAGCCCAAAATATTTCCTTTTTATGCTTTATCTTAGTATAATTAATTTAAACTACTAATTACTTCTCTTTGCGTTTAGGTTGATATTAATTTAGTACTCACCTCTATTAGGTACGATCCTCGGAGTACTCACCTACTTCT…
i52242Gb	Chr10	56.78	195.72	A05	83836987	GCCAGCCTTGCAGCATTCTTGAGAACTTGCTGGAGGTAAGCACTTATATT R AAACATAACATGGCTTAATAAATCCATTCCTCAAACTATCAAGTACTATG
i41855Gh	Chr10	57.8	194.7	A05	83595226	TRTAAATCATGTGTGGGTTCTCAACTTATTTTTATTTTAATTCATGTCTCRCCACATGTGAATCATGTATAAATTTATTTTGGCATAGACACAGGTGAAGC
i31696Gh	Chr10	62.21	190.29	A05	81955444	GCGAGTCTTATGATTTTGATCCAAGTTTTGATCGCACACATCCATAGCGARTTCGATTACACCATTTCCTAACAT
i00221Gh	Chr10	62.21	190.29	A05	81417123	CAAGAATCCTTTTGTGACAGAAGAGGCAAAGCAGAAATCCGCATAAACAAGGGAGAAAACTAGAATCTGTAGCATCCAAGTCCTCATAGCAGATGGGGCAYGAAGAAGGGTGATACATAGTGCTCCTCTGTTTCCAGGTGATAGCCCCATGGCCACTATACCAATCCGAATTCAAAGAAATGTCATGCTGTTTAGAAAGGC
i27377Gh	Chr10	62.9	189.6	A05	81060025	TTAAGTGGAGCACACACAATTGGGTTTTCACATTGCAAAGAGTTCAGCTCYAATCTTGGGAACGATACCCATTACAGTCCAAGGTTTGCTCAAGCATTGAA
i44430Gh	Chr10	64.31	188.19	A05	81014634	AAATCGCTCATTTATTTTAGTGGCAATGTGGACTATGAGGTGCGAGATCARGTATGAAATGTGTTGGGCGTGTAGATTTTAAAATATCTAGAAAGGTATCT
i12602Gh	Chr10	65.33	187.17	A05	80596539	ATCCTGATCAAAAACACCAAGAGCGATTACAGGAAGCGAAGTGAAGAAGACATTGTAGCATGACATGTACCAATCGTTATAAGCAGGCTGACCGGAGAAA[G/T]AAGTGTAGGCCTCGAACCAAAACAAGGTAAATCCAAAAGTGATGTTCTTGTAGAAAAAGTAGCAGATCTGCAATGACCGAAAACATACCTACGATTTCAG
i25521Gh	Chr10	65.33	187.17	A05	80615722	GTCAATTGACGCTCTCGTGTTTAATATTTGATTATGCAGACCAAAACGCCMTTGGCTCGTAAGTATTTTTCATATAGGACCAGTGTCACAACACCCTACTG
i49094Gh	Chr10	65.33	187.17	A05	80555338	TGGATTGGACATATATAATTAGGGCTCAAATATTAAATTCCAGCTTTTCTKCTATTAATTATAAACATTTTTAGTCAAGAAATCATTTGACTATAGTATTG
i00670Gh	Chr10	67.99	184.51	A05	78382749	TCTGATTTAAAGATAGAAATGACAACTCCTTGGCAAACATGGTGGTTGACTCATCCCCAGCAAGCAGAGTTTCATGGAAAGACAAACTTTTGGGTGGTTCRGTTTCGAACTCTTTAGATGGCGACGCTAATATCGATTTAAAATTCGTTGAGGGTGATATTTGTAGATCCAATCTCAATGGTATACCTACCATTGATTTCT
i20172Gh	Chr10	68.5	184	A05	77954910	CTAAAAACTGTAGCTCTAAATTATAGATTCAAGAAAAAATGAATGGAGAAAAGATTACAGTTTTGCAGAGTATCGAAGTAAAAGATATTGCTTTTGCCAG[T/C]AACTTTTAACAACTGCCAATTTATGCAAGTAAATTTAAAAGGGGAATTCAACTTTACGGAAGAACAATTTTTTAGTTTAACTAATTTTATTGTAACTAAA
i12653Gh	Chr10	69.01	183.49	A05	77743512	CACTCCATGCTCGAATAATGTCTGGTATTTGTTGTTTGGCAGCTGCTATGAATCAGCTCACAAAAAACTTGGCCTGTGAATGGGCAAAGGATAATATCAG[G/A]ACCAACTGTGTTGCTCCCTGGTACATCAGAACCTCACTTGTTGAACATGTAAGGTTTCCCATTTTTATTCATTTATTTATCGCCATTTTATAGGGTTTAT
i12657Gh	Chr10	69.51	182.99	A05	77602978	ATCTAGCTCGTATAGATATACATATACATATATCCATGCTCTGATTCTTTCATGGCTGAGGTTCACCATGATTAGGTTGACTGAAGATGTTTTCTTTTTT[T/G]GGGGGGTCTGAATCAAGATGTTATACATAACTAGATTCGTTGTATATATTTGTAGATCTCAATAGTAATTTTTTACTATATGGAATTAAGATGCCTGGAA
i00182Gh	Chr10	70.52	181.98	*	*	ACTCATCCCAAAACGACCCAGAACAGAGTTGCCCAATTCTTTTAGCTTTCCAATCATCTCCTCTTTCATCTTGTCTCTTTTCTCTGCAGCCAATGGTTCCRATCGACGAATGGCCTTCCTAGCATGGTCATTAGCAGGATCCAATTCCAATATCTTCTTCATATCAGCAATAGCTTCTTCAAAATGTTCAAGCTTTTCATG
i36832Gh	Chr10	71.02	181.48	A05	77072918	GCAAGGTTTGCTTCTTTATTGACTTACCTTTTTTTTAACTTTTAGGGTTTKGCTGACAAATTCAAAGTAAAAAAGATGGAGAATGTCACTCTATTGGTTTT
i25131Gh	Chr10	71.52	180.98	A05	73196092	TTGATGATTCAGAAACGTAGGAATGTATGTGTTCAARTAGGTAACGCCTCGTGTTCCGTCTCGTTATAGGGTACGGGTGTGGGGTGT
i26262Gh	Chr10	72.02	180.48	A05	72277113	GCGTGTGTAAAAAAAATACATTGATTATTACATGGCTTTTATAGCCGAAARCACAAAAAAAAATGAATAGAAAATACAAATTCTTTTGTTTTTTCCTCTTT
i43001Gh	Chr10	72.53	179.97	A05	71972179	GTCCTAATTGGGATTGGTTTACAACTTACGAAACAGTGTCTAAAGGTATCRTTTTGATGGGAAATAATGCTTCGTGTAAAATCGCAGGTGTTGGAACAATT
i41792Gh	Chr10	73.04	179.46	*	*	CGTTGCTCTGTTGAAGGTAAGGTTTTGATGAATTGTCAATTGTGGACTTCRACAGGTTTTGATTGAATGATGAGTGAAGTGATTAATTGAGAGTTTTTTTT
i12675Gh	Chr10	74.05	178.45	A05	70500169	GTGGTTCAATCGCCGCATTCGCTCCAGAGTTCTGTCCCTACGCCTAATAACGGAACCAAAAGGGTCCAGATTCTGGTAAAAGAGAATGGTTCGGCTGTCA[C/T]GGACAACGTCGCCGGACAACGGAGAGCCAGTGCCAGATTACAAGCCGCCAAACAGAAAGCTGAGATGGAGCTTTTGGCAAAGCGGAAACTGGAGCTTCTG
i22868Gh	Chr10	75.63	176.87	A05	44372888	TATAAATATAAAATTTGAGTGGAAGTTTGTCATCTTGCATAAGTTTCCACCGTCCAGCTTAATAAAAAYAAGAGAAGAGAAGGTT
i28578Gh	Chr10	76.64	175.86	A05	65499684	CCCATATATGCATGTAAGGCCTTTGTGATGAAGTTTTGGATAGCCTCGTTYAGTTTTTCCTTGATTTATTTCTCCTTTGACCTCGTTATTAGGTCTTGAGG
i35872Gh	Chr10	77.14	175.36	A05	48247672	CTAACCTCGGTTACRGTCTTCGGTGGCTTCCACTCAACAATAGTTGATATCTTATTTGGATCAAC
i26553Gh	Chr10	81.55	170.95	A05	39058777	ATTTGTTTTCCTCTGAGATAATCAACAAACTTAGGATGGATTAGTGTGGCRGGAGCTCGATTTTAAAGTTGATGATTTATTTTTTAATTAAGTTTTAAGCA
i33648Gh	Chr10	83.57	168.93	A05	37518214	GAGATAGGCTACAATCTCCATCATCTTCAAAGTTATGAGATCCTTCTAGGMACATATCTTGTTCAAAAGGAAACTCTGGGTCAGTAGCAGTGTCGCTCATG
i10058Gh	Chr10	84.06	168.44	A05	36390705	AATCCTTCCAATCTTGAAGCCCCTTTGATCTTTCCTCAACTGCAGTTATTACAGCTGAGCGGTGCTTCTCTCTCAACTCCTGTAATCTTTTTTCATTGAC[A/G]TTTTGGTAACCCATACAAGCTGTCAATACAAGTTGACTGCTGTCGAATGTTGAACCAGCCAATGACTGTAGTAAAGTAACTGCATCTCCCGCATCCTTAC
i44320Gh	Chr10	89.08	163.42	A05	35153575	AGTAGAAAGGAAWGCAGTTTTCGGTTAAATGAGATATTGAAGATAAACAARCACCTCTTTTTCTTCAGATGCTGGAGGTTCTGCTGCAACAGGGTCTTCAA
i14182Gh	Chr10	89.59	162.91	A05	35135180	GTTTGATTTGCTTGCAGTCTTGAATACATTGGTTTTTAATCTAATAATGGTGTTTATTACAGTTATGGAGAGATAGCAAGAAACAGGCTGAGGTGATTGGYGGCCACAAAGCATATTTGGTTGTTAATGAAGTACGCCAAATGATCGAAAACGAATGTACCGCATGAATGATAGCACTTTTTTTTAAAGAAAAATTGAGTC
i10026Gh	Chr10	92.28	160.22	A05	34860764	CACCTTATAATAAACATATTCAAGTGCAGCAAAGGCTCAAAAAATCATTAAACAACACATTCATCTAAACTAGTTCTAACGTATTATGACATGATATGTT[C/T]CACTGTCAAATTCCGAAGTTCGACCACAGGTTGCCACTACAAAATTCCTAAGGAACCAGATAATGATCAGACATAAACATAGAATCAGTACAAGCACAAT
i61094Gt	Chr10	92.78	159.72	A05	34169007	AGAGAAAGTATACCTGGAAATGAAAGTCCCTACTTATGCTGAAGACCAAGMGAGGCGTGAATGGGAACGGGAACCAGATTGAGAGTTTTGCTGGGAAAGAA
i21367Gh	Chr10	94.85	157.65	A05	33666603	CCCTGATTATCCCGATAGATTRTTCCCATACAAGTCATACAGTGATTTTCCTTTTTATGCCCTGATAGACTTTCTTATTTACTTTCCGA
i19612Gh	Chr10	95.88	156.62	A05	33159248	AAAAGGTAGTTTTGAATTTTTCTTTGTCACTGGCATATAAGAAGCAAAAGGAACACGAAGGACTAGGGAGAATGTAAATTTGAGGAATTCATTTCTATCC[T/G]ATTTTGAGATTTGCACGGACTTACCGTGCAAATTTTGAACTGTGATGGACTTGTGACCTGGACGCTGAGGTCACTAGAATTGTCAGACCAAATAATATTC
i28150Gh	Chr10	95.88	156.62	A05	33197115	TAATTATTCCGTAAATATCGTTTCAAGGACCCGATTTAGGTACCCCAGAGYAGGTTTGAATGAGAAGGACGTCGCTCAAGATCTCAATGACAAATATGTGT
i32073Gh	Chr10	96.9	155.6	A05	32868630	CAAACAATTATAACCATATCCCCAATAGAATATGATTTTCTAACTCTAGAMAAATCTGGAAAAGAGGCTAAATGGCTTCGAAATTTCTTAGAGTATATTCT
i42837Gh	Chr10	97.4	155.1	A05	32667722	ATACAATGAAGACTACAAAGAGTAAAAATGGTTGGATGGCAATCAAGGTCKATTTAGAGAAAGCCTGCGATCAAGTTAGATGGGACTTCTTTTTAGAAACT
i49119Gh	Chr10	98.94	153.56	A05	32371645	ATTAATTTTTTAATTCTAACAGCCAAGGGGAGATTAAGGTGTGAGTGATGYCAATCTCTTTGGGTCCGTCTATTTTTACTATTTATTTTAGTCATTCACGT
i20678Gh	Chr10	99.44	153.06	A05	32352927	TGCRGAGTTCACGTGAACCATACTAGGAGCATGGAGTGATGTGAATTTAGCGATATGAAATTTCAACGAAAAGAAGTGAAAAGAAGATTA
i09994Gh	Chr10	99.93	152.57	A05	32261205	TCTCAACTTGATAGCCGAAGGCGCCTTTCGAATTTTACTTGAGAAAGAGGGTAGTTTCCATGAAAGGAGTGGGAAGATTGATTAGTCGAGCTCTATCTCA[T/G]CGGCAAACATGCCGATCGGTCGCCCCTTCCGAGTTAATTTCTCGTCGCCTCATGTTCTCTTCCTCAAGAACGCCGTCCTTGCTGGCGGTCGGAAACCCAA
i49536Gh	Chr10	100.43	152.07	*	*	CAGCAAGCATGCGGAAAAGTTGCAATTACTAGACRCAACCGTCTGATCTTATTAAAAGTATATAAATTACCGCGATGCATGGAGC
i39754Gh	Chr10	103.69	148.81	A05	31842378	GATGATGAAGAGAGGTATGTTAACCTCTAAAAATGAGAAAGGGGAAATAARGAGCTATGGTGAGTTCCATGAGAAAGAATGATACGAAACTCAAGATTGTG
i26863Gh	Chr10	104.74	147.76	A05	30778941	AGATGACTGGCGCATTAACAACTTTAGCTTCCATGATCAAAGTGAACAAAYAAGAAGATGTAAAACCAATCCAGATGAGTATTTATGAGGCTTCGGCTCAT
i09937Gh	Chr10	107.9	144.6	A05	29676448	TTCTCTGTTTCTCCACTTTCAGTCACCAATTTCACTTTTCCCTCTCTTCTTAAAGCTTCCACTTTCCTCTCTAACCTCAACTATGGAAAGACCCTCCATT[C/T]CACAATCATCCAAGTGGGTCTCCACTCCGACCCTTATATCACAACTTCACTTATAAATATGTACACCAAATGTGGGTCATTTTCTTCTGCAGTTAATGTG
i27890Gh	Chr10	112.97	139.53	A05	29060231	TTCTCTTTTCGTGGTAATTAGAAGAGAACAAAGGTTAGAGATCGAGTGCAYCGGATGTTGAATGGTAGCTTTAGGGAACATAGACATCCAATTCTTGTTAG
i49275Gh	Chr10	114.53	137.97	A05	28520252	TCTTTGGAATACTTAGTGTTCCATTGAAACACATAAACCTTATAATTAAAMATGTGACACTTGCAAAATACCGCATTTTATCTTATTTGTTTACAACTTTC
i09904Gh	Chr10	115.03	137.47	A05	28473744	TATAGGGAAAGAACCAGAAGTGAGGACTTTTCACTCTGTAGGGACTGGAACTGGCGGTCCTCCACCAGCTCCGCCTCCAATGAAGGAGAAGCCACCAGCG[G/A]TGGAGATTAGAGCAGATTTTGCTAAAGCAGCAGCACCAGCGGCTAGTGTGATGCATATGCAGATGCCAAGGCAGAACCCCGACTATCTGTTGGTGGAAAC
i00156Gh	Chr10	115.53	136.97	A05	28021093	GGTTCCTACATTTACAAGCCAAACCAAGACCACGCCTCCGACTTGCCTCATCCATTGCCTCTTCCACAGCCTTGACAAAAGTCCTCGAGTTTGTCTGCTGYGATTTCTCCATAAAATGACGATCAAAAGGGACAAGCTCAGCTGGGTCGAACCATCCATAACTACTATCCCCAAAGAACGCAACTAACACATGTCCCTCTC
i09896Gh	Chr10	116.02	136.48	A05	27897658	AACAAACAACATCCATGTCTTCAACTTAGAGTAAATAAGGCCACTGGATCTCCTTGCCTAAGCACAATGGATTTGGTCGGACCAATCCTACTATGCTACT[C/T]GATATTAAAAACCATCAAATATGTAACGCTATCACATATGTCATAATTTAATCAATCCTTCTAGGTAATCTCACTCAATCCTGTCATATGCCTTATTCAT
i09866Gh	Chr10	118.6	133.9	A05	27084366	ATGCCAATTCGCCACAAACACTTATCGGAAACTATGCAGGCCCTCCATGCAAGTCTGTTACTCCTTTGCAAGCTTTGGAGAGCTACATTAAGAACACCGT[G/T]TACCACCCCGGTTGTGATACGGTTTCTTGTTCTACTGGTGCAATTGACAAAGCAGTCGACATAGCAAAACGGGCAGATTATGTAGTGTTGATAATGGGAT
i09864Gh	Chr10	119.09	133.41	A05	27079175	CACGCAGCAATGTACCGTACGTATTCCTGTTCAGTCAGATTTCTTGGTAATCATGAATATGGTTGAATTGGATTGATTTCATAGTTCATTTACAAGTCTT[A/C]GTTGTCTTTGAGACTGACCGAAATCAACAGAGTCCAAGCTTGAGTTTGAATTTATCTACTCCTTTATTATGCGTTACTCAAATGGTATGATTTGTATCTT
i09862Gh	Chr10	120.09	132.41	A05	27032500	AAATCAAATTCGTTGATATCGTTAATGGTATTGAACTCATCGAATTCATTTTCATTGTTGGGTGTAGAATATGATGGGAATTGCTGGTAGCTATTTCGCC[G/A]TTTCGGAACGAGAACTCGAAGATCTGTGCCGAACTTGTGGACTAGTTGGTTTTACATGCATGAGAAACGGACCGTTTGTGATGATATCTGCTAGAAAACG
i09845Gh	Chr10	120.59	131.91	A05	26577028	ATGTACCCTAGGAATCGCAGAGGTGAATCTTCTAGGAGAGGTGAAGGTATTGGATCCAGCTTGGACAGGATGGGGGGAAGTATAGTGTCACGCAGATCTG[T/G]TTCTGCTAAGCTAATTGAAGCGGAAGGTACCCCTTTAATTGGCCCTGAAGCTCTTCAAGCAATGGTTCGATTACTTCGCATGGTTCAGGTGCTCTCTTCG
i09854Gh	Chr10	120.59	131.91	*	*	TATATGTGGATTCCAAACTTTTGGGAAATAAGAAAGAAATTAAAAAGGGAAATTATACCTAAAAAGTGAAGAGATGGGCAGTGGATGGGAGAAGAATAAG[C/T]GTTTTCTGCCACTGTTACGTTCTTGAATTTAGCCCCTCCAATTATTATCAAATTCTTTATTTGGGGAACTTTTGTAAGCGCCATACCCTGAAATAATGGC
i29771Gh	Chr10	121.1	131.4	*	*	GTGATGTAGCTTTCAGTACTGTTGTTTTTTTTCAGTTTGGTGGTTCAATTMATAGGTTATTGAAAACCCTGAAATAAATGCATACAATAACCATTTCAATG
i25837Gh	Chr10	121.59	130.91	A05	25931756	GCACTTTTGACCGAAAATTTTCCATATATAGTGTGCACCTAGAAAATTCGRTTAGGGCCTGCTTATGGGTGTAGAGGGGGAATGTTTGCGATTTCTTGACA
i25715Gh	Chr10	122.61	129.89	A05	26703623	ACAATGAGACTAATGTGCAAAGTGAAATGCAYGAGGACACTGAAGAACTCAATGCTCTGCTTTATTCCGATGATGATAGTGA
i32176Gh	Chr10	124.72	127.78	A05	25338364	GCAAAAGAGGATGGGGAAGAAAGGGTTCATGGCAGTGAAACTTGACATGARCAAAGCACATGATAGAGTGGAATGGGATTTTCTAGAGCAAGTTAAGACTC
i51869Gb	Chr10	125.71	126.79	A05	25293827	AAGACAATGTAGTCGCTTCGCCACCTTCAGTGGGCAATGATTGCACTTCA Y CTCTAGAACTCATTCCCAATTCAGAATGTACTATATCACTTCCAATCTTT
i48542Gh	Chr10	126.71	125.79	A05	24560079	TCCCAATCAATAACAACAAGGAGTGGTTATGCCTTAAAAATCTCCACACARTCCTACACAATTGAGATACCAACAATGGCTCGTGTAAATTATGGAGACGT
i09771Gh	Chr10	128.25	124.25	A05	24426869	AGAGTCTAAACAATATAAATCTTATTTAGCTATAAGATTGCCAGTAGCATTGTCATAAGTTTAAGCTAAATAGAAATGAAACATCCAAAGACCTTAACAT[A/G]GAAATTTAAGACAACTTATCATTTTGACATCTTAGCAGCCAGTTCTCTTACAAGCTTAGCAGCAACCATTGCAGTCATTCCATCGACGGTGTCACGTTGT
i19591Gh	Chr10	128.75	123.75	A05	24401524	ATTCATTCAAGGACTTTTGGAAGCTTTTTGCATTGACTGAAACTTTCTCTCCAACTCTCTTTACAATCCTTTAATCTGAATTCTCTCTTGAGCCATGTTC[T/G]CCACCTGTTTATTCATCTTTTACTAGCAAATAGTATAAGGCAAGAATTGAAGGGGTACTAGGGTGTTGGTCTTCCTTTTACTAGCAAATAGTATAAGGCT
i46424Gh	Chr10	129.26	123.24	A05	24324483	AAAGATAATTTAGCCTCTTAGGTTTTGAAACACACGAGGCTTAGGTTCGAYACATAGTTATATGTATCGACACTTACAACCAAGGGGTCTGATACCCTTGA
i09767Gh	Chr10	129.77	122.73	A05	24227796	AACTTTTTTAGGCTTTAAACTTTCAGCTAAGCTATAGTAACATCAACAACCAACATATTTCCTTTCAATTTTCCTCCCCTTTCTTCTCATTTCCTTCCTT[C/A]AATGGCTAACGTTCTACAGACTTCTTTCCTTCCTTCTACTTCTTCCCTTCGCCGGCCCTCCATTTCCGGTTCCAAAGGGAAGTCTCAATCCCTTCAAGTG
i09765Gh	Chr10	130.27	122.23	A05	24215761	TCTGAAGATAGTGGAATTAGCTTGCTCTGTTTATGGATCTATGCCTCGGCAACTTGAAGATACTAGATTTATTTCCTCTATAGTTAAATGCTCACCAGCC[A/G]GTACAAAGTTCAGTGACAGAGATGAAAAGAAAAGTTCATTTATCAGCGACATAAAAGAAGTTAAATCCAACTCTGCTGATAACTGTTATGTTCTTGAGGA
i28633Gh	Chr10	131.3	121.2	A05	24114870	CCAAAACCATTAGAAGCACTAGGCCGGGGAGGCCAGTTTGAAAAAGGATCYAAATCATCAAAATTTGACAGTGATGATGTTCCAGCATTGAATTGCTTCTC
i00441Gh	Chr10	132.81	119.69	A05	23618433	TTTAAAGTTTTTCCTCATCTCTCAAAATKCRRRKATTGCTGCAAATATCCATTACAATATCTGCTTTTCTTTTACTTTCCCTGTTTGGATTATACCGTAAYAAATTGAGTCGGGCGGGCGAGGAAAAAACATGGAGGCAGCCATGGGACTGATGCGAAGAATGCCGCCTCGTCACTCAGAGACAGCACTTTCTGCTCTTTT
i49846Gh	Chr10	135.42	117.08	A05	22703863	TTTGTATGCATCACGGGAATCACATTACTCT[A/G]TCTTCAAAGCAGCACGAATGTATCGAATGGAGTGTGTGAAGGTGGATACCCTAATCTCGGGTGAGATTGATTGTGCTGATTTCAGAGCTAAGTTGCTTGCTAACAAGGGCNAAACCAGCTATAATN
i09741Gh	Chr10	136.93	115.57	A05	22043976	CTGCAACGTGCACAGTGCACAAGATCAAAGACAGAACCAGGAAAAGGTAACCTTTTGGTACCCATCACATTTAATATGGCAGGAATTCCCCGTTCAAGTG[C/T]AAACTGCACTTGGGCTTCATGCTCATCCTTAGGTGCAAATGACATTGCAAGAACATTTCTTTCGAAAAGATAGCCTCCAAAGCTAGCCACCCCACACCCA
i49374Gh	Chr10	137.43	115.07	A05	22632567	TAAAAGTTGTAGGCATGCATGGAAAGCAGAGCCTCCAATATGTGAACACCRCAAATACATAAAGCTGGAATTTATGATACATGCACACTCTAAAAACTTCT
i35604Gh	Chr10	137.92	114.58	A05	22500549	TTTACTGTTGAATAATTAGATGCCTATTTTAGAGTCATGGACAAACTCAAMTGTGAAGAATAATGGTTGCTAGAAAGCGAATTTTAGAAATTAAATGTCAT
i34859Gh	Chr10	138.42	114.08	A05	21693614	TCTTAATTAAAAATTTGTCATTTACGTGGAAGGATCTGTGGGGACAACACRGATAAAACATTTGCTGACTGCTCAATCCCTCAAGAGAAATCCAATGCAGA
i46446Gh	Chr10	138.91	113.59	A05	21662009	ATTTATTGGGATGTATCTTGAAAAGAATAAGATAATCAAATATATCAAGTMCCAAAAATTGGTAAAATAGAACGCTAGGTGTCCCAGGTATTGCAGCTTGA
i09726Gh	Chr10	142.57	109.93	A05	21534218	TCCCACCAGCAGCAGTAATGGCCCACTTGCAGTCATCAACCTGATCAGTAAGGATGGCTAGCAACTGTACTGAATGCTCTTGGTGCTGTTCGCTGGATAA[G/A]CCCAACAATGATATGAGCAACTGAATACCTTCTCGGTTACCAATAGCATCCCAAACACTGACTTTGTCACAGCATAAGCTGGTTAAAGAAAGTATTAGAT
i01007Gh	Chr10	144.05	108.45	*	*	AGAGTTACCAAAGGTAAGTCATCGACCTTGGAAGGTCCGCAGCCCATAATAACACTATTAGCAACGAAAACCGTAGCCAAAACTGAAGAAGAAGAACAAGRAGAACAACGAGAAGAACAAAAACCCAGATTGAAACTTGATCCAGTAATTCCATTCATGGTTCCGTTGAGATTGGTGAGAGCAAGAAATGACCGTCCATGC
i19583Gh	Chr10	147.12	105.38	*	*	TAATGTTCCAGATATAGGAAAGCCACCACTAATTGCATTGTACATGACAAAAATAAAGTGTTACTGTGAATTCAAGAGAGGAGTATGTGAGCATATCTTG[T/C]ACATTCTTTTTCCCAACTTACAGATTGACATGTCGTTGGAAAGTGGGTGGAAAAAGCAATACTCTTGAGTTTTGAATCCTTGATCCAACAATAGTGAGAC
i16747Gh	Chr10	149.12	103.38	A05	21432452	CAACATACAAACGTGAAACTAATACATGACACAAGTAAATAAATAGAGAGCATATGAGTAGCATACATGTTATGACAGTTTGCCTCCCGTCAAAGATGCC[A/C]TGGAAATGGATGATCTTCATTCAAGTTTTCTTCGGACCAGTCCTTTGAAGAAATCAAAACTGTGGCCAAATGGATGTCAATGTTATAATGAAACAAGGAA
i09707Gh	Chr10	150.1	102.4	A05	21396252	CCTCTCCTCACCTCCCTACTTTTTAAATCTATCTCTTGGAACCATCTTGTTCCCTAAATCTTCACAATTCACAAAATTTCCACCCCCATGCAAATCATAA[T/C]GAAATTGAATAAAATAAAAACAAGGAACCCCACCATAATCCCCCAATTTCTGTCCCCCCCCCCCCTCTCTTTTGAATGTACAGGAGCTTGCACCATCAAA
i41218Gh	Chr10	151.08	101.42	A05	21372142	AAAATAACATGTTTTAGTAAAAAAATATATTTTTATTTCTTTCTTTTTCTYGTCACTTTAATCAAAAGATAAGCCCTAACTATGTATTACTCTTCCTCATA
i09703Gh	Chr10	151.56	100.94	A05	21273182	CATCATGCCTTTTACCTCCAACATCATCCATACAACCAACATCATCAAATCTGCTTCTGACAGGCTCTTTCAAAGCAATTATCTTGCCAAACAATCGAAA[C/T]GAACCAACACCTACTTTGCTTGAGTTGCAACCCCCATGTTCGATAAGTTCCGTGCCAAAGGAAACCATGCTGCTCTGACTATCAGGTGACAAGTTGTCAG
i09679Gh	Chr10	152.55	99.95	A05	20089341	TTTATTTTTACTTTTTTCACAAAATAATAGCTTAAGCTTGTGGAAAACAACTATGTCACCTTTTTATCTAGATTTAGGATATATAGCTTCAACCCCACCC[A/G]TGAATGGCCTTAATGGATGTGGAATAATAACAGACCCATCTTCTTGCTGAAAATTCTCCAGCAAACATACAAGCATCCTTGGGATTGCACAAGCTGTTGC
i00330Gh	Chr10	154.05	98.45	A05	19774079	AGATCAGAGATCATCTGTGTGGCAACTTCTATATCTCCATGTTTTTTGCTTTTGTTGGGTGGTTTTCTATATCTCGAGGCTTTCCATGTATAACGTGCGTRAATCACCAAACTCATTCATCTCTCTCTACCCAAAAACTGTGCTTAGTAAAAGAATGAGTTGTCATTACTATTATGTGCATCCTTACACAGCATCGACCGC
i49430Gh	Chr10	155.57	96.93	A05	80371659	CGGTAATGGTATTTTTTTACCCACTTCGATATTTTTTTTTGGTAATAATTRAAGAGGAAATTACATCAAATTAAATTGAGCGAAAACACCACTAGCTTTAT
i52711Gb	Chr10	156.59	95.91	*	*	AGCTCTGTTGTCACCCCTGGTTCTGACGAT R GCAACGTAAGTACGAATCTGAAGGCAACAG
i01076Gh	Chr10	158.68	93.82	A05	19506516	TACGACTTACCGTCGGCAATCTAGCGTTGAAAATTCCGGTGGCGTCTAAACCAGCGCGGTCCGTTGTTCATCCTTCTTTGTCGCCGTGTTTTTGTAAGATYAAGCTTAAGAATTTCCCTTTACAAACCACCGTTGTTCCCTACTTTCCACCGGAGAATCAGTTTCCCGACAACCAGCTTCAAACCCTCGCCGCTACTTTCC
i09609Gh	Chr10	162.45	90.05	A05	19094036	TAAATTTTCTAGTCAGCCGAACTTGATTTCTAGAAGTTCTAATCAACATGAAACCTTGAGTGACCAATCTGGAAGAGGTAAGTCAAGCAATGAGACTTGT[A/G]TTGAAAATTTGTCAGGTCAATATCTGAATCCCCACATTGTTCCTCCAGAAACCAATCTCCACTTAAATGCTGGTTCTAGTCATGATAGTGGAGGTTCAAG
i09599Gh	Chr10	162.95	89.55	A05	18757650	GGAGGTTAAGATTGGTGCAGTCGGTGATCATCGGATTATCATCAACTTATAGTTGACACTATGAATTGGCAAATCTTGTAGATGATTCATTTTAGATATT[A/C]GTAAATGGGATTCTTCTACTTTTATGTGCTTTCTTTAGTAGTTGATATGAATCATGCTGCATTTGCCTGTTGGTTAGTATTATTTTCATTTTATGTTGAA
i09579Gh	Chr10	166.22	86.28	A05	17519125	AAGAGGAGGAAGGACTAACTTGACATGAAGGAATTGGACTTGGAAATGCAGAAGATAAGGGACTAGGATTTTGGGAAGAATATGGGGTAATTTTAGCTGA[A/G]CTGCCTGCTATATCAATCGGAGGTGGCTTACATCCCTGGACAACAAATCCATTTAAAAACCAAAAATTATCAACAAATCAAGGCTCAAGAGGATTATACA
i51453Gb	Chr10	167.78	84.72	*	*	GTTCTCTCTCTATCCAGGCTTCACTGTCTACCTCGTCATCTCTAACTTTC R TTCGCTTCAAATTTGCAGCCCTATCACATCTCCTCCTCTTAAAGATCTCT
i00260Gh	Chr10	168.29	84.21	A05	16604683	AGGAATCTGAACAATTGTTTTTGAAGGACTTCTTTGTTGGTTGCTGATGGCAAGTTGTGCTTCTAAAGTTTGGAGCTTGCTGGATGTCTTTGCACACAGGYTCCTTGAAGCCAGTAGTTCACTGTTACGTATTGCCAAAGCTTCTTTCAGCATCTTTGTTTCTTCTTCCATGGCCAATAAACGTTCTCTGAAATAGTCCTG
i09512Gh	Chr10	173.31	79.19	A05	15282631	CCTCACGCTTTTCCTCTTCTTCTCAGCCCAACAGTGGATCCATGCGATCTGGGTCTAACTCGGGCCCGATCCGGAAATCTTCTGGGACTATACCGCTTCA[G/T]CCCACTGGGCTCATCACTTCAGGTCCCCTCAGCTCCGGTCCCAGCAGGTCGGAACAGCTCGGTCAGGCGGGGCAATCTGGTGCCGTGTCGGGGAAAGCAG
i00186Gh	Chr10	174.32	78.18	A05	15080488	TGAATTCAATGCAAAACAATGATACATTTTCAAACAGATATATTTTTATTATCCTCCTCATCGAGTGGTAACAAAAGGAATGAGTAACAAAATACAGAATRCTACAGTAGTTGCACTTATTTGGCTGCCGTGGAAAGTGTTGAATTTTAACCTTTCAGCTGCACCACTTACTTCCGTTGAGTTTAAAACCGTTCTCGTCTT
i09496Gh	Chr10	175.33	77.17	A05	14804153	TGAAGTCAAATGTCTACGAGGGGAACTACAACAAGTGAGGGATGATCGTGAACACCAAGTGTCAAAAGTTCAAGCCTTATCTGCCGAAATAGTGAAGTTC[A/C]AGGAAAGTACTGGAAGATCATTTGCAGAATTAGATAACTTGACTATGAAATCAAAATCCTTGGAGGTTGGTTGACTTTCTTAATACCAAATAGTAAAATC
i09483Gh	Chr10	177.39	75.11	A05	13844303	GATCAATCTGGAGCCGGAAGGGCCAGGCAGGCAGGCGGATAGCCTGACATCCCTGCACAAGTCGAATCCGAAACCGATAACTGAAACGGCCTTTTCAGCC[G/A]CCGATTGCGGGTCCATTTGATAGAGATTCCCGGGCATGGATTCCTAATGAGACGGTAGCTGGAGTTGCGTGTGGGTTTTAGTGAAACTGGGTATGTATTA
i09474Gh	Chr10	178.4	74.1	A05	13505336	TGCTTGTGGTTACCTCTAAATGGGTTATTAAAAGTTCTAAATGAAAATTATGTGGCTCACCTGGAAACTACCATCGCCAATGCAAGCAATCACACGTTTG[T/C]CTTTAGCTGCCTGAGCATATCCAAGCGTGGCACCAACTGACCAACCAATGGATCCATACTGCATCTGGAATTCATAACTGCAAGCAATAAAAATAAACAT
i09470Gh	Chr10	178.9	73.6	A05	13460944	CTTTAGAACACTTATTTCAATTTCCCGTCTTCAACCTTATGTTTCCCTCTCAAGTTCAAACTCTGAACATGTCTACTACTTCTTCTTCTTCTATTTGGTT[A/C]CTTTCTTGTAGGAAGCTTAAGTTCTTTACTAGAATCAGAAGGTTCTTGCATTCCAAAGCAGCCAGGAAGCAGTACGGGTCATCAGCATCTGATCATTCGA
i00179Gh	Chr10	183.86	68.64	A05	12476376	ACACAACGATTATACCCCAATATGCCAATGGATAAACCACAAATACTAATTAACAATATTCAGAAGCACAATAATAAAATGTATTTATCACCCAATGCAGRGGAAGGATCGCATTCACTCACTGCAGCTTTTCTTCTATCTTCTCTTTTCAGGAAAAATTATGGTGCCAAGAGGAAACGTTTTCAGTAACCGAGCTGCAAA
i45478Gh	Chr10	184.88	67.62	A05	12566144	CTCTGGGGCATATCCAAATAAAACAGAGTCCAGCTGCAAAAGTAATAAACYGATCTTAAATTTCTAAGCAACCGGTGACAAACATTCAAAGTGAACCTTCT
i47107Gh	Chr10	184.88	67.62	A05	12588689	GTTATTCAGCTAGGAGGAGCTTCTCGTTTACAGCTCGTATGAGTATACATKAATATAAATTGACAGATTACAGTCCAATACACATTGTGTATACTATCTGT
i09389Gh	Chr10	185.38	67.12	A05	12229860	AAAACTGTAAAAATCCAAGCTACGAGAGAGACCTGCTGTCACGAAACACAAGTGTCTGTTTGGCGAATCAAAGATCTGTGACGTAATTTTCAGGCTTATA[C/A]CATAATGAGAAATCAATTCCTTTACTCTTCAGTTTCTCTGTTGCGGGTGCAATCCTCTCCAGAAGCTGCTTTTCATAGTAATTGCATATCATACCGTTTA
i09360Gh	Chr10	187.47	65.03	A05	11812655	AAAACAAAATTGAACAATATGAATACGGATTTTTCCAGGAAAAAGAGGAAGGAGGGAGAGGCCGCTTCAAATCACATACGACAGGTCCTGCACGAATATC[C/T]GATAGAGAGAAAAAGGCTCCATTGAAGACGTAACCAAGACAAAAGATGTCGGCAGGAAGTAAGAGTTGCCCTTTTTTGTTGTATAAGTAATATTATCAAC
i09357Gh	Chr10	188.48	64.02	A05	11749875	TCCTTTGACCACATTGCGCATGGTTGGTCTGGATTTGGGGTGGCTGCTAAGGCACTGATAAGCTAATGCAGCAGCCTTCCTAGCCCCCTCGGTTGAATAC[T/C]GTCCTTCAATTCTTGGGTCCATTATTCCGTGGAGTTTATGAGGGTCCTTCAAAAGAGGCCGTGCCCATTCCACAAGGTTCTTCTCTCGACTTGGTCGGGT
i09335Gh	Chr10	191.14	61.36	A05	11338312	TTGTTAGAAGTGGGGAGTTGGTTGTTCCTTTTATCCATAACTATCCTACTATCTTATGGATGCAGTACTGGGAAGATAGGCTTTTGAGGGCAAAAGCATT[G/A]GGGTTGAATACCATTCAAACATATATTCCTTGGAATTTGCATGAACCAGAGGCTGGCAAACTTGTTTTTGAAGGCATTGCAGATTTGGTATCATTTCTCA
i09324Gh	Chr10	194.31	58.19	A05	10960278	AAAATTTTCGTTGTTTTATCATCAGTGCTCAAAGTATAAGACCTAGTATGAATCTGTTCAGTGACAAGATGCTGGGTTATTGGCCTTACCCTACTTGAAG[C/A]AATCAATTTGATGCAGTATTTTCTAATTAAACTTTCATTCAGGGAGCTTGACTTGGAGATGCCAGTTCCCTCCTCAAAGGATACCGTATCTTTCCCGGCT
i09322Gh	Chr10	194.9	57.6	*	*	GGGCTTTCTCCGATCAGTGTAATCTTCTACAATCTTCAACCCATTTCACTTCAGGTTTTAACCTTGGTCCTTATATTAGACAAATCATCATCTTGCAATC[G/A]ATTTAACTTTTGTTGCTTGTCGACCCGTCGGTCCATAAGCCCAGGCACAGAGGAAGTAATAAAACAGATTGATGAAACTCAATATGGCAAGAACCCAATA
i09310Gh	Chr10	196.43	56.07	*	*	GCTTTTACCGCTCCTCTCTGCCATCCTTAGAATCACTTCTTGATTATAACCAGAAGCACTGAACACATATTATTTAACTTAAGCTAGTGCTTCCTCGTAG[C/A]GCCTTTGAATCCATATCTAAAGAACTATATCCTTAAGCTCCTCCAAAGAAGTGAAGAAATACCATGAATTTTAAATAAGGGATTTCTTCACACATGATTC
i09283Gh	Chr10	199.07	53.43	A05	10079433	TCTTACCGCTTCAAAATATATGCACTTAATCTATTATTGTTGCTAATATTTTGAGGAATATGGGTATGCAGATATTGATGAGTAGATTGAGAGGAGAAAC[A/G]AAGGCAGCAGAAGTGTATGAGGAAGAGATAGATGAGCCAATGAGAGGAATGGATGATTCAGATTGGGATTTGTGGGAAGAATGGATGGGATGGGAAGGAG
i09277Gh	Chr10	199.57	52.93	A05	9855591	TCCAAAGCAACTCTGAAGTTTTGGCTTCAGAGAATTCCTTTGATCCGTACAGAGTACGTGGAAAATTAAGCTGGGCTGAAATCGGAAATTATGGATTATC[A/G]ACTGAAGTATCTTGGATGTCAGTTGGGAAGCAGCAGTTGGAATATGCATCTGGGGCCTTAAGGAAGTTCAGGTATTAAAGCTTGTCAAACCTTTTTGATT
i01056Gh	Chr10	201.14	51.36	*	*	TGTTTGACCAGATGGCTCTTCTAATTAACGAAGTCGACTCCCTTACTAACCAGATCTTCTCCATCCTTGAAAACAAATTTCTTTTCGGTGATCACGAGAAYAATGCTGCTGCAAAAACCCATGAAGAAGATCACTTGAAATCTGGAAATCAGATTTCCGGGAAAGTAAGAATCCTATCCATTGACAGTGGGAGCTTTTCCG
i00595Gh	Chr10	201.65	50.85	A05	9361098	TCCCAAATGGGTCGAACCCGACGCTCCGGAATTCCACCAGCTAGACCTAACTTGGAAGCCATTTTCTGCTTAATTCCTGGGTTGGAATCTCAGGATTGCAMTCAAATACTGGATACCTGGCTTTGTACTGTTGCCAGCAAGCAAGCAACCATATAACGAAGGATATTGAAGTGAGAATGTAAGATATGGAAACCTAATCAG
i21779Gh	Chr10	209.85	42.65	A05	8573507	CGATATCATACGGAGGATATTCTTCGTGTTTGGGACTGTTCGACAGATGGAGATATTTGGATGCAGGTTAACTCGGATGAAAYCAATGG
i09185Gh	Chr10	212.54	39.96	A05	8028318	GCTGCCTCCACCATTGAGAGTGGAAGTAGGAGATCCTTTCAAGTAAGAATTGTTTGAGGAGGCAGCAGGTTTCTGGAACTCAGCTCGCCTATTTTTCTTA[G/A]CCGAAGGCATATCTAAATGGCCAGATTCAGACTTCTTCAAGTATGCCTGCTGTTTGATATAATTCTGACCATCTTGCAAACTGAACAAATAATTTTGGCT
i09150Gh	Chr10	216.31	36.19	A05	7346361	CCTTCCATTTAAGGATCACGCATGTAAAATGCAAATCAGACAAAATTTGAAGCAAACATTACACATCCTAAAATATAATCATAATAATTATCCAATATTA[T/C]GATAGTTTCTAATCATAAGGACCTTCCCGAAGTCTTTTCTAATCCATAAATCACTCATTTTACTAGTAAGAATAATAAGAACCAAAACCACAAGCCAAAC
i09142Gh	Chr10	216.81	35.69	A05	7158227	CATACTTCACATCTCGCCCGCTGCCGAATCCCTCTGTGCTTCTGTTTTCACTAGTGTCTGGCATCTTCCGAAGCCAGAAATGGACAGATTGAAATCCAGC[C/A]TCTTCTAAGCAGTCTCTAATCTCTGGCAATGACCACCTGGACATTTAAGCCACCATGTTATCAAACTGAAAGGAGAAACCTAACAGTAATGTTCCATTGT
i09127Gh	Chr10	217.82	34.68	A05	6738342	GGAACAGGAACTTCAGGTTGTCCTTGGATAACTGTTTCGACGTTACTTGACCTGTAAGGCACCTGTTGGGATGATAGACTCAGGGACAAGCCTTGCCTCG[G/A]TGACACCCCCGACCGACGTAACCCCAACTGCGAAATAACGTCGAGGGGCCCACCCGAGTTACCTGCCGTAGCCACTGCCGACACGAGCTGAGGATGGCTG
i09119Gh	Chr10	218.32	34.18	A05	6639171	TGATTGTCGACCAAAAGAACACTGGAGCCAGATGCCAAGGTGGACTGTTGATCAGCTTCAGCAGAAGGTATAGGAGTAATTGATGGTGAGCATTCTTCCC[C/T]CACAGTTCTCACAGGAGAGGATGGAGTGTTGATGGTGATTGCAGGGGCTGGCGAACCTTCTCTCTGAGTTGGTGATGATGAAGAGAAAGGGCCAGTAGAG
i09108Gh	Chr10	219.83	32.67	A05	6491858	GGATTTTTGACATTTTGCTGCTGTGATTTGGGCCGACCCCTGCCACTGTGTGGGTTTCTGTATGCTTTTGCTTGGAGCATGGCTCTCTCTATGTCTTGTG[C/T]TTGTTTTTCTGTTCACTTAGGCTTGGTCCTTTTTGAGCATATGTAAGATGCCGTCGTTGCCAGGCTTTCTATCGATTGAATTTCGTTGGGCTTTGGACTC
i16602Gh	Chr10	222.96	29.54	A05	6030069	GGGAGGGAGCGATTCCTGAGGGAGTGAAGGAGTTGGAAAAGGGAGTGACGAGCTCTGGAGAGGGGAGAGGCTAGGGTTTGGGAGGGAGAAGGGACAGGGA[T/C]TTTGAAAGAAGAGGAGGTGAAACAAACGCCATCGTTGCGATGCATTGCGGATGGGGATATGAAGAAATGAGTTCCTCAATACTCAAATGCTATCTATGAG
i09103Gh	Chr10	223.45	29.05	A05	6023971	TAAACACTTCGAAGCAGAAAGGTTCACGACTTTCAATTGAGAAAACCCTTTGTGTGTCAAACCTCTCTTAGTTCCGATGGCCAACCCCAAAGTGAAACCT[C/T]TTTGCCTGCCTGTCGTTAAAAGCATATTCGAGTCGCAAAGGCCCTAAAGGTGAGTCCACTCGGATGCCAAAACCATATCCATATCCACTTCCAGGCTTAT
i09089Gh	Chr10	223.93	28.57	A05	5790544	AGGCTACACCCTTTTAAAGCCAACAATAATATCGTGGCTTCCTCTAATGCAAAGCAAGCAAATTTGTTTGCTTCAAGGACCCAAAGGGTTAAGCTTCCGG[T/C]TTATGATGACACTTTCAAAGACAAGGGCGATGGCGGCCAACCTTATCATATCAGTCAATTTTTAAGCCACCCATCTGGGATCCAAGCTATACTAAACACT
i09086Gh	Chr10	224.42	28.08	A05	5769761	TGATGCCAAATCCTCCACCGACATAATTACTATCGTATCGTTTATATTTACGGGAATTTTGTTGGTGATGCTTGCTTGGTTTCTCTTCTTAAGTATTATT[G/A]TTAGCGTTGTTGTGTACGCTGTCTGGGTTTCCCCATCCAGAACTTTCCTGTTTTTGAATTCCATTTCAGTAAGCTTATTTTCATCATCATCATCATCATC
i09073Gh	Chr10	225.4	27.1	A05	5620305	CCGCTTCCGCGGAAAAACCACCGCTATCCTCCGCTCCATACAAGAAGAGGTGCCACGAACATAACCACTCCGATAACATCTCCGGATCCGGCAACGGCAA[G/T]TGCCATTGCTCAAAGCGAAGGTGATCCTTCCATTTTTCTAGTTATTTTAATCTACATGGCGTATTTTATCAGTCAACTTTAGCTTTTGACTTTATTGGAT
i09048Gh	Chr10	225.89	26.61	A05	5440228	ATCCCTTCAAACATTCTCTTTCGTTTCTCTATAAAACCATCAAAAAAATTACTTTAATCGTTTAATTTTAGCCCAATTTTTCGTTCCTCTAAAGCTGATT[A/G]TTGATCCCTCTTTTTTCCTTTTTCTCAAAATATTTCTAGCTAGCTAGCTAGCTCCTCTACTTGCAATGGGAAAGCACCTGAGCAGCATAGATTCACCTTC
i19540Gh	Chr10	226.38	26.12	A05	5274934	GATGTAGCTGAGGATGGAGGGAGTGGTGGTGGGGGAGGGGGAGACCGGAACAAGTTCTCGACTTTGGGAGCTAAAGATGCACTCGAGGAGGGAGGAAGAG[A/G]TTGAAGTGAATTCTTAACCAAGGGAGATGGAGATTCCCTAGAAAAGGAATGTAGAGGAGGGGGAGGATGGGGGGGAGACTGGAATGAACTCTTCACTGAA
i23727Gh	Chr10	226.38	26.12	A05	5321516	TTAATAAGYCATTATCAATCACGTCCACATGATAAGCACTACGTTGGCAGRTTAAACATCTTTCAGGGACACAGTTCCTAAATTAAACATCTGTGTATACT
i57929Gb	Chr10	228.45	24.05	A05	4856609	TAGAATTTGGGAAGGGAGAAATCCTGATGGTAAAGGTGGTGGAGAAAGAGRCTGGCCAGGCAACCACTTGTTGGTGGTATAGAACCCGACCAACCTTCTCC
i08992Gh	Chr10	229.45	23.05	A05	4749132	GTTCTTACTGCTCCAACACGTTTGATCCCTTCCTTGATTTAAGTCTTGAAATAGTTAAGGCAGATTCCTTGCTTAAAGCACTTAAAAACTTCACTACTGC[G/A]GAGCTCTTAGATGGAGGGGAGAGGCAATATCAATGCCTGCGCTGCAAGCAGAAAGTTAGGGCTATCAAACAGCTCACAGTTTACAATGCACCGCATGTAC
i45318Gh	Chr10	229.94	22.56	A05	4758417	CTTATAACTTTTGGTGGGAATCTTTCTCCATCACTGCCACCTTTATTCTGMAATGTATTAATATATATTTTAAAGTCTTAATATACTTGGTATTGAGCTAT
i08989Gh	Chr10	230.95	21.55	A05	4730941	TTTTTAGAAGAAGAAGAATATAATAACAACAATAGGCTAACCCGCCATCTTCCATTTCCATATATTGTAATCAACATGGCTTATCAATTGTTTATTTTCA[T/C]GCTGCTCTGCTTAACGTTGTTATCTAGTAAAGTCACATAAACCCAACATGCATATTTACAGTCCATATATACTACTATAAAACTATATCTTGAAAAAACA
i08978Gh	Chr10	231.45	21.05	A05	4606340	AGTGTTGCAACTCAACAAGCTAACATGGTTGCTGCATTAGGAAGTAAAGATCCGTCTTACTTGCGCATGGGTTCACTGGACGGCTTTGGAGATTTTCGCA[C/A]ATTGACTGGACCTGGAAGGATTTCAAGTGCTTCTCTGTCATCTTATCAACCAGGTGGATTGTTTGGGAGACTGAACTCCTCATCTGCTTTAAGCCTACGT
i00176Gh	Chr10	231.94	20.56	A05	4677104	TAATCTTTTTCTACCATTGTTGCCATAATACACAAACCATCACTAATCCATGTTATTAGATTAACAAAGCATCCGGAGTGTTCAGTGTTTCCTTCACGATKTTGCAGTACATGGACAACTCAAGAGAACCCCAGGCATAATAATCAACCTAATCTCGCTTCTCTTTGCAATACCTCTTCAGCAAACTTTATCAAAATAGTT
i08972Gh	Chr10	232.44	20.06	A05	4408658	AGGATTATTGAAATATGATCCATCCGAACGGCTCACTGCGCGCCAAGCTCTAAATCATCCATTTTTTAGGTATCCAAATTAGCTTGAAAGAGTAAATTAA[T/C]GGTTTCGTAGTTCTTTGATGTTTATGGGAGACAAATGGCGAAGGCCTGAAATTTTGAGATTCCCTCGTTTGTATACTAATAATGTTGGTTTATCGAAATA
i27370Gh	Chr10	232.93	19.57	A05	4346189	ACTTCAATTCCCCAATCAATCATTGATTTTCTGTTCTAAAAAAATAAAAGMGCCCTCTTGTAATACACCTAGCTAGCCTCATACATTGTTACCAATATTTT
i08957Gh	Chr10	233.43	19.07	A05	4169056	TTCATTTGGTAAAACGGAAGCATCAAACAACGGGGAATTTCTTCACATCAAGTTTCAACGCTATCCACACTTTCAATTATTTTCTTGGAAGAGGGCAAAA[A/C]CCCTAATTTTGTCTCTGATCTCCCAAGGAAGGAAAAGAAAACCAAGAAATAACGAAATTTCGAAAGGAAAAAAGGATGGTGTTTTACTTCAAAGCTCGAC
i16566Gh	Chr10	233.92	18.58	A05	4104142	GGAGCGAGTTAGGATGAGGTGAATGAGTTGACGCAGGCGATGTAGGTGATCGTGGAGGCCAAGACAATGAGTTGGAACTGCACTCTGTTTCTGAATTTTG[C/T]TGCTCAGTCATTTTCCCCCCTCTCTAAGTGGTGACTTGGATCCACTAAAACTGCAACTAACTTGACAACAGATTTTCCTTTTCTTTTTTTTTCTTTTCTT
i08948Gh	Chr10	234.42	18.08	A05	3959475	GTATTATGTTCCACAAAACAGGAAGAGTAATTTCATATCCTTCTTTGATGCCTACACTTAATAGTCTCTTAACTGTCAAAATAAACAAAAATCCACCAAT[C/T]GATTGCAATAAGCCAAAAAAGTGAACTAACAAGAATCTTAGCCTACGCTTTGTGGGTTATCCAGGAAGCTCTGTTTATGCTCTACTTCTCTTTTGGTGTA
i08921Gh	Chr10	234.92	17.58	A05	3367061	TTTAAAACCATAAGAGTTGACTCCCTCGTAAACTGTGATTATTAAATTTGGTATCCTTCTTTTTACACCGTCCCTCTGATTTGGCGATGGCGGAGCAGCA[G/A]CAACTAGAGCCATGGACCGACCTCAGTGGCAAAGTGGTGATGGTGACGGGGGCATCTTCTGGTTTAGGTCGTGACTTTTGTCTTGACTTGAGTAAAGGCG
i46003Gh	Chr10	235.42	17.08	A05	3643747	GGGAAATTCAAACGAGCCATATTAGGAAGCTCACAAAGAGCTTTTAATCGRGAAGCCTACGAAAAGCCATATAGTGATACGCTCATAAGAGCTGCGATGTG
i08916Gh	Chr10	236.43	16.07	A05	3273389	AACAAAAAACTGGGTTTATGAACAGGAGAGGGATCTCAAGTTTTTACAATGGGAAATCCAAGTGTTTCACAAATTTAGCTGATGGCTCATCCACTTCATC[G/A]ATTAAAGAGATAGCAAAACCTGAAAACGCCTATACACGGAGGAGGAGAAACCTGTTAGCAATCAACTATGCATGGGACAAGAACAAGTTCAAAAGACCCA
i08907Gh	Chr10	237.44	15.06	*	*	ACCAGTTTATGAAACTAGTCAAAATGGTACTTCGCATAGCCCCAGTAGCAAAGAAGTGGTAGAAACTGGTTTGAAAACCCTAAACAAGGATGATGTCATG[G/A]TTGGTGCTGTTACAGCTGCTCTAGGAGCATCAGCTTTGCTAGCGCCACTGCCAGACAAGGTAATAGTCAATTTCTTTAGAATTTTTTATGCTAGCTTTTC
i08898Gh	Chr10	239.51	12.99	*	*	AGCTTTACAAGCAACAACCTATTATCACCCATTTTCAAATACAGCAGCAAATTTAGAAATGAACATCCCACATATGCTTTTCATTTCAATATCAGATCCA[T/G]GGTTACAAAAGGAGTTACAGTGCAAATAGAAGAAATTATAGAAGACCTATATTATTTTGGCTAACAAAAGTGAGCAGTCAGTTTTGAGAAATGAAGACAG
i08895Gh	Chr10	240	12.5	A05	2800077	ATGCGCCGGAGGATCATGCAGTTTACTAGACTAAAGTCCTGTAACACGTGATGCAATGATCCGATCAGAATTAATGCACCCAGAACATGAATAGACAGGT[A/G]AAGATTCTAATTCAGGAAGTTCATAAATTTGTTCTTGATATAAGACATCATTACCTTTCAAATTATGAAAAACACTAACAACACGGCAATAAAGGTGTAC
i08882Gh	Chr10	240.5	12	A05	2620858	GCAATTGGTTTCTCTTCGTTTAAAACACGACCGGTCATAGGATCAACGGGACGCGTGTCACGTGGTCCACCCTTGCGTCCCATTGCCACCATGGGTGGCG[G/A]AGGCAATACTCCAGCTCGGAAAAGGATGCGTTGCACCGGCTCTGAAGGCTGTGCCCCAACCGATAACCAATACCTGAAAAAAAACAATGACATTATAATT
i08841Gh	Chr10	243.08	9.42	A05	1511892	AGATCGATCCCTTCTTCGCCTAACGATGCTTGATTAGGTGCTTTGCCGGTTAATAACTCTAGCAACAACACTCCAAAGCTATACACATCAGACTTGAAAG[T/C]AACTTTTCGGGTTTCAAGCACTTCAGGTGCTCGGTAGCCTGCAACACGACTAGGTGGGGTGGAGTTGCCGAACAAAGGATTGAGACCGAAGTCAGAGATG
i50380Gb	Chr10	243.58	8.92	A05	1802851	ACGAGCAGTACGTTGCCCGGCACCTGAGACCAACTTCACAGAACATCAAA R CCATCAAAGACTACATTATAAGCATTCCTCTCAGTCAAGGGGGCAAGTAT
i08844Gh	Chr10	244.08	8.42	A05	1544314	ATCTTGTGCTCTTCCTTCAATGGTATAGCAAACCCACTAATAATACTTCCAAAAATCTCTAAGAGCTCAGCAATACCATTATGCCTTTCGGTTTCGAAAA[C/T]AAATCGATAGATGATATTGCTAACAGCTTTTCTCACAAAGGGCCTGTGTACCATGAATTTCCCGTAAATTCTATGCAGAATTGTTTTCAAACAGTCTCTT
i08793Gh	Chr10	251.52	0.98	*	*	ATCATGCTTCTGCTTCAAAACTCACCGGAATTTATCTTTGCTTTCCTCGCTGCATCGTTCCGTGGAGCTATCAGTACCACCGCTAATCCCTTTTACACTC[C/T]GGCAGAGATTGCGAAACAGGCGACGGCGTCGAAGACTAAACTGCTTATAACTCAAGCAGTTTATGCGGAGAAAGTGAAGAGTTTCGCTAAAGACAACGAC
i08791Gh	Chr10	252.01	0.49	*	*	CAGAAAGCAATGCCTACTATTTTCAAGTGAACTTAAGTGGACGGTATCACCTTTGTATTGAGTTTTCCCAAATTTTAAGGTGAAATAAGAAAGCCACATC[C/A]ACATTGGAACGGTTTCCAGAGCTAGGAGGCTATAGCCTTGATCAGCAATCCAAAGCTCAAAACAGAACATGAACCCTGCCACAGAAACTACAAGTTCAAC
i22028Gh	Chr10	252.5	0	*	*	ACAGGGCATRGCAGCCAATTGCTCTCAACTTGAATACAGTACAAAGGGTACTGCATTGCATAACAAACGAGAGGGTATGTTAAAGCATGAAAAGATGG
i11440Gh	Chr18	0	151.52	A06	102528427	ATGGCCTAAAGCGTTTTGGATAAAGGAAATGAGAGCTATGCTACGAGACATCTCTTGTGCTCTTGCTTCCTCGTCTCTTTTTACCCTTTCCATCTCTTGC[C/T]GTTTCCATGCTTCTTCTCTAATCAGTCTCTCCTTTTCCCTCTTCTCAATCATCTCCATTAATTGCTTATGCATCTGCTCCTGCTTATCCATCACTTTCAT
i32383Gh	Chr18	0	151.52	A06	102520717	TAGGTGAACTTCTCTTTGATTTTGGGGGAAAAATGTATTATGATGAGTAGYTTGACCCATGGAATCTAAGTTTTTATCTTTTTAAAGTTTTTCCATTGTAT
i11458Gh	Chr18	5.46	146.06	A06	102911359	TGATTTTGTTTGGTATTTCAATATGGAGACAATTCTCCTTTGCTTATCCTCTTTCTTATCTGTGGTAGGCTTGGTTTGCCGGGGAGAAAATCGGTGAAGG[G/T]ATTGGTAAAACAAGAAGAGAAGCCCAGTGTCAGGCTGCTGAGGATTCTATAAGATGTTTAGCTGGTAATATATCTTCCTTTTTGTATTCTTATCTAGAAG
i11409Gh	Chr18	7.42	144.1	A06	103072973	CATATTTCATGGCACACAAAGTAGAGGAATTGTAACATTCATTCCACATCCACCTCTGGAAATCTTGATACCTTTCCATGGCTGACTTTCTCTCATTTTC[G/A]TTTCTCCCAAGCTGAATTTTGAAACAAGGTAATGTCCCTGATGCATCAGAATTCAACCCACAGATCCCACTACGAGGACTGTCAAAACTGCCAGTAAAAT
i11391Gh	Chr18	10.55	140.97	*	*	TTTTGGTGCTGTCCCGTTCTAATTCTACAGTCCGTTATCGCTATGATCGCCATTACCTTTGGTTTGACAAAGGGAGGAACTCATGCCTGGTGAGGTATGG[A/G]CTATGAAATTAAGAAGTTGGCTGTACATTATTTTTTTCAGAATCACGGAAGCATTGGTGCTTGTAATTTGGTAAAAAAATAATTGTTCAGAACTCTTGTT
i11380Gh	Chr18	14.32	137.2	*	*	CATTGTTCTTGTATGGATTTTGAATATCTGTGTCCGAGACTCTAAATCAGGAAGACCAAACTCAACCTTACGATCCAGTCGTCCAGGACGTAATAATGCA[G/A]GGTCTAGTGTGTCTGGCCTGAAAAATGAATGAAATAGAGTACAACAAAAGCAGTAAGCATATCCTGTTCCGAATATTCGAGTCAGGATGGCTTGAAGGAG
i00373Gh	Chr18	15.86	135.66	A06	102220109	GAGATCTTTTCGTGCCAACGAATTCGAATATACATGTCGGAGGATTCAAAGTGGGAAAACAATGCAGGGGAGAGTATGTATGTATCAGTGCAGGCTTATARTTGCAAGTTGATCTTCTCGGACCATTTGAAGATATTTGAATGAACTCGATTTCCTCCCAGTTCTTCACCCGAAGCCCCAGCCGCGATCCTTATAACATCC
i19991Gh	Chr18	16.87	134.65	A06	102176943	AGTGTAGGAACTGTGTGTTCGAAATTGAGGTTTTCCTTAATAGTTTCAGAATGTGATGAATCGCTTTCAACTTCAAGAATTCCAGAATTATTTCCTAGAT[G/T]ATTTATATTACCAAAATGTTCCCCGTTCTTGAATGATGATCCAAGAGAAACAGCTCTCGGCGTTGGTGCTCGATGCACAGGTAACTTGATACCTGGAAAA
i17368Gh	Chr18	17.45	134.07	A06	102192862	TCTGGTAAGATTTTCCCTTAAATTTTCCCAACTCAAGTCATATTCACTTCTTCTTCGTAATCAGTGGAGTTCACTTCGTACAGCTGAGAAAAGGGTTATC[C/A]CTAGCTCCGGTCCCGAGCAGTTCCAGTTTGCATCATTCATGTCCGTAACTCTAAGCTGTGATCATCGTGTCATCGACGGTACATAGTTCTAGAGTCCCAG
i48103Gh	Chr18	18.61	132.91	A06	102162436	TAATAATAAAATGTTAAGTAGTTCATATATATAAGATTTTAATAATTGAGYTAATTGAGTCTTGGCTTAATTCGCATTGACATTGTTATCAATGCAGGAAG
i11374Gh	Chr18	20.18	131.34	A06	101847783	GTGTGGCTCTTGTGAACAGCATTAATCACGAGTACAAGGAATGGGACGAGAAGAATCCCCAGGTAACAACATGCAATAAGGACACCAAAAATCTAATTCA[A/G]GGCAGCACTGTTCCACAAGAAGTTGACGCAGGCAAGGAGGTTGTCTTCACATACGATGTGACTTTCAAGGTACTCCGCCTTCCGTTTCTCTTTCTTGTCA
i64727Gm	Chr18	20.68	130.84	A06	101797283	CACTGTAAAATTGAGTTTAGGAAACTTCCGGGCCCTTGATCTATGAGCCAKTAATCGGCAAACAAACAATACTTCTCAATGTCCGATTCTTGCAACCCGAT
i32287Gh	Chr18	21.71	129.81	A06	101570986	AATGTAGCGTGCGTAAATTCACAAGGACTKAAAAAGCAAATAAATCATGCCCCAAAACACTTCACCCATGCGCTTGCCAA
i11347Gh	Chr18	26.27	125.25	A06	101121627	ACACATCGCAACTCTCCGAGGCTTTTCCTAACATAGCATATTCAGGAGCAAGATAGCCGAGGGTGCCCTTGACTCGAGTAGTGACATGAGTTGCACCGTC[C/T]GGGATAAACTTAGCAAACCCGAAATCAGCAACTTGAGGCTGGAATTCTGAATCCAGTAACACGTTGCTAGCTTTGATGTCTCTATGGATTATGTGTGGGG
i19987Gh	Chr18	28.62	122.9	A06	100961600	TTTAATTAGATATGACACTTTTTTAATCACGATTATATAATTAAAAAATTCACTAAAGATATATAATATAAATTACATGTAAAATTTTCGAATTCATCTT[A/C]CCAACTTAGAACTGTGATGAACATCTTGTATATTCATATCCAATATACTAATGAAAGAGATTATATTTATATTCATTTTCCGCCTATAATTAGTTTCGAT
i19986Gh	Chr18	28.62	122.9	A06	100926324	ACTTTAATTATTTTTAGAGAGAAATTAATTAAATATTGAAAGTTTAATTAATTCAACATTTATAGTGTTTTTATAATTAGCAAACCTGCATCTTTATTCC[A/C]TCTTCTCCAACCCAAACATAGTCATCAACCCTAGAAAGATGCTTCTTAAAGTGAATTCCATTTGGATCTTCAACCCAACAAGCTAGCATACATAAAGGCT
i17342Gh	Chr18	30.73	120.79	A06	100887537	AGTTGTGAAATTCTTATCTGCTTCACTTCCAGGTTGATCCCAGTTCACTGAGTATTGAATTTTATACAGGTTTCCGGCACGGTGGGGGAACGGCGTTTCA[T/G]CGGGTTTGATTTGGTCCATTCTGCCGCCGTAAGCATTGAAAACCATCCCGACTTTGCCGAGTTCGATCATTTTTTGCCAAAGTGATTCTAACCCAGATTT
i17336Gh	Chr18	33.39	118.13	A06	100615962	TCCAATGGTTTATTTAATATATATTTAAAATAAAAAAAAACCTCGACTATCACATTTGGTCTTAATAAATTTATTGTCAACTAGGGTTAAAAAAGACAAA[T/C]AAAAATTTAAGGAAAAAGACGTCGAAAAAGGTAACATCGGAAAAGAAAATTGCCGTCGTCGAGGCCGTCGTCGGAGGCGTTCCTTGATCGTTGATCCCCG
i11329Gh	Chr18	33.9	117.62	A06	100529237	GGACATTCGAGGACTTAATGTTACCATGGGTGAATTTACCGCCACCTTCCGTATGAATGTTCGCAATCCCTCTAGCAGTTCCGAGAGCAATCTTCATTCT[C/T]GTATCCCAATCCAATGGAGTTCTGTCCGAAGTCCTATTCCCTGCCATAGTTGGAAACACATAAATAAGCCTAAAAACATAAACAAATTCACAAACAACCA
i40966Gh	Chr18	34.92	116.6	A06	71066193	AGGGTCGGTTACAGAATAACTCTTGTCCAATGGGGTTGAGCTATTTCGGGKCGTCACTAGAGTCGCCCCTAGTGTGACCGTGTATTGGATGGAAGCCATAG
i11320Gh	Chr18	35.94	115.58	A06	99787436	CATGGTTACCAAGTGTAAAAGCTGTGATTTTGGTGAGGGTTCAAATGGATATCAACTTAATAATGAATCCAATCCCCATGAAGGAGGAGAAGAAGGTGTT[A/G]CAGGGTCACCTTTTTCACCTCAATCTGATAATGAAAACGATGATTTTGACCCTTATGGCGGCTTATTTGATGATGAGCAAAAAAGGGTTCTTGAGATTAA
i11318Gh	Chr18	38.6	112.92	A06	99626343	TTTTGTTAAATGCTTTATCACACTATTACAACTTCATATTTCTTGCATGTTTCAATTCAGCTAAAGGGTATATTCCTACTTCAATTTTCCTTCCTTAACC[T/C]ATTATCGGACGTTTATTCCGCATCCCAGTTTGGAATGTTAGCCGTTGCCTCGTTCACCATCTTCACAAGCGTCACCTGCAGACACAATAATTCAAGTACA
i11300Gh	Chr18	40.73	110.79	A06	98815271	TGGAGCTGCTGTATTTGCACTTAAAATTTCTTTTGTACGCTTAACCTGTTTCTTCAACTTAGCCATTGCCTTGGGATGCTTCCTCACATCGACCCCATTT[C/T]CAACTTGTTTATTGAACTCATCTGCAAAATACTCCACCAGCCGTAATTCCATGTTCTGTCCTCCTAGTTCTGAGTCCCATCTAACATCCTTCACCTGAAA
i00114Gh	Chr18	42.26	109.26	A06	98655215	TAACTATGAACCAAAATAAAGGAGCCGGTTTCTGTACATACAGAAGCTCGAGTTTGCCGATCAATGAGCTCTGCCCGGTTCCGAAAAAAAGAGACAATCCMTGTAGATGTGCCAGTGCCAGAGCTAGAGCCAGAGACTAGTGAATATTTGGTTAATCCTTAGAGCACAAGTAGAAAGTCATGCTTGAATTTCTCTGTTAAA
i20447Gh	Chr18	43.27	108.25	A06	98515429	TCTTTCTTTGGGTTTTTTCTATTAAAGCTAATTCTCAGTCAATTGAACTTGGAAACTGGCTTTCCCATTACTGCTTGAATATTTGATCATATTTTGACTTCCCACGGTTCGGTTTTTGCAATTCGACTTGTCTTTGACTTGGGTTGGTTGYTTATTTGGCTATTAATCATTATTAAGGGATATTGATTGAAGAACTGATAGTGAGAGTGTCCTTTTGAACCCTTGTTATATTGCAGTTTGGGAATGAATAGTTGATAAAAATGGAAAAGTAATTTTGAATTTCGAATTACTGCTTGAAAAA
i23182Gh	Chr18	43.27	108.25	A06	98496771	CAACCCATAATTAAGAGGATAATACGTTTCAGTGCACTCAAACTCACATCMTTCTGTATTTACAACAATACCATACAAATCAAGTTAAGACTCAATTGACA
i21778Gh	Chr18	44.29	107.23	A06	98252007	TAAATAACGAATGTTGAGTCAGTATTGGCATTGTATGTACCATAATTTGTTCACTTGCATTTTCATRTTATTGTCGTACATTTGTGTGA
i51895Gb	Chr18	46.93	104.59	A06	98082230	TAAATCAGGATAGTTTCTGTGGTTTAGAGAATGCAACCACAGGCCCACAA Y TCCTTCCTCACGTTCTGTGGAGGCAATGTGAGAATATATAAACTTCATCT
i14226Gh	Chr18	48.49	103.03	*	*	TTATCATCATCATTTTGTTCGATCTTCTAAAATTTTAGAGTATTTCGTAGTTCAGCAAGGATATAGCAAAGGTGAAAGATGATCAAGAATGGGAAATTATYGAGACGAGGAAAGCATTATCAAGAACAGGACCCATTGATGCGTATAAGCCAAAAAAGATTTCATTAGAGGAAGAATTAAAGGTATACAAGATTTTTATTC
i27780Gh	Chr18	48.99	102.53	A06	5142578	TTCATCAATTTATTTACTAACGGCAAGGCATTAGCAGCCTTAGAATAAGCYCTATCAACTTGAACCTTCGGACAATGAAGTAAAGCTATATATTCTTCTAT
i11270Gh	Chr18	51.05	100.47	A06	100067768	CATTACTGTTGTAGTAGTGGAAGGTGGAAGCAAATCCATTAAGAGGTATGGGAAGCTTATGCTTCGGCGAATCAACTGGGCTGAAGCTGTAAAAGATGAC[A/G]AGGACGGAGATGAAGATGAAGACGAAGAGAAACCACCTAACAAGTGTGTGCTGGTTTGGCAAGGTAGCGTTGCGAAATCAAGTTTCAACAGGTTCTCGGT
i11259Gh	Chr18	52.62	98.9	A06	97586676	GTTTTTCAATCCTTTTTTTTTTTTTTTACCTTCGGCCATTGGGATATTTTTTATTTGGATGGATGAAAGGATTGGGGAAATGAGAGGAGGCGTTGAGAAG[T/C]GAAGACCAAGAGATGATGAGATTGGGATTGGGATTGGCATTGGGATTGGATTGGAGGGTTGAGCAATTTTAAGGCAAGGAGCCACATTCACCAATAGCGA
i00292Gh	Chr18	54.16	97.36	A06	97425519	TGGAAAGAGATCAGAGGCGGAGTGGAGTGGAGTGGAGTGGAGCAGAGCGAAGGGCACGGGAGTTTTTCGAGTCAAGGAAGCTTTGATTTCACGGTGTGTAKGCCGTCCTTAACAAGCAACAACCGAGCACCTTTGACAAGTTCTTCTTTGATCATGAACAATACGGCAGCTGCAAGAACACTTTGTACGATTTTTGTGCTC
i14225Gh	Chr18	55.71	95.81	A06	97209516	TAGTGATCGTAACCCCAACTTTGGAAATGATTACACCTCCACTCCATCTTCTTTACAATGGCTAAGATGCCCAGATTTAACGCCGACGCTGCAGATTGATYGGAAATCGCTTTTGCGTTCGGGTTGTGGGGAAGAAAACTAGCTTATCTTCTTCAGCAGGTACCCAACTGAATCAGAAATATAAACTCAGAATGCAACAAG
i00346Gh	Chr18	57.29	94.23	A06	96994433	GCGGGCCGGAATCGAGCGTGATTTTCACGGAATCAAATATTTCAAGTGCTTGGAGCCGCAAATTCACTATCTGTGACGCTTTTAAGAGCTCTTGCATCGARCCAACGTTGTTCAAAACCTCCGTCTCGGCTTCAATTACGTGGTCTTTGGTTTTCGTGTTCCCTTTGATGATCACGTCGTGGACTCGGACCGAAACCGGAC
i44511Gh	Chr18	57.29	94.23	A06	96966980	GGTGGAAAGATGTCTAATACAAGACGTGGGGAGCAAACCTCGAGAAGCGARGAACTATTGTGAGTTCCACGATGATGAGAACTATGAGATTCAGAGATACA
i49295Gh	Chr18	59.4	92.12	*	*	TCGACGCTGTCCTTCCTCCCTTTGAGCCACGCACGAGCCGCCTCTTTCTCYCCTTTCTTTTCCCCATCTCCTCAACCCCAACCCACCAGCCTTCTCCCATC
i11233Gh	Chr18	62.03	89.49	A06	95375744	CTGAGGAGCTGACCTCTGTGTTCTTGTCTTGAAGCTGAAGCTTGAGCTCGGCAATCTCCATCTCGAGCTCCTTATTTGCACTCAACAGCTCCCTCTCACT[T/G]CTCAAAACCATAGCCAAGGTCCTAGTGTTCCCTTTAACCTCAGTCAAGGCTTTCACCTCCATTTTGCCCCTGTCCTTACCGGCAGAGCCATTCCCGAACA
i19971Gh	Chr18	62.53	88.99	A06	94496925	TATAGTCAAAACAAGCATGAGTGCTGAAATTCAATGTGCAACCACCTCTCATTTTAACCCAACCTTCAAAGGACCGGTGGAGATTGGAGTATTAATGAGC[G/A]AAGGTTTTTTGGATCCCGAGAAGCATTAAACTGTTACTTTTAAGGAGAATTTGCATCCGAATTCCATATACATAGTGGAGGGCGACAGTTCGATAACTTT
i11164Gh	Chr18	63.03	88.49	A06	89073162	AAACAACTTTATCCTTGTCTTACCTGACAGCCTGCTTCTTCAACTCCATCTACAATTGCACCTGTCTCTAATCCTACCCCTACCCCTGAAGCTCCAACAC[A/G]AGCACCGTAATTTCATTCTACTATTTCTTCCTCCCACAGAACATGCCCTCTTCTAGGTTCAGCCATATTTATCTTATGCTTATCATAAATTCTTTTATTG
i55779Gb	Chr18	63.51	88.01	*	*	AAGTGTGCATAAATTGTAATTTATTAAAATTTAGTAAATGGAACATTGAGYGAGTGCTCTCACCAAATAACCCATTCTTCCTTTTAAAGGGCTTGACTATA
i56430Gb	Chr18	64	87.52	A06	46054663	GATATTTTCTATTGATAGTAATATCATCTCTAGAGTTCTAGCTCTGATACMAATTGTTAAGCTCAATATACACAAAATGGGGGGTTAGTTAGTGTTTTAAA
i19909Gh	Chr18	64.5	87.02	A06	67716339	CGCAGCCATTCATCCGTTGCTAAAGCACGCCTATTACCCTTTTACAACAGAATTCATGGTGGCTCAGAGAGTATAATTAGAAGAGTTGTGAAAACTAATT[T/G]GTATGAGTGACCAAATGTATATTACCTGACCAATTTGCTTCATGAACTCCTTTATGAGAGGACGAGGTCCAATGCCAGTTGACCAGAGAACCATTCCATA
i58887Gb	Chr18	64.5	87.02	A06	100176014	TACCCAGATGTAGAACGGCGATCATCAATGTCAGATCCCCAGCTGGCGTCYGAAAACCCTTCAAGCAAAAACTTCGAACTCTTTGTAAGCTGTAATCCATG
i11121Gh	Chr18	64.5	87.02	*	*	CAAACAAAAATGTATGGGGGCAATTGTGTGTGTGTTTTTAAATGTTACCTGAAATCCCAATATCGTAGCCGAAAATCAAACCACCCATGGCGGCGACAAT[A/G]CATGTTATAGTGACGAAAGGAGTGAGGTTTCCCGGGTATTCCTTGCCGTTTCCTGGCCCAATTCCTCCTGCCGTCGGCATGTTTTATCTGTCCTTTCCTC
i19943Gh	Chr18	64.5	87.02	A06	79220660	AATGGAGTTTCGAAACCTTTTTTTCTACACCACTAGAATTCGAGTCGTTACATCGTATAAGGCTCGTTTAAGATTGTATATCATGTCATAATGATGTTCT[G/A]GACTCAGTAATATGTATTAATTGTTAAATTGAACTGTAATCGATCGTAGTTGTTCTAATAACGTATGTGACATTTTGTAGCTCAGACCTGGTGATTGGGT
i48586Gh	Chr18	64.5	87.02	A06	67895742	TTTGCGAGGCATTTTTGGAAAGATGTTRAATAGGTTTTAAGGTGATTGGATACATATTAAGTGGTTGGAAACGAATTT
i25302Gh	Chr18	71.2	80.32	A06	34406695	ATGACTAAGCCAACTTACGTTACCTTTGAAGACCTTAAATAAACTCATTTYAGAGAAAAATCATAGTTGTACTTTGAGTTAGTTTGGAAACATCCATTTAT
i42578Gh	Chr18	71.69	79.83	A06	33903767	ACCATACATTCTAACTTGAAAATTTTACGTGCAGGGGATACATGGCCAAAMAACACGCTCATAGGGCTGACCGTGTATCACACACAGCCTATACACATGCC
i63127Gt	Chr18	75.91	75.61	A06	32110053	GGGTATTGGTGAAATGAATTTAGCTTTAAGAGCCTTGAGAGAATCCTTGARCGATTTCCTCATCTCCTCTATCTCTATTTTCTTTTCTTTTTCTTGGTGAA
i48512Gh	Chr18	77.41	74.11	A06	30847394	CAGAGAGTAGTCAGTGCGAACAGGTATGAAGTGGGCAGACTTGGTCAATCRATCCACGATGACCCAAACAGAAGTCCATAGCAGTCATTTCCACTTCCAAA
i51850Gb	Chr18	78.4	73.12	A06	30545395	CATTCAGAATGTTGAAATGGGATGGATCGATGTCGCACTGCCTTTTTTAC R TTAACCCATTCATCCTCATCAGCCCCGAATCCAACAAATCTAACAAGAAC
i49544Gh	Chr18	79.9	71.62	A06	30239847	AATTCAGAGTCCAACAAGATATTGCTAGACTTCACATCACGATGGATGATTGGTGTAAGGCACTCATGGTGCATGTAGCATAGCCCCTGAGCAGCTCCAACCGCAATTTGCAACCTTCTTGGCCAGTCCAATATAGCATGGTGGACGGAACTCGTCCCTGACACTGAGCTTCTTTTATTCCCATGAAGCCATCTATCAAGACTCTGGTTTTCCATATACTCGTATACCAGCAGCTTTGAATCTTCGCTGGAAATGCAACATAATAACTTCACTATGTTGGAATGGCGAATGTTGCTCAATATTTCAACTTCTGCTAAGAACTCTTTCTCGAGCTTGTGACCCACTCTTATACTATTCCAAATTTTCTTCACGGCAACAGATTCGCCTGAATGGCTTATG…
i50858Gb	Chr18	81.92	69.6	A06	29897819	TCCTAAAGCATATTTACATAAATTTAGCAGTCTGGTATTAGAGTTGCTCC K ACATAACTTCAGAAATAAGAAACCGCATGAATAATCATCAAAATGCAGCA
i59018Gb	Chr18	82.42	69.1	A06	29181297	CACACCCGTGTGATCAATCTAACATGGTCGTGTGGTTGGCCCGTATGGCTYACATGGCCTAGGAAATACAGGGACACGCTCGTGTCCGACACCCGTGTGGA
i10953Gh	Chr18	82.91	68.61	A06	17913837	TTGCTTGCCAATGGAATGGGAAAGAGCAATAAACATCCGTTTCTGAAGTCCAATGCTGCTTCTAAATCTTCAACCCCTTCAACAACAAAGGTTCATTCAG[G/A]TGACACTTTGTGGAGCATCTCGTCCGGTATTCATGGTACAGGAGCCAAATGGAAAGACTTGGCAGCTCCCAATCGACATATTCGAAATCCTGATGTTATA
i10971Gh	Chr18	83.41	68.11	A06	19608896	GAGAACAGGAGAAATCAGATGGCAAGTCAATCAGTATTGGTGAGAAAAGAAATGATAGGCTCATAATTCGGAAATGTGGAAACAAGCTCGGAATGTTTTC[C/T]GAGCTCAAAGTCTTGAAATTGAAAGGCAGGTGCGCAGGTGCATCCAACGAGGGAATAGTGACACTCAGCATCCCTTGGTTCAGCTTTGGCCGCTCTGCCG
i10943Gh	Chr18	84.41	67.11	A06	17633066	AATAGATGAGAAATCTGGACAGAATGTTCAGAAAGTATCCACATTGGTCTTGTCATCAAGAAAGAATAAGCTGATGACTGGAGAAGATATTGGAGATGGT[G/T]TGCGTCGACAAGGGAGGACTGGACGGGGTATTACTTCTACAAGGTCTCTTATGCCAATGACAGTTGAGAAGTTTGGCAATGTGAGAACAGCAAAGCAGCT
i50288Gb	Chr18	84.9	66.62	A06	15908644	CTTGTTTGGTGCAACAGTCATGCTACCAACTATTGCCTCCCCTTCACATA Y GGTTAGCACATCCTCTAGGTACAACACCGTTTGCTTCCAATGTGTAGCTC
i53131Gb	Chr18	85.9	65.62	A06	15826621	TCAATCAGCTTTAGGGGTTGTGGCGAGGAACAGTGAAGGGGATGTTCTACKATCAAGTTCCAAGATACATCAAGGCATTTCCTCAGCTTTTGCGGCTAAGG
i41052Gh	Chr18	90.75	60.77	A06	15002562	TGACTAAGTTTGAAACCTTGCCTTGTGCGCAAGGGGGTGTAGGTCCAAATYTGCCAGGGTTGGGGGTACACC
i50494Gb	Chr18	91.75	59.77	A06	14510846	AGGGGACATGTGGTTACCATGGCAAGCACAAACAATCTTTATCTGGTTTG M GCTGAACCTGTAAGTGACACCAGAAATTGTTCTACCGTGTGGGCCAGTAC
i69838Gl	Chr18	92.25	59.27	A06	11035943	ATGATAGGTAATTTGGGTCCACATTCTCCTTGTTATCAAAATCGTCCTTGYACTGACCAGACACTTTCGAAGATGATTTCCGCCCCTTTCCATTAACTTTT
i10885Gh	Chr18	93.3	58.22	A06	10578515	AGCCCACCCAATACGCTACGTTTAGCAAGGGGTAATGAAGAGGAAACTGCAGCTTCTTCGCCACCATGGAAAGCTTGATGTACATGAGTTGCTGAGAAGA[G/A]TTGTGCAATCGAAAGGAGGTTGGATCCAGGGTAGGCCAGGGCAAAAAAAAATGCACCTGTGCTGTACAGACGCACCATGGCCTTGGGATTTCTGGTAACA
i48742Gh	Chr18	99.58	51.94	A06	7744163	GTGTGCTAGTTGATTTTTAATTCGGAATTCCTGTGGAGTGTAAGTTGCTGYTGTGTTTCTTGTATTAATAAATTAAAGATTCTCATCAGTTTGCAACATTT
i49860Gh	Chr18	102.16	49.36	A06	6912740	TTTGGGGCTAAGGCACCTCATATTGAATACCCTGTTCGAACCAACCAAATCCCTCGGGAAATTCCAGCTCAAAAGTACCCATCCTGGTTGTTAGTTCTTGGTGCTGGGACTCTACCTTTTGGTACC[T/C]TTTTCATCGAGCTTTTCTTCATCATGTCTAGCATTTGGATGGGACGAGTTTACTACGTCTTTGGGTTTCTGTTCATTGTTCTGGTCTTACTTGTTGTGGTTTGCGCTGAAGTATCCTTGGTGTT
i63167Gt	Chr18	103.64	47.88	A06	6485244	ACCGGTGGGAGATGTGACTCGGACACGTGACCGCACACTTTTGTTATCGAKATGGTGTCGATGGAAATCCCAAGAGGGTATCCATTTTCTTCTTCTAGGAT
i52481Gb	Chr18	104.13	47.39	A06	6468779	GGTGGCGATTGTTTTGGAGTTGAACTCCGAGTCTCCGATCACTGGCGATA R CGAAGCAGTTCTTACCTACCATGGCTACAAGGGCACTCCCATTATACTCG
i10814Gh	Chr18	107.82	43.7	A06	5453493	TTGGTAGCAATGGTGATATTATTGTTAGTTCTTGGTGTTTTATTGAGCGTGAGTGGATTGCTGCTCAAGGAAGAATTTAGCAGTGGTAGCAGTGGAGCTC[A/G]GCTGTGGCTGGCTTGCTTAGTTGGACCTTTCGGAGTATGGATCAGGTGGTTCTTGGCTCGACTTAATGGACGTGGGTTAGGAAAATCTGGGATTTTGAGA
i10789Gh	Chr18	111.47	40.05	A06	4242370	ATATATCGCTGAAAGTGACACGGGAAACAGCACATGTTTTACAGGAACATTATCCAGAGCGTCTAGGTGTAGCAATATTATACAATCCACCCAAGTTCTT[C/T]GAACCATTCTGGACGGTAACCATTTTGATTTTTGTCTTCTATGTTCTTTTCTTCCAGGAAATAAAATTATCCCTGAGATTCTTAAGGATGTCCCTGAAAA
i19759Gh	Chr18	113.28	38.24	A06	3673665	CTGCTGATTAAACTCATTTGTATATAGACTGAAATATTTCAGAATGCATGCAAAATGTTACAGTACAACGTTTTCTTTTTCTCTTAAATCTTCCTAAAAG[G/A]AAATTAAAAAGAGTTTACCGACTAGTATGGAAAGACTGGGCTCATAATCCAGAAGACTAGAATTCCAGGAGGCTTAGGCTTTGCTTGGTATGAAGGATCA
i32381Gh	Chr18	114.46	37.06	A06	3673715	CAAAATGTTACAGTAMAACGTTTTCTTTTCCTCTTAAATCTTCCTACAAGRAAATTAAAAAGTGTTTACCGACTTGACTGGAAAGACTGGGCTCATAATCT
i22405Gh	Chr18	115.44	36.08	A06	3479240	TGTCATTCCCTCAATGGGTCCACARTGGGTTGAGGGACTAAATTGCACAAGAATAAAATAAAAGAGCGAAAATAAAAGCAAAAATACT
i44976Gh	Chr18	115.44	36.08	A06	3568229	AGTACAGACAATCACATTTATGTCTTTATTTCTGAGAGTCATTCTAGCTCYGATAGCCAAGACAAGCTATCTCCCAAATTGGCCTTATAGACAACATAATA
i10772Gh	Chr18	116.42	35.1	A06	3356012	ATTAATTCTTCCTGATTAGGCTTATCTCTCCCTGTTTTACCAGGTTATTCGAGCCGCTAAATCTGATTCTCGCCTAGCAAACAACCATCTGCCTCCTGAC[A/G]TACAAAAGCTTCGCTGTCGTGCTTGCTACAAAGCACTTCGTTTTTCCCCCAAAATTGAAGCAATGGGGAAAGTAATTGCTTTGACCTGAATATCAATCTA
i10775Gh	Chr18	116.9	34.62	A06	3373937	TTGGGATGGGCACGGGCACTGTTGGTGAAAGAGGGAATCCTAGTTGACCCGAATTTGGAGAAAATAGCAAGCTTGGGGAAAGTAAAGCATAGGGTGACCG[T/C]GGGGAATTCAAGCAGCCGAATGGTAGTGGTGATGATACCTGTGGCTGTTGCTGCGGCGGCGGCGGCGGAGGTTGTTGTTGTTGTTGCGGGGCGGTCAAGT
i10767Gh	Chr18	118.4	33.12	*	*	GCCAGGTTTTTATTCTTGCTACTTCTTGATGATGGTGAATATTTATAGTAGTAATTGAGATGAAGGGATCATTGTTGGGATGTCAATTTTCTGATTCTTA[A/C]TGAGACAAGTTTGTGGTGGTTTAATAGAACACAACATATTACTCCAGATGCTGTTTTGTCAGTACCAGATAAAAATGTTGCAACTGCTAAGAAATGTTCT
i10766Gh	Chr18	118.4	33.12	*	*	ACCTTTTTCATTTCCATTACCAAGTACCTGTACAACTGAGAAGTGATTTTGAAAGTAACTATTTACATCAATTCTATAGACAAATGCTCACCAGGCTAGT[A/G]CAATTATTTAGTTAACACGATTTGCTTTGAAGCCAGAAAAAGATGACAACATTGTCACCAGGATTGATGTTTCCATCCATAATCATCATTTTAGGCCACT
i17170Gh	Chr18	120.96	30.56	*	*	TAATTCCAAAACTCAGTAATAAAACTTTTTTAATTTGTTCTTTTCTTCAATGATTTTCTAAAGTATACCTCATTTAATGAGTTAACTCGTCCTAATAACT[C/T]TGAGTCAGTTTCCCTAGAGCTACTACTATTACTATAACTACCTACGTCTCTACATTGTTTACTCGTGTTGGAGTGGAAAAGAGGATCAATTTCAGGCGAA
i10754Gh	Chr18	121.93	29.59	*	*	GTAATAGCTGAAGATGAAACTTTGCTATGTTGGGTGGAAATTGTAGGTATTTCTGTGGTTTTTAATTGTTGTTGTTTGTAGATTGTAGATTGTTTTAATG[T/G]ACTAACTAGCACATCGGTGATTATGTAACATTATGATATGCAGCAATAACATGTTAGCAAGTTCTTTAGTTACTGATTTCGAGCAATCTCTCTTGTTGTC
i10742Gh	Chr18	122.41	29.11	A06	3067248	CTGAATCATCTTTAAAGACTGCTGATTCATCTAAACCCTCAGCATCTTGTGCAAGTAATGAATGTGATGTGCAGAGTGTACTGACCAATCTCCCACGAGC[T/C]GAGCTTCGACTTTTGTGCTCGTTGCTTGCACGGGAAGGGTATGTTGTATGTCTACATCATGTATTCTTTTGTGCTGTCTACTAATCTGGTTTTCCACCAT
i10707Gh	Chr18	129.12	22.4	A06	2538320	GGTCCGATGAGCTTACCACATTGTACCCAGGGTTATGCTATGAATCATGAGGGTGGCATTGAAAGGGCTTCGACAAATAGTACGCAATCTCGTGATGATC[G/A]TCAAATTTCAGAGGAGGGTGTTGTTGGTGCTTCACCGAATAGGAAGTGTCGAAAACGAGTTCATGAAGCAAACCAGGTATATTGTTTGATTGAATCGCAA
i17151Gh	Chr18	130.62	20.9	A06	2401081	TACTTACAGATATTAAGTGAAGATTCAAAGAGTTTCAATTTGCGAGAAAGCTTGGATCTCAGTATCGAAATTTTAGGTGCTAGGGTTTAAGAGAGGAATA[G/A]GTGGAAAAGAGAAGAAAAATGCTTCTCTTTTTTTGAAGGGTAGAGTGGAAAAAAATTGTTTTTCCTGTTGTGGAAAATTTACTAAAAGGTGAAATTTTCT
i10684Gh	Chr18	131.1	20.42	A06	2352224	ATGAATCAGCTTCTTCAGTAGATGAAGAAAACGACGTTGCAACGCGCCAGTCTCAATCATCCTCCCTTCCTCTTAGGCAAAGCCTTGAACTCGAAGAAAC[C/T]CAGTCGCTACAACAACATTCATTGTCCCCTCAACAAATAGCTGAGCATCAATCGCGTGGTGTCAAAGAAGACCTAACCGAGCTTAAACAAACCCTAACGC
i10683Gh	Chr18	131.59	19.93	A06	2294289	TGTCAGCACCCTACAAGAGGAAAAGATAGAAGCATACCCTAAGATTCAACTTTTTAATAAGCTTCATGACTACATTCTTGGCATTCGAGTGAAGGAAAAA[T/C]AGTTCAACCTGGCCGGGAAAATCGAAAAGAAGATAGTGATCTGCAAATTATAAAAAAACATTAGAAAATTTATAGGCAATAAGCACAATAGCCTAAAAAT
i26952Gh	Chr18	135.85	15.67	A06	2145192	AGATTAGCCACTTATATGGCTTGTGTTTGGTATATTTTGAAGTATATATAYATGTGGCCTTACCATACCTGATGTGTATTAAATATGGTAGAATGATAGAA
i10649Gh	Chr18	138.43	13.09	A06	1878967	ATTTTGAGCAGATTCTTCACTGTCAAATTGCACAAAACCATAGCCTTTAGACTGGCCAAAACCATCTGTAGATATCTTGCAAGACAGAATATTTCCAAAT[G/A]CAGAAAACGTATCATGTAATGCTTTGTGGTCAATAGACTTGTCCAGATTCTGCAGTCAAAAATTAACAGTTAAAGGTGTAGGTATGCACAAATAGCCAAT
i27773Gh	Chr18	138.93	12.59	A06	1810449	AGGTCGGCCATGAGTTCTGACGAGCCTCTACGACGGCCATTGGTTGTCGGYGACATGGTCTGCTGTCCTCGGTGGCTGAAATCTATGAAATGACGTCCCTT
i10638Gh	Chr18	139.93	11.59	A06	1696032	GGCATAAGATTCAACCCTATATCATCTTTTTCTAAGACCAAACGAGCCTTATGAGTCTCCATGTTAGCTGCTGTTGAACCACCATATTCAGGGTGTAACC[T/G]TTTCTTGGATTGTAAAGGGACACCGAAGAGCTTTGTCTTGTTGTTGTTTGGTTCTTCATTTAAGACTTGAACTTGGGGTGTTGGACTATTTGGATAATAC
i10634Gh	Chr18	140.42	11.1	*	*	CCCACTTCATTAGATCTAAATAATGTCTCAGCTTCGTCTCCACGGTTGGGGACTATGAAGAAAAGCTCTGTTTCAACACGGAAATCGGGTGCCTTTCCTA[G/T]TCCCGGGACTCCCAATTATCATCATCACAATAACTTGAGTGCTGGGATGCAGAAGGGTTCGAGTTCTGAACGAGTACCATTGCACAACAATGGTGTAAAG
i34317Gh	Chr18	140.92	10.6	A06	1619530	TCCAAGGTTAGCACTTAGCCATACGCAATTAATAATTCACTTATATCTTTKTCATTGGGGAATAAAGGAAAAGAATATTATATTGGGACAAAAAGCAAATA
i10627Gh	Chr18	141.41	10.11	*	*	AACACATCGGATTTGATCGGAGCTCCGGGAACAACCACCGTTGTTGGCGTTTCTAACGAAATGGGTAATCCTAATTCTACGGGATATTAGGGATCCGACC[G/A]CCTTCGAGGTCGAAGAAAATGGCGGCATTGGTTATGAATTAGGTGCTTGGATTTCTGGGAATTGGGAACTGGTAAGGATAAAAAGATCAAAGGAATTGGA
i10612Gh	Chr18	142.41	9.11	A06	1456476	GATATAAGAGACTGAAGCTTAGCAACAGCAGAGGCTTTCTCGGGCGGACATTTAGAGAGCGAAACATTCAAAGAATGAAAAGCTTCATCGAGCTTACCAG[C/A]AGCTAATGCGGCACAACCGGCTTTATAAGCCTGATCAGCCATCTGAGCATCATACTCGGATGAATCACAGCTTTTGTTTCTTGACAATGACGAAGACGGG
i10598Gh	Chr18	143.41	8.11	A06	1319108	TAAAGATGTGGAATCGATTTACGTTGAGGAGATCGGTACGTTGTCGAGGAAAGAGATGCATAAAGTTTTGGTCATGGACATGATGGAAGGCGCTATCGAT[G/A]TAGATTGGCGTGATTTCTTCCCATACTTGAGATGGATTCCGAACAAAAGTTTCGAATTGAATATCCAACGAAAACATCTCCGAAGGATGGCATTAATGAA
i10594Gh	Chr18	143.9	7.62	A06	1252763	TATAAAGTTCAGGGGTAAGGCGTGGTGAGATGACTGTTTCGAGCGGTGTAGATTTCATGTCGGTCAAGCCAACAGTGCCAGTCAAGTCAATCAAGCCTTT[G/T]TCCGGTGTCGAAAACTCGAATGCATGTAAGAAATTCGACAACGTCAAATGCAACATTTGAAGTGCAAAAGATGTTCCAGGGCAACTTCTCCTCCCACTAC
i10578Gh	Chr18	144.39	7.13	A06	979763	AAAATCCTTAGACCCCCCTAAACCCCAATTCCCAATTTAATTCAAATCTCTTGAAATTTTCTTTTCAATTTTCAATCATCATTCCTCGTCAAATGTCCTC[T/G]TCAATCTTCAACAACAACAGCATTTCAATCTCGGTTTCAGATGACGATCCCGATGAGCAGGGTCGAATGCGGGTTCGGGTCCGACGGAAACGAAAGAAAC
i10571Gh	Chr18	145.38	6.14	A06	930010	ACCACGCAGAAGCCTCGGCATTGGAGGTTGGGATGTTGTTGATGGGGATACGTTGTATGTGGATGTGAACCTCCGATGGATCGACGCCAAATACATTGTC[G/A]AGGAAGAAGGGGCATTGGCGCTTGTATGCGATAGTCAAATCGTAAACTGCAAATCAATCAAGGGTATATCAAGATATATTATGTACAAACAAAGGCCAAA
i00283Gh	Chr18	145.87	5.65	A06	944892	TTGTAGATTTGGTTTATTGATAGATCATTGCAAAGATAACACAAACAATGATAAACAGAAACAGCATCTTCAGATAATGGTCCTGCTGGCCTTGTGCAGTRCGATGATGATGATGGTGGTGGTGATGGTGGTGATGATATCCATGAGCATGACCACCATGATATGAATTTGAAAATCCATGCGGAAACCCAGCAGCATGAC
i47873Gh	Chr18	148.43	3.09	A06	692428	CTTTTTAGAGTATATAAGCTTATGATGTTTGCATTCACTCATTTCTTGCAKGGTAATTTTTTTAAGCATTGTGGGTAAAGTTGATTWGTAGAAACTGATTA
i10525Gh	Chr18	151.52	0	A06	332742	CTACCCCATCAGCATCCTCGAATAGCCAAAAAGCAGATACTGCATCGGAAAGTACCAACCAGCCTGCAGAAATTGATGCAGAAGCAACACAAATTGAATC[A/G]GTGCCACTTTCTGCAGGAAATGGAAGCACAGACCTTCCTCCAAAAGAGACTCTGATGGAAGAAAGCATTGGAATCGCGCGTGGTAGGATAAGGAAAACCC
i35105Gh	Chr7	0	168.56	A07	77664102	TTGATCCTCTGTTTCTTCTTCTTCTTTTTTGGCCATTCTTTTATATACTAMTGTGTTAACTTGTAAATTCTGCTCTTTTCAATCTCCAAATTTGTTGCTAA
i02166Gh	Chr7	2.69	165.87	A07	77410770	TAAGGGAGATGAAGAATTAGGGACCAAAGAAGAAGAATCGGACGAAGAAGAGGATGAAAAGTATTGGGAGGAAGAGTTTCAAAAGGCATTAAGTAGCTCC[G/A]ATAGGATGGAAAAGCTTGTGAAACGAAGTGTTGAGGTAACTACAGAGCTCTACAACAAACAATTAGCAATGCTAGCTGACAGAAAGGAAAGGATTATGGA
i02150Gh	Chr7	6.5	162.06	A07	77150413	GTAAAAAACTTTTGATCAAACTAACGATTGAATGAAGTGAAAAAAAAAATCTAGCTGGAAAATAATCTGGTAAAAACAAACATTGTATCTCCGACGACGG[A/G]GATAAGAAACGTTAAACGATGTCGTCGCCGGACATTGCTTCAATCATGGACAACTCAAGGGAACTCGATCGATTAAGGAAAGATCAAGAAGAGGTGCTTG
i34944Gh	Chr7	7	161.56	A07	77143061	TATCTGAGAGTTTCAGTTTATTTTCACATTACTTGCACATATATATATATRTAAAAGTATCATGGAGTCGGATTGCATTCTCCCTACTTAAAAATGAGTTA
i60885Gt	Chr7	11.31	157.25	A07	76572510	GTCATTGATTTAAGTGGATGAAGGTTGCATGTTCTTCTCTCATATATTATRTTAAAAATACAGATCATAGTGCGAGAGAGGAACTGAGCTGGAAGTCAATA
i02135Gh	Chr7	12.31	156.25	A07	76378330	CATGGAATTTTCCTCTTTTATTGTATTCCTGGAAAGTTGGTCCGGCATTAGCTTGCGGTAACACGGTTGTTCTGAAGACAGCAGAGCAGACACCGCTGTC[G/A]GCTATCTATGTTTCCAAGCTTTTTCATGAGGTATCTCTGATATTCTTCTTTACATTCTGACTAACATCACGATTTTTTGATTTCTCGGCATTCTGAAATC
i51706Gb	Chr7	17.16	151.4	A07	76099024	AAGAAGTTTCTGCGCCGACACACTCAAGATCCTTTTCTCCTTTAGCTGCT Y CCTTACCATGTGATCTGCATATCATGAGTTTCAAAGTCCCTCGACCATCA
i02125Gh	Chr7	22.56	146	A07	75523935	TTTTAGATCGTTCAACCAGGATTGATCCGGATGATCCTGAAGCAGAACCAGTTGAATCAATTCGTGGAGAAATCGAGCTTAGGCATGTTGATTTTGCATA[C/T]CCTTCACGACCTGATGTCATCGTGTTTAAAGACCTTAACCTTCGAATCCGTGCTGGTCAAAGCCAAGCACTTGTTGGAGCTAGTGGCTCTGGCAAGAGTT
i42913Gh	Chr7	27.41	141.15	A07	75144941	GAGTGCAACTTTATCTAATATTTATTTTCGTAACAGAAACCAACTCCGTTRTGAAGGGAGTGGCATTGCACCATGAGAAATGCGTGTACATGTTGACTTAT
i02102Gh	Chr7	31.14	137.42	A07	74674930	TGCCAGCAATGATGCACTCATCCCCATGTTAGACCCATTCTCACTCTTCTTCTCCATGCTACACATCATCATCACCTTCCCCTTCTTTCCCATTGTTGGC[A/G]ACCCTGCAAGTTCAATATGCAGTTTGACGTGAAAATGCCCATTGACCACCCTTGAAAAAGAATCCAATAAAATACTTACCAATGGGGACTGGGGATGCAA
i02094Gh	Chr7	33.23	135.33	A07	74339665	GTGAATATTCGAGAAGCTACTATAAATGTACGCATTTGAAATGCCCTGTCAAGAAGAAGGTTGAGCGATCTACAGATGGCCTAATAACTGAGATTCTATA[C/T]AAAGGTGCACACAATCATGAAAAGCCTCAACCAAACAAACAAGGGACGGGCAGTAGCGACGGAAATGCGAATTCACAGGCTCCTGAACTAGGTTCTCTGG
i02092Gh	Chr7	34.23	134.33	A07	74309143	TATATCTTGGAAACAATCTTAATGGCAGCGTGACAGTCACGGCATATGCGTATGTTCTTGAAAATATACAGAGGCTTACCAGGTTCTGTGCTTAGAAGTC[C/T]GAAACAGACTGCCAGCTTCTCGCTGTGCGAAAACAATGCCTGCTCCTTCTCCAACTCGACCCCAGCATCGTCCCCAGGAAACACTTGTGCAGACAGATTC
i02089Gh	Chr7	35.23	133.33	A07	74269684	AAGAAGATTAGAGAGAGATGAGGCCTTCCCTGACGAGCAAACCAAACATGAGAACGAGGAGACCAACAGTGACACACTGAGTTGGGGAGACGAAGGTCTG[C/A]GAATATGCTGATAAAGTCACTGCTGCTCCAACTATTCCGATCAACAAAGAGCTCATGTTTTGATTCATCTCTTCTTTTTTTCTTCGTCTATGGCTGAAGA
i02083Gh	Chr7	37.84	130.72	A07	73780813	GTTGTTTATCTTGATTGTGCAGGGGAAACTTGATGATGCCTTCTCTTTATATGAGCAAGCCATTGCTATTGAAAAAGGAAAAGAGCATTCTCAAACGTTA[C/T]CAATGTTGTATGCACAGTACTCTAGATTTTCATTCTTGGTAGGTGGGCCTAATTTGTTTTGTTCTTTTAATGTGTGATTCATGTGAATGAAAATGGGAAT
i40910Gh	Chr7	39.35	129.21	A07	73662164	ATCCTTGATACTGACACAAGTACGAGCACCTAAAGAATAATAGGAGTCTCYCATACCTAATTTAGAAGATAAAAGTACATAGTAGGCTGAAACGTACCATA
i02079Gh	Chr7	39.85	128.71	A07	73661558	AATAAATTTCAAATATAAAAGGTTCATCACTAAATTTCTAATTTATTTATTTATATTTGTCTTTGTGTCGGCTAAAACAGGCAAATTAATGTTAGTCTAG[A/G]TATCATTTTATCACTGTCAACGTATGAGATAACAAACTTCTCCTACAACATGGGGGTGCCTTGCCTTGTAGGGTACTTTCTATAGGAAGCTCACTAGACG
i00531Gh	Chr7	43.66	124.9	A07	73205194	CATTGTCTTTCTTCTTACCGTCACTTTTAGAGTTTGGTTTCATTTTGCTTTTCAGAGCTGCCAATGTTTCCTCGGGTTCAGATTCCAAACTGGGATCGTTRCCATAACAAAGGGCTAAAGTTCGCTCACTTTTAGATTTTGGTTTCATTTTGCTTTTCAGAGCTGCCAATGTTTCATCGGGTTCAGATTCCACGCTGGGAT
i59136Gb	Chr7	46.29	122.27	A07	72756386	TAAAACAATGAACTAACAAATTATATCTAAATCAAGATTTTTAAATAAATKTCTAACAAGTCAAAGAATTTATTGATGATTTGTGGAGAGATGATGCATGA
i36744Gh	Chr7	46.79	121.77	A07	72662151	TTATAGAACTTATCCAACATGCCAAATCCATTAAGTAAAAGATTCGAGACRGGGATGGGCCTAAGAAAGGCGCAAACAAAAATAAGAAACTACAATGGGCT
i36056Gh	Chr7	47.29	121.27	A07	72504230	GTTTAGGGGTGCTACAGAATTACCGGGTTTCTGTGAATTTATTCGTAACARTGTAAACATGAGTTTAATAATTCTGAGTTCAAGAAATATAATTAATCCAA
i02033Gh	Chr7	48.29	120.27	A07	72193082	TACAACTTTCTAGAACATCAAAATAATTGAGCTGTGCGCAATCCAACAAAAACCAATAACTAGGTAACTGCAGTAAAGGAAAATGAAAATGGCAGAGCAG[G/T]ACGGAAGTATGCGACTATCAGGTCCTATAACAGATATTTTTGAATGACCATTGAGGGCCTGTTTGATATACTGATACAGTGATACATGATCGGCTACCAA
i26053Gh	Chr7	48.79	119.77	*	*	ACCCTCAAAATATGAGAAAAAAGCAAAGGAAAATTTGACCCGTGTTAGACKTAGACACATACCCCATATTCGAGACTCCTCTCGAGCTCTTGTAATGTAGA
i35030Gh	Chr7	48.79	119.77	A07	71597272	CATATTTTCCCTAAAATTATTGCTCATGAGCAGGTTGGTTTTATTGCTGGRAGAAACATTAATGAAAACATTATCTTAGCTCAAGAAGTGATCCACACCAT
i02022Gh	Chr7	49.34	119.22	A07	70711586	GATAACAAGCATGGAGATTCCAAACAAAAAACAGAGAATTCAATTGATCACCACCTCTCATTTGGTGAAGCTACTCACCAAGATTTTGCTCCCATTTTCA[C/T]TTCTTTCTGTTATATTATCCTACCCTTTTATGTGTAACTTCCAAGCTTTGGCATATGGTTTACAACTCTTTAGTTCCGGTGTAGGCAAGAATTACATGTT
i31549Gh	Chr7	50.34	118.22	A07	68613324	ATGGGTTACTCACTGTTCTCCTTTATAGATGGTTTCTTGGGATACAATCARATAAAGATGTATCTTGAAGACATAAAGAAGACCACATTCGTAAATGTGTG
i27122Gh	Chr7	50.83	117.73	A07	70501858	TTTTATGCTTAATTTCTCTGCGAACTCATATAAAAATTAACTTGGAAAAARAGGATGTCCCATGTCAGAGTTTTATCAAACAGTAAACTTTTGTCAGTATG
i02017Gh	Chr7	51.83	116.73	A07	70462764	TTCAGCACCTCTAGTAGTTGTCCAGTGTTTAGCTAAGGTGTCAACGATTGATTTGCTTGTCCGTACAAAGACATTAGTTTCTCCACCCCTTTCAAATGCC[C/A]CAGAACTCTTAAGTTTTTCTAGTGATCCATCAACCTTCCCAGTTATCAGAAACTCATGGAAAAATTGACATAGCAAAGCTTCTGATTCTTCATCTTGGGC
i45254Gh	Chr7	53.36	115.2	A07	68176049	AAATAGATTGCTTGCATATATAATTCTAAGTTTGTTTTTTTTTTCCTTTTYTAATTTCAATTCCAAAGAATTTTCATTTGAGAAATCTTGAGGGTATCTGA
i42114Gh	Chr7	54.39	114.17	A07	67215142	TAGAAACTCTCCTATTACGATGAATTCCCCTATGATGTTGACCGTTTGCARGTCTTTCTTCAACTTTCTCGAGAATTAAACTTGGTGATTGTTCTACCACT
i52474Gb	Chr7	54.9	113.66	A07	65563621	TTGCAGCTGCCAATTCAACAGCCAAGGAATGTTCTAAAGAAATTGAAGCC R CAATGCAGGTATCCTTGAGAAATGTTCTAGGATTGGTGGCAAATAGACCC
i14467Gh	Chr7	55.42	113.14	A07	64359877	CAAAGCAGACTTCGAAGTGAAGGGCCTCAATCCTCATGGAGAAGCTATGTATGAAGAAGTAGCTTTCTCTGCATCTGCCTTCAGTTTCTCTGATTATCAG[A/G]CTGATGTACTCTGGCCCCATGGAAGTGCTCGTGTCGAGGATACATTTAGCTGGAAATCTGAGGATATGTTGTCAGACATTGAAGAGCTGTGCAGATGACA
i28648Gh	Chr7	57.52	111.04	A07	52804499	ATTACCGTCGATGATGGCTATTAAGCGCAATATTTGATTAGCAGCTTACTRCAATGAAGGTAGTACTACATCTGAGCTACCATTGATGTGTATCGGATGGG
i36231Gh	Chr7	59.61	108.95	A07	15209178	GACACATCCGTGTACAAAATCCTTGACATTCTATTTCTGACATCATCAACMAATTAAGGGCACACAACCAAGGCATACACCCATGTGTTAGGCCATATCCT
i48804Gh	Chr7	60.63	107.93	A07	44131823	AAGACAATGTTGGYTGAGGCACCAACATTGGTTCAACTAGAATATAGGAAAAAGTATGTGGTTG
i01924Gh	Chr7	61.13	107.43	A07	43066618	TTGTTTGTCATCGTCATCATCTCTAGCATTACTTTTTTTTTTTTTTTTGAACTAGAAATGTATAGGAAGAGAGATACTCTATATTTTTCTACATCTATGT[A/G]TGTATGCTATTTGTTTGATATATAGATGATTATGGGTATGGTTTATATAAAGTTACTTTGATTTCTTGTATTCACTGTTATACCATATGGATTCTTGGTG
i28475Gh	Chr7	61.65	106.91	A07	14847286	GTACACTGACTTCTCATAAAGGAAGAATGTAAGCCAATTCAGCAAAAACTMTGAAGAATGAGGCCTGATGTTTTGCTAAAAATAAAAGAAGAGGTTTGAAA
i24874Gh	Chr7	61.65	106.91	A07	40768700	ATGTGCTATCTCATCTCTAGAATAGATCGAGATATCATTGATAAATACAAYGACAAGCTTATCTAGATATGGCCGAAATATTCTATTCATTAAATCCATAA
i01910Gh	Chr7	61.65	106.91	A07	40138779	TAGTCAGAATAGGGACCGTGAATTTATTGCAGAAGTGGAGATGCTGAGCCGATTGCACCACCGCAATCTTGTGAAACTTGTTGGTATATGTATTGAAGGG[C/T]GCATACGCTGCTTGGTGTATGAACTTGTTCCAAATGGAAGTGTGGAATCACACTTGCATGGTACAATTTTCCTTATCAACTCTGCCCATTTTTGTCTTTT
i45206Gh	Chr7	62.16	106.4	A07	37108980	GCTAAGTGATTTTTCATGAAAGCACCTAAAAGGGGCCTAATTGTAAAAGGYATAAAATGTTGGGTAGAAATGTGAGATAGAAGAAAATGTGGGCTGCTATA
i27976Gh	Chr7	62.16	106.4	A07	33991761	TAAGGATTTAATTAAGTTAAAAAGAAGAAATTAAGCAAAATAGATTGTACKGAATAAATCGAATAAGTATGTGTAAATGAAGAGTTGTTGTAGGAACACAA
i39710Gh	Chr7	62.66	105.9	A07	31914746	ATGTCATCCACCGATCCTACCTAATCACTGTTGGTGTAGCCAACTAGCTTYAATGTTTTTGCAATTTCATTATAGTATCGTGATTGACCTCTCCCCAATAC
i60819Gt	Chr7	63.16	105.4	A07	32570207	AAGGCGTAGACTCCATAATTTCCTATAGAAATTTTTTGTTTCGATCTGTAYTAAATAAGCATTAGGATCTGTAGTTGCCTATTGTAATAGTTTATAGGCAC
i50892Gb	Chr7	63.66	104.9	A07	34056145	ACTTTGCCACAGGCAGCAAGCGAGAAAGCCATGGCCATTCGATGGTCATC R TAAGTATCAATTGCTGTCACATTTAGTTTCTCCGGGGGAGTGATCACACA
i54637Gb	Chr7	63.66	104.9	A07	39698798	AAGCCAGCTGGTGGAGCAACAGATGAGACTGCTGTTGCAGTTGGAAATAG K GCAGCAGATGCATCAAAAGCTGCTGGTTGTAATTATCCTCTAAATGGAAA
i51380Gb	Chr7	64.69	103.87	A07	28952516	AAAGTAATAGAAGGTATGTGCAACTACTTAACTAGCAACTAACAAAACCA R CATTCTCTAATGATGTTCATCACTATTAAAAGTGTTTTGGGATAGCATTT
i51240Gb	Chr7	65.19	103.37	A07	28852397	CCTTCTCTTTATAGGCTCGTTTTGCTGCTTTCTCAGCTTCCCTAGCACGG R TTTGTGAGCGACGAAGTGCATCTAACAGCTGAGCTGTGGTAGGATCAGAC
i30819Gh	Chr7	67.26	101.3	A07	28362781	TCGAGATTATACGTCAAATAATTCCCCTCGTGTATCTTAAATTGATGGGAYGCATAAGCTACAACCTTACTATCTTGCATCAACACGCATCCTAAACTGAC
i14406Gh	Chr7	68.25	100.31	A07	27067781	CAACCGAGCAAAGTATGTGTATGAGACTGTTATAGGTACACAAATCAGGACCGAACGAACAGGAACTGGAACTCTTTTCCTTTTGTTTCATCTCTTTAAA[G/A]AGGCTCAAAGAAGCACCCAGATCACCCCAACACCCAAAGGTATGAATGCATATATTATAACCACATGTATCTAATTCAAAATCCTTTTTTTCTCTCAATT
i49216Gh	Chr7	70.25	98.31	A07	26882827	CATTTTTTCTTCACTTGTCTCTTGATTTATATCACCTTGAATATGATACGRTTCTAAAAAGTCTTCATGAGTGATTTCCTACAAAGAATGTTGAGCCTCAT
i34449Gh	Chr7	70.74	97.82	A07	26792156	GCATGCAAAATAACATATTTCCAACCTGTAACAGGTAGATTTGTTCTCATMAGTAATGATCTAGTTATTAGTTGGAGGCGTTTGATAAACGATTCGACTAA
i38890Gh	Chr7	71.74	96.82	A07	26071315	TTTTTATTTTTATAGACTGTCTATTTATCGATTCTTAGCATTTATGACACYGACGTTGACACTGTCGACATAGAATAATATCTATTAAGTTTTAAATCTTA
i30470Gh	Chr7	73.8	94.76	A07	25699143	GTGGAAGTATCTAAGCCGTGTGCAGCCCTGAAATAAACATATTTTGTCCGYTTTTGGCCTTTTTTTCTGGCACTTTTCACTTTCCTACGCTCATCTGGATA
i30832Gh	Chr7	74.8	93.76	A07	25376772	ATATCGTAAACAGTGTTATTCAAACTACCATATTTTGTATCAAGGCCCTAMGTTCTTATCAGTCAAATATAAGTTTTAAAATTGCATAGTTTCGTAAATGA
i01772Gh	Chr7	75.3	93.26	A07	25038103	TGATGATTCCTTTGTTGAATACTCTCCATCGTCATCATCATCTTCTTCTTCTTCTTCTTCTTCATCAATTCGGTTATCTTCCACCGAAAATGACGATCTT[A/G]GTGGTGAATATTCTTCTTCATCTTCGTTTTCTTCTGCTGGATGTAATGATTCCATCAATGGATATTCTTCGTTTTCTTCTGCTGGATATAATGATTCCAT
i44518Gh	Chr7	76.3	92.26	A07	24917458	AACAGTCAAAAACAATAGTCTAAGCTACGTTCCCTTTTAACTGAAACCTTYGACATAGAAAACTTTAAATTTGAATATTTTAGCCTACGCTTAATATTTTT
i40224Gh	Chr7	76.9	91.66	A07	24577848	TCTTACAAGAAATCAAATATGATGCTGATGTCCCAGACATGGTCTTACACRTAAATCTCAAGTTGATGCCAATGTCACAGACGTGGTCTTACACGAAAACA
i32491Gh	Chr7	76.9	91.66	A07	23944565	ATTCATCAGTCCACTCGAAATTTACATTTTTCTGCAATAATCGAGTAATTKGAGAAGCTATCATATAGAATCCCTATACAAATCTTCGATAATAACCAGYA
i46539Gh	Chr7	77.9	90.66	A07	23233089	ATATCCATATGTCGAACATAAGCATTGCGTATGGGTATTTCGAGAAAGATYGATTCTTTGATGTTCTGCTTTTCCTTTTGTATGCTTTGCAATTTCAATTT
i39307Gh	Chr7	79.45	89.11	A07	23780879	AAGGGAAGTTGGATCAAATGTTTATGAGGATAGTTATCACTGGTGATAAARCATAGACACCTTCTTCGAGTATACTCCCTAGTGACTTTTTTGAAGATTTT
i00282Gh	Chr7	80.99	87.57	A07	23118815	ATACCTTACCCAAAAACCAAATTTTAAATGCAAAGCACATACTTCCTTTAAAAGGAAATACTAGTACAATTTACCATCATTTAGGGAAAAAGAAGAAGATYGATGGCCTATAATTGGATAATTAAGCACTTTAACTAGAGAACAACATAGATATAGTTAGGGATCTAAGGGCATTTGGGGCCTCCTCTCTTGGTCTTCCAA
i01741Gh	Chr7	83.04	85.52	A07	21899646	TGTTCACAAGACTCGAAACCCATCCCTTAAACCCTTTGGCATGAATCCCCACCCATTGACTCTTATGAAACTCGCAATTATATAGTGGTTGGTGATTCAA[C/A]TATGTTTGCCATGTTCAAGTTCCCTATTACCACAAGCGATCCTAACATCATTGATCAGTGATTCTTGAACCTCCAGCCCAGCTTCTTTCATTCCATACAG
i21959Gh	Chr7	86.2	82.36	A07	20879760	AGAACACGTCTACTAGTTACTACTAGTTAGTAGCTTAGAATAAATTTATAAATTTGGCATAGCTCGTCACTAACTTGTTTATTACTCCCCCATCYCACTCA
i01724Gh	Chr7	87.68	80.88	*	*	GGGCTGTTGAAGACCAAAAGACAGTCATGGCTCTGGGGCGGCTCACATCACCATAAATAATAGGAGGCTTGACACAACGGGATCCATATGACTGAACCCA[A/G]CCATTCACAGTAAAGGCAAAACCGGATAATTGCTCACCAAAGTACTCGACCATGTCATTTCTCTGCATTGATAAAGTAGATTTGCAAATCAAAATGACAA
i00598Gh	Chr7	88.66	79.9	A07	19929856	TGGGTATATCAAAGATGCTCAGTATCTCTGCTGTCAATTTAATCTTTGTGTTTTTCTTTTCACAAACAGGGAGGCTAACAGAGTTGCCCATTGTTTAGCAMAAGAAGGACTCAAGAAAAGAGAATCTACTTACCTGACAAATATGGTACCTCTTGGTGCGGTGGAGGCGATGGCTGAAGACAGGAGGAGGATGGAGGTCGT
i59099Gb	Chr7	89.14	79.42	A07	19967882	TGTGGTTAATTAGCTAAGGGAGAAGAACAAGGTGGCAACAAGAAAGGAAAKGAGCTCACGCAAAGTTAGGCTCGATATGGAATTTGGCTAGTAAGTTCATT
i01705Gh	Chr7	90.6	77.96	A07	19605589	GGTGATGGTTCACCGAATCTGCAGAGAATCAAAGAGCTCGAAGCTTATTTGAAGGAGATTGATTTTGGATCCTGTCAAATAGTCGAGAAAGATGTAGATA[A/G]AATCAATGTTACGAACGAGGAAGAGTGCCAAGGAGATGATTCAGCTGATAGTGATCTTCACTCCATTGAATTAAACATGGACAACAATGACATGAGCTAC
i62845Gt	Chr7	91.56	77	A07	19707048	TAAGTAATCTCTGTTTAAGCACAGTCCAAAAGAAGAAACGGACTCTTTGTRGACCTGGAATCTTCCACACTTTCTTCCATAACTCATCCCCAGAGTTTCAA
i29128Gh	Chr7	94.06	74.5	A07	19573492	ATTTTTTCTTTTGACTAAGAACCGTTGTTTTTAATAAAAGTGGAGGGTTCRAAAGAGCAAGTTCTGAGCAGTGGGAATTGGTGTTGTCAATGGGATTCAGT
i01697Gh	Chr7	97.16	71.4	A07	18290178	AAAAGCTCTACATATTAAAGAAATGTTTGAATGCTGTATCCATGATGGTTTGTACGGATCCTAGTTTGTTCGGTTGGCCTATGATGATGTACGGTAGCCT[A/G]CAGAGCCCTGGTGGAAGCATTCTATGGAATGGAATAAACACTGGGGCGAGAATAAGAAGTGCAGAATCTGATTGGTGGTTTGAAGACATCTCATATTTCA
i49371Gh	Chr7	97.64	70.92	A07	18214401	TTTCGTGTGCCTTAGTCGACCATTAGGGTTTACACAGTTAATCACTGCTTYCTCTCACCTTACAATAAATCCAAAGAGAATATCAACATATTAGTATTTAC
i18226Gh	Chr7	98.13	70.43	A07	18137663	TTGATACGGGGACGGACTTGTCAACTTGGCGTTCGATTTCATATACTTTTTAAACTATATTCGCGCTATAAACTTAAATGCATTAAAATTAAATATGGAC[A/C]AGTGTGTTCCTTTGGAAGAGATTATGAATTCATAGGACTTAGGATAATATTAAAAAAAAAAACATGATTGTGTCTGTATATAACTAGTTTATATGAGCAA
i14372Gh	Chr7	99.63	68.93	A07	17713598	GCCTCAGAGAACCACGGTGGATTGTACCATCTTCTAAATCCTCCTGTTTTGCTGGAGTACAAGTGACCAGGAGGAAAGCACTCAAAGTGTTCACAGTCAT[C/T]ATTTAATCCTTTCATTTCGGAAGATATCCAAACCGACCCTGAATATTAAAAAAAAAGTAGGAAAGGAGTTAGCAAAAACTGACTAAAACCCAGATTTCAA
i41787Gh	Chr7	102.16	66.4	A07	16605636	CTATGCAAGTACTTTGGAATGGAGTGTCTTCCCAGAAATTTAAGCCGGCAYAAGGAGTACGTCAAGGATGTCCACTTTCACCATACCTTTTTATTTTGTGT
i38926Gh	Chr7	102.64	65.92	A07	16514670	TTTGAGCGTAAAGAAGGAAACTTCTTGAATCTGGGTTTTGTAATAATGTTRCTTGCAAGTTTGTTTAGTTTTCTTGTAAACAGTCTGATAAGTGTAACTAT
i01668Gh	Chr7	103.6	64.96	A07	16115540	AGCGTCAGAACCACCATAGAAGGTAGCATGGGCGTTTTGCCATGCGCCACCAGAATAAACTCCAGGAATTCTAGCTTCACCCATCCACATTGTGGAGGAG[A/G]GAAACAGCAAAATGCATGCTACTACACTCGCCACTGCCATTTTTGCCCCTCCTCCAACAACCTCAACACTATAATTAAAACTCTATATAAGTTACTGAAA
i01665Gh	Chr7	105.07	63.49	A07	15488785	TGTTTCTCTTATTAATAAACCTTTTTTGGTTACTAATTGACCCTACAAACTAATCCAATTATGTTATGGTTTGAAGTGGCCAAGGCAGGGGTGGAGGATT[C/T]GGTAGGCAACGTGGTGGTGCTGGAGGTCGTGGCTTTGGAAGAGGCCGTGGACAGGGAAAGGGCCGTGGAGAAAAGGTTTCTGCTGAAGATCTTGACGCTG
i27150Gh	Chr7	106.54	62.02	A07	15169478	AGAACTGTTAGAGCATATTATCCATGTTATACTTATCCGATCCATAGATGRTATTATTTATATATATTATGCACAAAAAGTCAAATAATTATTTTGTATGG
i44858Gh	Chr7	107.02	61.54	A07	14585430	ACTTTTTCCCCTTTCAAAACTCTCCTTATCAGTGGCAACAACTCGAAGCARATTGCGAAACTTTGTGAACAACTGTACTGACAGTGGTTTTGTCAATATGT
i00937Gh	Chr7	107.99	60.57	A07	14348022	TTACTTGCTGGCCACTTACATCAAGCTTGACCCCAGCCGACTGGGTGAGTGCCTGGTGAGCTGTAAGACCAGCAACAGGCAAACCTGCACCTTCGGCAGCKGATACTTCTGGTGGCCTTGCAACGGTCAGATTCTCCTTAGCCACAGCATATTCAGCTAGTCCACCTCCAGTAAAATGATGGAGCATAGACACAACTTTAT
i27926Gh	Chr7	110.49	58.07	A07	14099218	GGGAGCCTTCGGATATGTTCCTCTGCTTGCATTAAGATAGTACAGATCCARACAGTTTACACCACAAACATACGGGTTAGCCTAGTGCGAGTTCGTGTTTA
i01632Gh	Chr7	111.47	57.09	A07	13754060	ATCCTGGGCAAGGGTACGAGTATGTTTCTAACATGTCGTTTCAATGGAGCTCATTCTCTGGAACTTCTACTGGGGTTGTGAGTCATAATGGAGTATCAAC[C/T]ATTTCCACTGATGCCGTTTATCAGGGCAATGGTGATGTTAGAGTAGCAGGGTCGAAGGTGAAACCCTCGAAAAACTTTGCCCCTCAATCAACTACAAATT
i65447Gm	Chr7	112.44	56.12	A07	13224681	CTCTCAAAGCAGACTAATTGGTAACACTCAAATCCATGATAAAGTCAGTARAAATGGTCAGGAGATAGCAGTTTTTGTCAAAAACTATATTAAAGAACTTG
i01607Gh	Chr7	113.42	55.14	A07	11713131	CCAGTAGCCAGAAAAACGAGAGTGGGTTGGTACAATTCCGGTCCAAGCATATGACTGCTGAAGAAATAGAGAGTATTCTTAAGATGCAACATGCTGCGAC[A/G]CATAGTAACGATCCTTACGTAGATGATTATTACCACCAAGCTTGTCTTGCCAAAAGATCATCGGGATCCAGGGCTAAACATCTTTTTTGCCCGTCTCACT
i01600Gh	Chr7	115.94	52.62	A07	11312623	ACCTGCAGGTTTTATACAATTCCCATAAATATTCGCATTGCAAACCGGTTGAGGCTGTAACCCTCGATAAGATATAGGAGTAGCTGCAGCAAGGCTCCTT[T/C]GTTTCACCTCGGATTCACCGAACAACACCACTTGTTCTTCATCTTCGATGAATTCACCAATTGTTTCATCGTATTTCGTAGCGTTTGGTTTGCTCTCAGG
i21798Gh	Chr7	117.43	51.13	A07	10346114	CTCCCATATACTTGCTCTAGAAAGTGGTTTTAAAGTAGTCCCAAGTCAAATGATCAGGTTGAGTACCCTCCTCAATAGTCARCTACCATT
i00612Gh	Chr7	117.92	50.64	A07	10122899	AAACTCACTCTCTTCTCACGTTTGGGCTTAAAGTTTTCTCCAGCGGTACCAAGGCCAGGCTTCCACGGTGCTTCACGGTGGATTCGGTTACCGGCATCATMACCGCCACTACCACCATTTCCGATATAATGATCAAGGATCTTCTCAGCCACCTCAACACCATCTTTGCTCTCTTCCACCAACTTAGYCATTTGAGACTTA
i01590Gh	Chr7	118.91	49.65	A07	10052414	GGTGGCGGTGCTGCATCTGCAATTGGAGCAACTAACCCTGGCTTGCCATCGTCTATAACTCCGTCGATTAGACCATATTCCTTGGCTTCCCAAGGATTCA[T/C]GAAATTATCCCGGTCTGTATCTACTTCGATCTGCAACATAATGGATAGTAAAAAACAAACACCAAGTGTGATAAAAAAAAACAGTAGATGATAAAGGCAA
i28204Gh	Chr7	119.92	48.64	A07	9190417	TACAATCTCTCTAAAAAAAAGGAAAAAAAAAATCCCCCTTTACAATCAAARATTTGAAGGCTTTATAGCCAAATACAAACAGTTACTCGCTCTTCTCTTGT
i01539Gh	Chr7	120.95	47.61	A07	8476586	GTTCCAAGATTATTCCGTGTGCTCAGAGATTTTCCTTCCAGAACCGGACAGATCTGTCGGTCCCACAGGAAATGAAGGCGGCCTCAGTTGGTGAGTGCTC[G/A]ATCCAACGAGGCGCACCGATATGGTTGGAAGGCCACTTTGCCACTTTGTCAGCCGTTAAAGCATCCCAAATAACAATCTGTCGTAACACAGAGTAGTTAG
i01521Gh	Chr7	124.64	43.92	A07	7380288	ATTAAGCTGGACTAAAAAAAAGTATAAATACCTTCAAAACCATTGATTGGAATTCTGTTGCCCCAACCTTACCAGCAGCAAGGACCTGCACCTTCCACTG[G/A]CTAAGTCCCAACTCTAGACTATTTTGGATGTTGGAAATATTATTATGTTCCCATAAGCCTGGAAAAGTTCCTGATTCTTCACTAAACAAGGCAGCACAAA
i23962Gh	Chr7	125.13	43.43	A07	7333011	GGAATCTTTAATTTTATCATTATTAGAAGAATTCATCTTACGCTTAAAAARATGGAGCAGTGAAAAATTCATCTTGTTCCCAAGGGAAGTAATCTAATTGC
i49554Gh	Chr7	126.63	41.93	A07	6540718	TCCGGATGAACCAAAGGTGTGTGCTCTTTATATAAATACATATTGCTGTTCTTGTGTTTTGCTATGTACCATCCATCTTGAGTACTTTGGATTGTTGCTTTTAGGNAATATATCCATAGGGTTGGTCGAACTGCCCGTGGGGAAGGTGCARAAGGAAATGCTCTTCTGTTCCTGATCCCAGAGGAACTGCAATTTCTTCGCTATCTAAAGGTGCATTATTTCTGCCAAATGGCTTATTATTTTTCNTTGAATATAGAAATNGGGGTGAGGACTGAGGAGAGTAAAGGNCACTTTTCTTTTN
i01477Gh	Chr7	129.79	38.77	A07	5625538	AAAAAGAACAGCAAAAAGCAAAGTGAAGAAATGGTATATCTTATGAGATGATTACCTCCCCCATTAGATTACTGAGTCTGGGTTTTTACTTCAAAGTACA[A/G]AGACTTTGATGGTTCTGATAGAAATAAAAGCTTTTTATCAAGGAACTTCGCTTTCTTGGCTACTCTCTGGTGTTCTCTCTCTGGAGAGACTTTGCTTTTG
i57007Gb	Chr7	132.42	36.14	A07	4815042	GAATAAGGACAAAATGACAGACTGAGAGGGCAATTACTCAGAGTAATTTTRGGGTGCTGAAAATTAATCTCTTCTTCATCGTTGATTAGGGTATTTATAGA
i22270Gh	Chr7	136.19	32.37	A07	4566611	TATAGCTCAATTAATCGAATTTAAGCACCACATTATTARTTACATTAAGCATACGTCAGAAATTTCTAATAGGCATCATGCAGCAGAGGT
i50320Gb	Chr7	137.22	31.34	A07	4191988	AACTAATTAAACTCTCACAAAGCATGCTAAAATAGGGGGAAACAATGTAG K ATACCAAAACATTCAATATAGCCAGATTCTAGGGTATATGTGGCTTGCTT
i01433Gh	Chr7	138.76	29.8	A07	3869484	TTAATGAAAATTTGAAGCCTGGGCCAACATCTGAGAGGAATTTTGGACTGTTTAAACCTGATGGAAGCATCTCATATGACATTGGGTTTCATGGGTTTAA[A/G]TCTTCATCTGCAGATTCATCACTGCTGTCTTTGAAGGTACAAGGTTTCCTCCCACCCTTGACATATATTTTAACATTTTGCAGATCAGTTTCAAGTATTC
i00566Gh	Chr7	139.78	28.78	A07	3716045	AAGATCTCCGGAGAATCGGAGGAAGTCAGAACTCAATGTTTTTCAATTATGCTTTAGCCTGAGTTCTTATCTCTACTTTTTGGTCACTAAGAAATCCCTCMGGCTGCAGGTTTCAGATGACTCTCCTGAATACCATTCTCCTGTTAGCCTGCAGCAGCCAACACTTAATTTACTTTGTTCGCTTCTGAATGGTGTCATAAA
i35632Gh	Chr7	140.29	28.27	A07	3547287	CAAATAATTGAAGCAAAAAGTGAAMTTTTGTTTTTGGGCTAAATATGACGTTTCATTCCCAAAGGAGGAATGGGT
i24154Gh	Chr7	140.29	28.27	A07	3477801	ACTCAAGATTCGACCTCATGGCCAAGGCCTAGCCTCTTAGTCATCATGGCYATCATTAACATTTTTACTATTACTTTAGTCTAGTTCCATAGTATTTTAGA
i46345Gh	Chr7	140.79	27.77	A07	3411425	CGGTTAGGGTTTGTCAGATAGATATTGCATCAGCGACTGTTGTTGACTCAYTTACGCCACCGATTCCAACAGCGGCGGCGCGAGGAATGGGGTGTTCAAAA
i01413Gh	Chr7	141.29	27.27	A07	3293281	CGCCAGATGGAAAGGGAAACGGGGGAATGGGCAGTACTAGTGGTGAAAAGTTTGCAAATGGAACTGATTTGAATATGGATATAGATGAAGATGATGATGT[G/T]TTTGATGAGCTGGTCAGTGTGCAAGAGCTGGGAGAAGAGTTTTTGAGGAATTTCTGTAGGAAAGCTGCCGTGTCTTTCTTCAATCAGTATGGTCTAGTAA
i01409Gh	Chr7	142.3	26.26	A07	3131173	AAAAAAAAAAAGAAAGGGAAGGAAGAGAAGAGATTTGACCTTGGAATTGTGAAATCGAAAAACAACAGATCTTAAAGAGCTCTTTTGCGAAACAGTGAAT[C/T]GTGTTTGGGGATTGAGGCGAGTGATTGTGGGTCAACGAATCAGAGGCAAAGGGAAGGAAAAAAGAAGCGGACAAGGCAGCCTAGCCTGTTTGAACCCCCT
i51337Gb	Chr7	143.3	25.26	A07	3015783	GCTATACAGCAGTAAAAAGAACACTTAATTAGGAAAACTAAACCTACTTT K TTGAGTTAGCTACTTCGATCTATCCCCTTGAAAAAATAAGGGACGATCGA
i60923Gt	Chr7	148.26	20.3	A07	2319145	ATTGGTCAACAAAACCAAGTAAAGTGGCCTAAAGTTAAGAATGCTCCCTAMGAACTTGTTTCCTGGAAGAGGAAACCCCAAATGCAACAATACAACTAAAA
i01372Gh	Chr7	149.29	19.27	A07	2228625	GACTTCTGCCGACAATCCTTCGTATAAAATATATTTCCAGCCCATTTAAAACTCAAATCTGAAAATCGGATAATTTTATGAATCATAAGCATAATAGTTT[C/T]CTAATTTACCTCTTCACTGCATCATCGTTCTTATGGAGCATCTAAAGCCTATGGAGCCGACCAGAATCCACTCAAATGGCGATTCTCTGTTTCAGGACAT
i01353Gh	Chr7	154.93	13.63	*	*	CTGGCTCAAAGAACCAGGCAGCCGGAAAGGTTTACCTCTAAATGTGCAAAGAAAGTTAAAAAAGGAGTTAGGATCGGGCAAGTGTTGGCTCATTCGAAGC[G/T]GGGGATCGGCACTTCCCATCCGAGTGGATTGATTCCTGTTTTAAGCAGCTGCATAAGAGCAGGGGAGGATACCACTTAAAAAATTGTCTAGTATTATGAA
i01345Gh	Chr7	157.65	10.91	*	*	TCATCAAATGAAGATTGAAGAATGTTGTGAAACTTAGATTTATAATCATCTAACCATTGCAGAGAAAACTTTAGAAGTTGATGATAAACCAGAATATGCA[A/G]CCTGCAGATCCCTGCTACGTTCTGGTCCGGCTGCATCTCTTCGTGTAAATATACGAGCTGTAAGTCAAGTTGTTCAATCTTTTCTCGTTTCTTTGTTACA
i18199Gh	Chr7	158.91	9.65	*	*	AAACTCGGGTTGGTCGCTCACCAGCAGTAGATTCATCCCATCCTACCTGTCAAGAAATAAAAGCAAATTGCCAAAATAAAAAATTACATGGTCTTCTCTC[C/T]TTTTGCAGCAATATTGTATCCATACTATCGTTATGTCCAAAGAATACCTGAAGATTGCGCCACTGTGAATTCTTCCATCGTACAGGATCCAGGTCACTGA
i01313Gh	Chr7	162.08	6.48	A07	1393915	GGCATACTTTTTCCAATCCCATTCCAAGGCAATGTCTGAACCCTCCTTCCTTCAATTCGGAACCAGAATCATTTGATCCTATCTTTGGATGGATTGTTCC[C/T]ACAATAGCTTCGATTTCTTCTTTAGCCCTTTCAAACACATTAGGTGCTTTAACTTCATTTAGTGGGGTGGTTTCATCAATATCATTACTCTTCCCATGAG
i50640Gb	Chr7	162.08	6.48	A07	1330121	AAAAGGAAGACATACTGCGATCCCTATCATGTATCAGCCTTCCTTTTAAARTCAAGCAGCTGGAACCTTTTTTCCATCCTCGATAAAGAAAATTGCAGTTT
i53642Gb	Chr7	165.46	3.1	A07	1099703	CCCAGAACAGCAATGATCCGACCCGGTTTCTGCAGCTTACCCAGTACTCC R ACCCGAAACTTAACCCGTCCAGGTATCAGCTACCCGGATTCATGGGATAA
i01285Gh	Chr7	166.49	2.07	A07	712109	AGTGAAGACAATATATTGGCACCATTCATGCTCTCCTTTGATTTGATACTGGGTGGTTTAACATAAGGAGGAGGGAGAGCACTACTAGACCGGGGCTTCC[G/A]CTTGGGTTCACCTTCCACGGGAGTTTTCCTAGTTGAATTCTGGACACCATACTCATTGGCATAACTATCGGGGACGAAGAGATCTTTATCTTGACTCCTT
i01291Gh	Chr7	167	1.56	A07	1099114	CCATTTCAGGATGTACGAGTTCAAAATCCGGAGGTGTGCTCGTGGGCGGTCTCATGACTGGACCGAGTGTCCGTACGCCCATCCCGGTGAAAAAGCTCGT[C/A]GGAGGGATCCGAGGAAGTATCATTATTCGGGTACTGCATGCCCGGATTTTCGTAAAGGGAACTGCCGGAAAGGAGATTCATGTGAGTTCGCTCATGGGGT
i01280Gh	Chr7	168.56	0	A07	183539	TGCCAGTTTTCTTTGTAGAGGAGAGAGGGATTGTAGAAAATCTGCTAGTTTCACATTTCAAGAGCACAGGGTTCTACATGAAACTTTGAAGGAATACAGC[G/A]ATATTCTCCACGCATCCAACATTGAACTGGGGGTTCTGTATGAAGCTTCTAAGCAACATGCTTATGGCATTGAAGCTAAGTACAATGAACTTAAGGTTCT
i45483Gh	Chr14	0	0	A08	253013	GTTCAAGAGAAATCTTCGAAATATCATTTGTTTGAAGTTGAAACTCTCAAMGGATTAATATTATCTTCAGTCAGTGTTTTATCTTTCGACTCTGACGAAAG
i03735Gh	Chr14	1.02	1.02	A08	442679	TACTGACCCGAGGTTTGATGTGTTGTGTGCAAGGATCGTGAAGTATTATTCAGTGAAACGATTTGTTGAAGAGATGGGGAAGACGTTGGATGAATGGGGA[C/T]CGGTCCATGACGGTTCGTTGTTTCATTATTCGTCTGGATTTCAAGCTGTCATGCTTGCTTTAGGGATTTGTGATAAAGTTGGTATGTTTGGGTTTGGGAA
i03748Gh	Chr14	1.52	1.52	A08	509660	TTTCAGATACGTTCAATCATGGTGGAAAACATTGAGAAGATACTCGAGAGAGGTGACAGGATTGAGCTTCTTGTTGACAAAACTGCTACAATGCAGGATG[G/A]TGCATTTCACTTCAAGAAACAGTCTAAACGCCTTCGTCAAGCACTTTGGATGAAAAATGCCAAACTCTTGTAAGTACATCCAACTTTTTTTTAACTGATT
i00545Gh	Chr14	2.02	2.02	A08	638185	CATCTTTTTATTCTGAATAAGTTCCCAGTCACCAACTGTTTCTATTCCATGTATTCGGAATACATCCTTCAAAAACATATCTTATTTGGAAGCTGAACTTRAAGCATGTGAAGCTTCGGCACTGATGTCGGGCAAAGGAGCTTCTTCACTCGTGTCTGATATCTGACAGCGATTTGGTTCCTGATTAGAACTGTTCTCCAA
i03755Gh	Chr14	3.03	3.03	A08	647160	TATGGAGAACGTTCACTCGGTGGCAACAAAATCAGCCGATTTTCTAAAGAATTCCCATTCCCATCAAACTGTGATTTATCCAAAATCAGAGCTAATTTCA[A/G]TGGCGGCATGCTTCGCGTTAAATTCCCCAAATCCACCATCCAAGCCGATCAAAATCAACAAGCAAAAACATCTCCAGATCCAGATCCAGGAGCTCCGCCG
i03759Gh	Chr14	5.64	5.64	A08	765481	AAATGGAAAAAACCGAGCATATACATTCAAAAGGAAGGGATATTGAAGCAAGTGAATATCGAAGATGCATGTGTAAGAAGCAAGAGAAGAAGCATGTCGG[T/C]ACATTTATTGTTTATGTTGCCTTTACGTAGGCAATGGAAACGATTGGGCACTCCTCATGAATAAGTTGGGACTAAGCAAATGAAATGCTCAAGGGTTATA
i03785Gh	Chr14	8.8	8.8	A08	29125209	TTATAGTCATGGTAATGAAAATTCTTGTAAATGAAATGAGCCAACCATTTTGAAGCTGCAAAACAAACGATAGCCATTGATACCATTGTTGTTTTAACCA[C/T]CATTGATATCATGTTTTGCTTTGTTACAGCAACGATGCCAATCAAAACAACAGACATGATTTGTAGTATTACTTCGAGTGCCTTGAGACCTGTATGTGCA
i55286Gb	Chr14	18.44	18.44	A08	1529449	TATGAACAGTGAAAATATCATGAAGACTCTTGTACTACTAGCAAGCTGAT K GCACTCTACCTCCTCTATTCCAAAAATGGACGAAAGAGTCCTTGGATCAA
i03820Gh	Chr14	19.44	19.44	*	*	TCGTTCGCGCTTAACCTCAGATCGCGCTCGAAAGCGGTTTCTGAAGGGACGAAAACGGTGAAAGCGAGATCTTCAGGTAACATATCGATCATCATGTTCC[C/T]GAATGTACCGACCGATTTGTCATTGCCTGAGGATTTAAGCGGCGTGTCATCATAAATGGACATTGCTCCGTTTCCAGTGTCGACATCCGGAACTTTGAGC
i01029Gh	Chr14	20.96	20.96	*	*	GGTTTGCCCGTTAAGATAGGTAGGGGTATAGTCAATAGGCTTTCTTCGGGACCTGAAGTTCAAAAAACTATGTTCTTTAGCTGTGGAATCACTGGACAAAMTGTGTTTCGATACTATCTCACATTCGATACCAGGTTCATGTTTGACTCCACCAGCAATAGTAACGTTTTGAAGATGTTCGTCCGACTTCTGTTACTGTGA
i03822Gh	Chr14	21.46	21.46	*	*	GCTTCGTCTTTAACGATGGAGACCCACTTCCTTTCCCTGTCCAGAATTTGCTGCAAACGGCTCCTTGTGGCTTTGTTGTCACCGATGCTATCGAACCCGA[C/T]CACCCCATCGTTTATATCAACACCATCTTCGAGATGGTTACTGGGTATCGTGCTGAAGAGGTTATTGGTCGCAATTGGTTAGTTCTTTATTGCTTTTGTC
i03833Gh	Chr14	21.98	21.98	*	*	CAATTACTTATTAAACTCAAGGAATAACTATAGTTCCACTTATTTTATTAACCTCAGGGTGAAAAGGGGATATGAGGAAATAAAATCAGAGACTCATCTT[T/C]TCTCCTTAATTGACATGAAAATCTTCTCTTTCTTTCACCAAATTTTTGGAAGGGGGAGGGAAGAGAGATTGCTGCTGGTGCTTCAATTGAATGATTTACA
i03858Gh	Chr14	23	23	A08	2185191	CTCTCGAATGAGTTGAGTCTCTCGGTGCCTGTTCATACAGCTACTTCTATGGTTAGTGTTCCTCCTGAAGTTGATGTTGAAGAGTTAAGTCAGATGGGAA[A/G]CCCAAATATCGGGATTCAGTCGGGGCAGTCTGATCATAGAGTAGGTGGTCAATCCGTGTCATTTGATGATGGATACAACTGGAGGAAGTACGGACAGAAA
i50944Gb	Chr14	28.45	28.45	A08	2695916	CTGACCGGCGATTGATCTGAGTATATAAGTTCTGGCTTGCTGCAACTCAT K TATCAATCATGTCAGGGCTTGTGGATCTTGAAGCCGAAAACTCGTGGGAT
i52739Gb	Chr14	28.94	28.94	A08	3303787	AAAAGACAGCTTCTCTTAAGCTTGATACCT R TGATTTTTTTCCCTTTCTTCTGAGATGTGT
i53699Gb	Chr14	29.43	29.43	A08	3313567	TGTGCAGAATCACCACCAGTTTCACAACCAACATCAACATCAGCAACAAC R ACAGCAGCAGTGGCTTAGGCGAAACCAGTTGCCCGGAACCAATGACTCCA
i03897Gh	Chr14	30.43	30.43	A08	3342538	CAGCCAAGGAATCGCCGAGAGGGGTGAAGACCAACAAGAAAAACAAGAGTACGAGGGCGAAGAAGAAGGCGGAGACGATGTCCAAAAGTTTCCATTGGCG[C/T]GGATTTCGCTTGGATGGTGGTAGATTTAAGTGACCCATGTTTTGTTGAAGCTTTGATTAGATTTAAATTTCAATGACTCATTGAAGACATTTTAGCTTTT
i15016Gh	Chr14	30.93	30.93	A08	3514847	AACAAAAGCAAACCCTATAACATAAACCGAAATCAGAGGCAGAAATTACAGTTTTACAATTGGTGTTATACCCACACAACGACAGGTACATCAGCCAAAT[C/T]AGAGAGGATTTCTTTTCCCTGCTAGAACTAAGAAAAATATACAGCACCTGCATATATGTGAAGGAATGGCTGATGCACATAAGGATGTAGAAGCGTTGCA
i03907Gh	Chr14	33.01	33.01	A08	3717590	GATCCGAACAAGTTTTTCGTGAACTGCTCGAACGATTTAGGCCTAGCTTGGATGTATGATTAATGCCCCCTTTGCAGAATATTAAGGGAGGCATTAATCT[C/T]CTTTAATGGAGTCCAAAGAGTGAATTAGTTTTTAATGTAAGTTATGATCTACTTCAGTGTGATTGGTGTCCAAATGTGTGTCTTGTCATGAAATGGTTAT
i03925Gh	Chr14	36.21	36.21	A08	4045408	CTTCCTCTAACATTGCACCCTGGATAATAATTAGAAGTTTCCGTAACACGTTCTCATATTTTCTTTTTCAGTCTGATCTTTACACCTTAGTTGATGGCTT[T/C]GTTAGCCGGAATAGTGCTAGAGAAAATCCTGAAAACCCATCCATTGAATTGGGGCCTGAATTCAAGAAGGTTAGTACTTATCATGTTGATATTGCACTTT
i41535Gh	Chr14	39.31	39.31	A08	4687272	CATAGATTATGTCAAATTTAGAAAGTAGAATTTGCCATCAGGCCATCCTTYCATTCAAGACAGTAGGCTCCATCAAGTACTTTAAAGGGTGGAATTTTGAA
i03949Gh	Chr14	41.29	41.29	A08	4899680	GTCTATATTTGTGAGAGAAATGTTTGCGCATGATGTTTTATGAACTATGATTATTGTAGGTTTCTAAGACATTTGGCGAGGGAAAAGTATCCTTCAAAGA[A/G]TACGTATTCACTATAAAGAACACAGTTGGTATTACTATGCTCGTAGAAGCTGTAGGTATTGGTAAAGGAAAGCAAGATCTCACTGGCAATGCCATGGAAC
i03967Gh	Chr14	42.79	42.79	A08	5233187	AATTTCATGTGCAATATTCTCACTTCTGGTCTATTTTACACTATTATATATTTCTTGCAGCTGGAAACTTGCGGCATCTGATTATTGAGGCTTGTATTTC[C/T]AGAAATCTATTGGACACATCAGCATATCTCTGGCCAGGCTATGTAAATGTACGTGCAAATATACCCCTTAGTGTTCCTAGTCAAGTGCCTGGTTGGTCGT
i49563Gh	Chr14	43.28	43.28	A08	5175308	CAGCATTTCCAGCAAGTTCAAGAACCTGCAAAAAAAATCGATTAAACTTTTCGTTTACGGTYCCAACATTACCAAAGCAAAATAAGATTAAGAGGATATACCTCAGCAGAGATCGGATCG
i49365Gh	Chr14	46.41	46.41	A08	5756307	ACGTCTTTTTTGTTTCTGTTTCAATATTAAATAGGTGCTGAGATCTAATTKACTATTTTTCAAATCATTTAATTTCTTAACCAAAATTATTAAATGGAAAT
i52740Gb	Chr14	47.41	47.41	A08	5781584	TCGCACTTTTATGAATTAATGATTGAATTG Y TTTGGTTTTGTTCGGATTTTTTTGTTCTTT
i03979Gh	Chr14	48.41	48.41	A08	5933690	ACAATCCTTCCACAATACTTGAGGCCAAATGACCTGATCAAGCAATAGCTTCAAAAAAGGTAACAAACTTCCAACCCTTTTTTTCATGGTGCTTTTTTGA[G/A]TGAATCATGATGCCTACTTCTATCCTTCTTTGTTTCCTTATCTTTATCTTTATGACGGTGCTTGAGCTTCTTATTCTCTTTATTCTTATCCTTATCTCTA
i45365Gh	Chr14	49.41	49.41	A08	6057137	GACTATTCGGTGGTTAAGTAGTGGAAAAATTACACTCCTACTGGGACTCTRCCGGATAATTTGATTTCAAATTAACTATTCCAAAAATAATATTATTTTAA
i24507Gh	Chr14	50.41	50.41	A08	6512935	CACTTTATTGGAAAAGATTACAATTTGATGAGTGGCAGTCCTTTTAGTGGKCGTCCAACTTTGAGGGGGAGTTAAAAATAATATTGCAGGACGGAATCGAC
i21122Gh	Chr14	51.4	51.4	A08	6572284	CAATTAGAGTTTAGGTAGAAACCTTTTCCCAATTTCTTTCTCAAGATTGTGACCCATCATATATATTACTCTYTTTTTTTATGTATGTTG
i34652Gh	Chr14	52.39	52.39	A08	6958136	ACCTATGTGTAGGGTTACAGTTTCAGCCTCCTCATCATCATCAGCAGCTGYTGCAGCCTCTTTGTTCATACCCTTATCACCTTCCATGGAACTGCTCGAGG
i25676Gh	Chr14	52.88	52.88	A08	6764116	AGTTAGTGGTTTTGGAAAAAAAAGGAATCGGGGCCTTATTTCCATAAAATRAACTTGTAAGTTATATTATTGAATATTTACAGATTTATTATATTGGTGAA
i24256Gh	Chr14	53.37	53.37	A08	7823261	CTACCAAAAATAATATTCCTACCCATGAACATACATAAATAACAGTATAGRGAGTAGGATCTATCCTACACGGATTTGGATATTTAAAATTATTGTTTGAT
i04017Gh	Chr14	54.36	54.36	A08	8518138	CAACTTTCTCTTGGTTTTTTTTTTCTTTTAGACCGAACAGCCTTCTTTTGTTTCCATGGATCGTTGGAGTGGTGTTTTCAATGTGAAATTAGACCCAAAC[T/G]GTAAAAATTACTACCGAATCGCCGCATCTCTCTGCTTCTCCTCTGCTTCCAAATCCCTAACTGTAAGTTTCTTTCATTTTTCTTTCTCTCAAACTTGAAA
i18620Gh	Chr14	56.07	56.07	A08	8208790	TAAATATGAAATCAAGTCCTCAGACAACCAAGGAACTTGCTATGCAGAAAAGTGTGAAAAATTAATAACCAAAACCAGAAATGAATTCAAAATAAGATGA[C/T]ATGTAGAAGATGAGGAAGTCACAAATCAAATTAGGATTAGCTGACCCTTCGGTGCATCAGAATTGTCAGGCTTCCATGAACAATCTGCAGGTGCTGAAGA
i18750Gh	Chr14	58.6	58.6	A08	68740057	ATGCATGTAAGCATCTTCAGGTGAGTTTTTCTTGAGGTGTTTTGCATGTTGTGGCACTTGTTGAAGAAATTTTATATTAGTTTCCCTAATTGTTCACTAA[A/G]TTCTGAATTCCTTTTGGTGAATGTTAATCCTTAAGGTTAATCCTTTAAAACTTTTGCTTTGATTCCTCTGCCTGCCAACTTTTATCATTGTCGCATTGCT
i38929Gh	Chr14	61.27	61.27	A08	10620381	TCGAATATTGACAGGAAAGTGGAAAAGTGAATTTGAATTGAATTGTGATTRAATTTAAAGTGAATTTGAAATTGAAAAGTGATTTGGAAATCCTATTAACT
i30195Gh	Chr14	61.88	61.88	A08	9531698	CATACGAAGCTCTATATGGTCATAGGTGTTGTACCCCTACTTGCTGGACTRAACAGGGTGAGCGTCGAATTCTGGGGCYGGAGTTAATTGCTGATACAGAA
i47160Gh	Chr14	62.88	62.88	A08	10652796	TAGGGTAAATATGTGGGGGCCAGTTATATCGACACTAGAAGGTAGGAGTTYCTTAATCTCACTCACGGGGATCGTTCAGTGGCCGAGTATGAGGCCGAATT
i04045Gh	Chr14	63.88	63.88	A08	10689428	CCTGTCCTGTCCTATTCATATAAACAGACACAACTTTCCAGTGAAGGTCACCTGCATATGGATACACACACAGACAGACATGATTACTTGTAATCTATAT[T/C]GTAGAAAACGCATAACCCATATTGTAAAAATGAACTAACCTTTGCGAGTTCTTTTGAGAAGTTCAGTACCCTTGGCAAGAAGCTCATGGTTACAGGCAGC
i04046Gh	Chr14	63.88	63.88	A08	10689632	AGGGGGAAGCTCGCCGCTATAGTTGCGGTTTAAATGCCCATTATTTACTTTACCGTACAATCCATTGCTTATTCCTTTCTCTGATGGTAGTACGGCTGCG[A/G]TGTTCAGTACTTCCTTCAGTGCTCTTGCCTTTAATGTCGCTGCCCCACGTAATGCTGCCAATAAACAAAATAATTTTTTTTTTTAATTTTCTAATACTAA
i04056Gh	Chr14	65.39	65.39	A08	10841563	AGGAAGAGAAATCCCAAGTAAAAGAAACGAGTATATTGAGGATATTTGATTGTTAAGCAGCCAATTGAAGGCAATGCTGGAGAGAGGAAAAGAGTTGCAA[G/A]ACAAAGAAAGAACATCTAGGTAGGCTAATTTAGACTAGGTTGTAAAAAGAAACAAAGGGGCTAAATCCAAGTTAGACAATTAGAAACAAAGGACACTAAA
i00234Gh	Chr14	66.39	66.39	A08	10909032	GGTTTCATCTCAAACCCATCATTGACATCCATCTTGAGTGGCACCTCGTGCTTGTGGTTTGCTTCTTTCCTTGTCTCAATATCAGAGTGATAACTATCTCYTGCTTTAACCTCATCTGCTTCCTTCTCGGCCACCTGAGGCTTCTGTCCCTTCACTTGTCTCCCATGCCCACGTTTATGATTTGCCTTATTAATGCCAACA
i24295Gh	Chr14	66.39	66.39	A08	10904663	AACAAGTGCAACAGTTAGGTGAGTGGGCAGATTTATCAGTTTATGATTGGYAAACCTACAGTAATGGTGATTATGTACCATTAGTTGTATTGAAACAAACT
i04062Gh	Chr14	67.39	67.39	A08	11133816	CAAACGGACGAATAGTCGTGGCGGGGTACAATGCTATCATTGTCGCAGATTTAGACACATTGAAGCAAATTGTTGGTCTAAGAATAATTAAGCTAGTTAT[G/T]CAGAGAAAGAAGAAGAGGAAAGTACGTTGTTCTGTAGTTGCCGAAAAAGAAGCTGGTGTTTGGTTCGTGGATAGTGGTTGTTCTCATCATATGACTGGAG
i50297Gb	Chr14	67.89	67.89	A08	12413274	TCACTATCACTTGTAAGAGTTAGACCGAAAGCCATTGTCGATTCAGATAG R AGAAGAGTGGAGATAGGTTGCTCCAAATGTGGTGGTTTAAGAAAAGGTTG
i00287Gh	Chr14	68.37	68.37	A08	42779174	GTTGACAGGGGAATTCTCCGTTACGAGTCCCTATAAACTATTACATGAAACTAGCTTGGATCCTAATAATTTTACTTTACATGCTGAAATTAAAACCTTTYATAGGAAACTATGGAAATTATACATCCCCTCAAAAATACGGATTACGGTATGGTGATTTGCATGGAACTTCATTCCGTCCCTTGTCAATATAAGGCTCAA
i43265Gh	Chr14	68.84	68.84	A08	18570231	CTGAGATTCTAGTGAAGTAAATGGATCCACTTCATGTATACCAACAACTCRTCTTCCTAACGCTACACGATTCATTGGCCATTGATAATTGTTACTGGAAA
i45346Gh	Chr14	69.33	69.33	*	*	GTTCAATTTCTTGATGACCGTAAATGAATCTCCCTCCACCTAGATCGATCRAAACCCTAACTCTTATGCAAAAACAACTGCTTGTTCACACGCCCTTGCTT
i25041Gh	Chr14	69.82	69.82	A08	65779365	GGTTCAACAAGGATTTATAAATTTTTGATAACTCGTCTAAAATTTCCGCGRTGTCGTATCATCTCAATTATGACAATTTAGCATTTAACATGTATAATTTA
i18654Gh	Chr14	75.77	75.77	A08	26739268	GAGACTATCAAAGATGGAATTCCACAAAGGTGCACTATCTTAAAAACATAGAGCTCAACTAACTTTTCCAGTGAATAAATGGATTGTACTGGAAGAAAAT[G/T]AGTTGAATTAAAGAGCCCATCCACTATCACCCAAATTGAATTCATCTTTGCAGAACTGAGAGGTAGTCCTGATACAAAATTCATAGTGATTCTATCTTAT
i00322Gh	Chr14	80.98	80.98	A08	58636097	GTGGACCGTCCCATGACATTCGAACTGTTAGTGAAGAGTTCCTGATTTTTCTTGGTTCCATCTCAACGCACTTGAAATAGTTCCCAATTGGGTTGAAGAARCTGGATTTGTAAGAAGGTAATGAAGGGATTCGAGGTTTTGTGAGAGTGAACATAGAGACCGATGAAGAAGAGGATGAAGGACTTGAAAATGATGAGTCAG
i01020Gh	Chr14	81.46	81.46	A08	70964212	CGGGGAAAGTATTAAGCCCTTCAATCACCGGCGTAAAAGGGTCGCTCGTTTCACCGCTAGCCACCACCAAGAACCTCCCTTCCAACTCCTCCACCTCGCCRGAACCCAAGTTCCTGGCCTTAACAATCCATTTCCCGGTCTCTCCGTCGAACTCTGCTGACTCGACGGTCCGACGGTACAAAGGGCTGATCTTAAAACGAG
i04302Gh	Chr14	82.43	82.43	A08	71012220	ATTCCTTGTTTATATGAATCAAATCTGGTTTTGTGATACAGGAATCTGAGAGAGCTGGACTTGAGAGACAGTGAAGTGGATGATTTGAGTGGGCATTGGC[T/C]CAACCATTTTCCTGACACATACACATCCCTTGTGTCTCTCAACATTTCCTGCTTAGGATCCGATGACGTTAGTTTCTCGGCCTTGGAGCGCCTAGTTGGT
i30785Gh	Chr14	83.9	83.9	A08	72073709	GACCAGTGTAGAGTAGAAAAAGTTGTACGTGTTTATAAAGTGGCATCTATRTTTTGGAGGTTAATGCAACACAA
i30849Gh	Chr14	84.94	84.94	A08	72289142	AATGTATTACCAATCATGCACAACAAACAAAGCTAACTACTTCATCACACYAGAAACATAGAACATGACATGATTAATTAAGCTTACAAACCATAATAAAT
i22711Gh	Chr14	85.98	85.98	A08	72567849	TCATAAGGTCACYGATACAGTGATTTACTAGCTCTAATTCCATGAGTTTTGTGGGAAAATACTAAAAGTTATGGTTGTCGGGCAAC
i04307Gh	Chr14	85.98	85.98	A08	72431574	TTCTTTCATTTTGGGTTGAGATTTAATTATAGAATGTCAAACTCGGGCGGGTTCGCGGTGACTCGAACTCACACGGAAGACCGATTCTACAACCCGCCGG[C/T]GGTGAGGCGGCAACTGCAGTTATTACAACAACAGCAGTTGGAGAGGCAGCAGCAGCAGCAGCAGCAGCTACACAGAACGTTGCAGAAGGAGCTACGGAGA
i32404Gh	Chr14	88.04	88.04	A08	72825922	AAATAATCTATGAGTGTCAATCTTCTAGAAAAGTTTACTCTCAATGAAAGRAAGCAAGAGAGAAAAGAGGCGGGAGGAATTCTTGTTTATTTTTATTAATT
i04319Gh	Chr14	88.54	88.54	A08	72915732	GTCAAAAACGCAAAACCAGGTAGAAATCTCGAAGCTTCATAAGCCATTTTCAGATTGCAGAACAGCCATGCATTAGCTGGGAAGAGATCATCTTGCTTCA[A/G]TCTGGAGGAGTCGGAATCTGATTATCCCAATTCACCGCTTCGACCGCCGCTACAGGTACCTCCTCAACCCAAAACGTATTTTCAGTTAAATTAAATCTCT
i04312Gh	Chr14	89.04	89.04	A08	72773166	GATGAGCAAATCCCACCAACAACACCACTCTTTCTCATTACACTGTAAACAGTTTAAACCTAATTTAAACCTTCTTCTTTCCTCATCTCTTCCCACAACT[C/T]CCATACCATTTTCTTTCTTCATTTAAGGATGCCGATAAGGTTTTGCTCTCCTCGATTCCTTGTTTTCGTCTTCCTCATATCGGCAATCCCCATCGCTTAC
i33418Gh	Chr14	90.05	90.05	A08	72948365	TGCTCTATTTTAGTTCCTATACTTTTCAAAATTTAAAATTTCAGTCATAAYTCAAATGATAGCAGTTAAATTCATTGGGTTAAGTTATGCTATTAGCCTTG
i43582Gh	Chr14	91.06	91.06	A08	73104498	AAAGTAACTTAACCTTCCTAAGTCCTTTAAAGAAAACTAAATGTCTAGCTYCTTAACAAACCAATTTATTCCATGTGAGTCATTTCCASTAACAATAATGT
i31927Gh	Chr14	91.06	91.06	A08	73105819	GATCAAAGCACAGTTATTACAGTGCAAGACAATCTGAGCTCCCGAACACCRTCCGATCCTAAGTCAGATGTCCACTTGAACAGAATAAGGTAAGACAAGGG
i04320Gh	Chr14	91.56	91.56	A08	72996929	CCTATATTTCGACTTCGCCAAAACCTTCCTCACAACGCCAGTCCACCAACCATCTCTGTACCTCGCATCAACGATTTCGTTCACTTCGAACCCGGACTGA[G/A]CATTTCCCTTCTCATTAGGCGGCAAAGGGCGAATATAACCGGGGTCGACATGCTCAGTCAAAGGGGACTTACCATCGTCAGCGAGTAAAGTCTTGTAGCG
i31145Gh	Chr14	93.09	93.09	A08	78090775	TGCCCTCACATCTAAAATATGTTTATTTAGCTAACGCTTCTACTCCAACTRTGATTTTTTCAGCAGAATTTACTAGTGAGCAAGAAGATAAACTCATCTTG
i22428Gh	Chr14	93.59	93.59	A08	77913274	TCCTCATTTTTTTTAAAATTAYCGTGTGACCGTGTCTGTATCATGCCATGCCTGTTTTGAGTGTTTGTGTCCATGCTTAATTGTTGAG
i52450Gb	Chr14	95.12	95.12	A08	80310226	TCGGATGTTTGGTTTTCTAGTCTCGGTTTGAACTTCTGATGTAAACTCTC Y ACTGCAAAGTTACAAGTAAACCACAAATTTGGGTTATATGAAAGTCTTGT
i24549Gh	Chr14	96.61	96.61	A08	82108477	ATCCAAAAGGCATYACTATGAATTCATATTGGCCATAACACATACAAAATRCCGTCTTTGGTACATCATTATCTTTCACTTTCAAATGATAGTAACCCGAT
i51390Gb	Chr14	97.09	97.09	A08	81934545	GACGAACACATAATGCTTATTGGTCATACAGTCAACTGTTTTGGTGGATC R ATTAAGGTAATCGGAAACACTGGCAGCAACTCAACCAGGGAAGCGATTCA
i04349Gh	Chr14	98.08	98.08	A08	82308113	AGTCGATGTTCCGGCAGTTAGTGTAGGATTAACCGGTAGTACAGAAAAGAAGAAGAGAGGTAGACCTAGAAAATATGGACCAGATGGGAAAATGGCAAGG[G/T]CATTGTCACCAATGCCTATTTCCTCATCTGTCCCACCCGGTACAGCTGAGTTTCCAAGTGGAGGAAAGCCAGGGAGAGGGCGAGGCAGTGCTTACCAGAT
i34131Gh	Chr14	98.57	98.57	A08	82400526	AGGTAGTGTTGAGAATTTCAGTATGGATGATAATGATTGCCTTAGATTTCRTAGTCGAATTTGTGTTCCTAATGTTGTTGATTTGATGGAGTTGATACTTC
i00349Gh	Chr14	99.06	99.06	A08	82464437	GAGGGATGAGAAGGGTTTGAAAAATGGGTCTTGTTGAGAGCTTTAACTCCTCGGCATTGCAAACGGTTGGGCAAGCCTTCTCCGGCAGCAGGTCCAAGAAYCAGGTGATCAAATTTCCTGGTTATTTTCTTGGGGGCATCATCTCCTGATGAATTCTGAACATCAAACTTCTTCGTGTGTTCCTTGGGGGAATCTGTGACT
i31857Gh	Chr14	100.05	100.05	A08	82597634	AACGAATAACGAGCAATTTTCACCCAAGCATTAAAATGGGATCATGTTTGRAAAAGAAAAATTGATATTCTGCATACATATCTGGTCATGTTACCCAGAGA
i04358Gh	Chr14	103.18	103.18	A08	82867266	CGGCCGATTGGTGTACTCCCTTAAAGTTGCAGATTGGTCCTTTGTTACTTCGGGTCGGGTATTTACCCGGTTTCCCAATCTCACCGATTTAGACCTCGTT[C/T]GTTCGTGTATTCAGATGCCGAAGAGCTCTGGCATTATCGTAACCCACAAGACTATGTCGGTTCATGTCGATACTCATTTCATTCTCGACGGATTTCTCGA
i48505Gh	Chr14	108.09	108.09	A08	84739767	TGTAGCACATTGGATCTCAGTATACGAGTATCTTTCATATCGTTCAAGGCRGACTCAACATCTTTATCACTCTTAAGATCTTGTATAAACTCAACATCTTT
i57614Gb	Chr14	110.09	110.09	A08	85652853	ATGCTGATTGTGTCTTAGCTTAGTTGGCACCGACATTGTTGTCAATGCAGRAATACCTGAGTTTGAGTATGCTAAAGTCCATGATTCTCTTATTTAAGGGT
i46460Gh	Chr14	112.13	112.13	A08	85000328	ACTTGAACCATAAAAAAGTTCAGGCCCTAATCTAAGAATAATTGTCAAGTKCAGATACTAACTTGAACATAAAAAGTTCATGCTCCAAAGTAGGAACAAGT
i29117Gh	Chr14	115.33	115.33	A08	88384780	ATATTGCATCACCGACGACTCAAGAATACCTCGAACGGTCGAAATTATTARTGATCAAAATTTTAACACTAAGAAATATTGTATAGTGGAAGGATAAAGAG
i51026Gb	Chr14	116.36	116.36	A08	88292270	ATCCTCCCACTACTACTGCATGTTTGTACCATAAAATTTTAATGTGGTCA R TCAAATAGCACAAAGGAGAGAGCAGAGGCAGGCACCTTCCTCTTTCATGA
i22861Gh	Chr14	117.39	117.39	A08	88953855	TAATGTTACAACTTTTCTGTATGAGRTAAAAAGGAAAGAAAATGGACAGTGGGTAAGTCATAAAATCCTTTGGAAAAAATGGAATCATCT
i04415Gh	Chr14	119.41	119.41	A08	89103197	TTTTACAAGGCAAGCCAAGTCAAAATTTTGGGTTTCCATAAATCCATTCTACTCTACTGCATCTTCTAGCATTGGTAGCACTTGCAAAAATCCTGAACCA[G/A]ACACGGCTAAACTGAAACTCCATCTCACTGCCAAAACTAACTCCATTTGATATAAAATGCACATATTAATTGCTCCATTCTTTCCACAGCCACTGGACTG
i64452Gm	Chr14	121.43	121.43	A08	89560370	CGGAGCACATGACCCAACACAGACTTGATTCATCTCACAAATACATCTCCYAAACCCTAATGACAATTGCAGTATTACTGCCATAATTGCAAGTTGGTCTT
i04424Gh	Chr14	121.92	121.92	A08	89725907	TCGCACAAATGATTAAGCAGCTTTTCTGGTCATTGCCCCCCAAGAACCCAATGCTTCTTGTTGCTTCATCTTCGGACTGGGCTGTATCAGTTGGGCTGAA[T/C]ATAATAACCCATTTGCACAGTGCCTAATTATTGTTGGAGTAAGTGTAATAATTGATATAGATGCATTGTCAATGGTGACAACAAATCCCATTGAGAACTA
i04427Gh	Chr14	122.41	122.41	A08	89986322	TATGTGCCTGAAGGGTGTAGAGTTGAGAATCCTATTTATTTAAAGTACATTGCAGTTGAGGGAGCTGATAAGGGGTCTAAAAAGATGCCGCTTTCGAATC[C/A]GAGAGTGTTTGTCTTGGTTGAGAAAGGGGGGGAAGTCGGGATTGTTGAGGAGTTTGTTGGTAAAGTAGGGAGTGAGTGTTATTGGACTAATTCAGTCTTG
i04434Gh	Chr14	122.9	122.9	A08	90405784	TTCAAGCTGACATTCAGCTAAAGCTGAAATCAAAGTCAATCACCTTAAGCTCTAGAATTCGCTGAAACTCCATTGGTGTTCCCTCTGGTAGCAATGCACG[G/A]TATGTATCCGCAACCGAATCAACAGGAGATAGTATAACCTGGGTAATGATAAGGAGCAAAGGTGTATTATGATAGATGGCCATAACCTGATAGAATAAGA
i17695Gh	Chr14	123.4	123.4	A08	91033589	AACCTCGAAAACCTGTTTAATAACCAAGGAAAATACGCAGATGGAAGACATTAGACTGTGTGAAGGTGTTCAAAAGGGTATTGAATCACCTGCATATAGT[A/G]CTGGAAGGTATGCGCCAAATGTTGAGAAGGCCATGCATCATTTCCATTGTCTGCTTTATGATAATCTCATAAACTAATTCACCTTGTATGGGAAAAACAT
i04442Gh	Chr14	123.89	123.89	A08	90995286	CGGGGCAGCGCCGGATTGACATGGGTGCAGGCACCGAATGTCATTCCTAAGTACTGGAAAGCTGGAGTTGCTTATGAAACGGACATTCAGCTTTATTAAA[C/A]AACCTCAAAATAGCACTTGGTGGATTACTTTCTCAATTATAGTTGGTTTGTTATTGTTATCATGTCATTAAATGTTTGTTTATTATAGGACAGCAAAGTG
i25482Gh	Chr14	124.39	124.39	A08	91136914	TAATATTACTAACATTTAAATTTTCCATGCTTTTTTTTCCATTAAGGACAMTTTAGCAAAATAGACTAACATCCTTTCCGACAATATCCAAGCAACGTTGA
i04456Gh	Chr14	127.55	127.55	A08	92555854	CACAATACCCTGGTTGGTATTATGACACAATTGCCCAAGAATGGCGGTCACTGGAGAGCTATAATGCTTCTGTTCAGTCAATGACTCAAGGTAGTAATCA[G/A]CAAATTCAGAATGAATTTGCTTCTACTGATGGGCATTCTCAAAGTAACAGTTATGATGTTTATGGTGAATATGGGCAAGGTGATAGCTATGCGTCACAAA
i47131Gh	Chr14	128.55	128.55	A08	92911007	ATCAAATCCAACTAACACTTAACTAAACTCTAATGATATTCACCAAACTGKTTTTTCCACATAAAACAATTCTATCGCTCTGCGAACTAACAAGTTCGCCC
i40352Gh	Chr14	128.55	128.55	A08	44016932	AATTGAGCCTAATAGGCCATATGAACGAGATTGGGCCTAGTAGGCCATATRCATGTATGTAGGCTTGTGTGGGCTTTTGTAAGGGGTTTTGGGCCTAGTAT
i26435Gh	Chr14	133.4	133.4	A08	94777956	AGTGCACTTCTCATGCCATCACAATAGACTATTGATGGAGGCTATAGGTTYTGTTTAGGGATCTTCTCCCACTCAATATGTAAGAAAAACAACATGCAAGT
i04482Gh	Chr14	134.39	134.39	A08	95336600	CCCACTTACATATGTGTTGAGCTGGCGCACGAAGCTAGAGAAGTTGTTATGTTTGAAGTATTTAGGGAGCAAATCACGGGCGAATTCAGCGGGGCGCCAA[A/G]CAATGAAGGTTGATCCATCTTCGTTCCATGAAATCATGTCATTAACGGAGGGATCGTCGACGAGTTGATAGGTTTTGGTAAGGAACGGAGTAGGTAAAGA
i26219Gh	Chr14	134.88	134.88	A08	95435226	TATAACCTATTCTCTAAGTGTCCAAGAGTTCAAAAACAACAAAAAAGATTKTTCGATTGAAAGCACGAAGGATTTGGATTCCATTTGGATCGTTCTACAAA
i37896Gh	Chr14	135.37	135.37	*	*	TCCATAAGATTCATAGGCCAGCAGTGAGGGCTATGAGAGACATGGACACAYAACTACTCCTACTTCAAATAATAATAATAATATCCCAAAACTCAAAACAG
i15156Gh	Chr14	135.86	135.86	*	*	GAAAACTCACAGTTGAATGTTACAATCTAGGTTAGGACAAACCCCATTTGCTCCTGTTGGCTGAATGGGAAAGATTTTAAAATTTTCCAACCTCTCAAAG[A/G]TTCAGTACATGTACAATAATACATATGTACAATCATCCTCGTGTCAAGTCAATATCAGTGTGAGGGTTTCTCTGATCAACCGGCCGTGAACCAGGCCAAA
i15162Gh	Chr14	136.85	136.85	A08	96013434	AAAGGTTTCTGGACAAATTACGGCAAAATAAAACCAGCATCTCTTTTATTCAACTTCAGGCACTCACTTATTCGGGGAGGTAGAAACTAATGGCATGCTG[A/C]TCTAATAAACACTTTATGCATAGGCCATAAAGTGATGATCGTTAAAAATGGCATCTAAGCTGTTTCTGTATTTCTTTCTCCTTTCTTCTCATCTAAAAGT
i04503Gh	Chr14	137.35	137.35	A08	96020331	AAGACCAACCGTAATTACCTGAAGAGGTCCAGCAGCTGCCAGACCAAACGAATTCTTGTTGAACTGAATCATGAATCCATCAAGTGTGATCTGTGAGTTA[T/C]TCTCAAACATTAAACTGTAAAATATTTGACCATCTTGTCGAGCTAACTGTGCACTGATTTGCAAACCCTGTCCGGTAGATGCTGGAAGTAAAATAGGCAA
i04506Gh	Chr14	137.85	137.85	A08	96057492	GTGAATAGCAGATATATGAATTGGGGTTCGGCCATTGAAATCAATGGAATCAATCAGATCCATGTTTTTATAACCTCGAAACAGAACATCCATCAAATCG[A/G]CTCTGTTTTTTGCTGCTGCATAGTGCAAGACATGGTCAACCGTGTTATCAATTTCACAACCAGCTGAAATCAAGGCATTGACGACATCAACATGTCCAGC
i18792Gh	Chr14	140.18	140.18	A08	96091880	ATGAGATGATTACCTTATATAGCCAATCGCAGAGAAAAGAGAATCGTTACTTTTCAAATTGTTTTCCCCCTAAATTTCTCATCATTTGAGTTTTTTTCGT[G/T]CCCTAATTTCTCTTCCTCGATTTTTTCGTCCATCGTCGTAGCATTTCAGTTTCTTTTTTTATAGAATTCCATTCGTTCCAAAAGTAATCATTCATTCCCG
i04520Gh	Chr14	143.02	143.02	*	*	GAGGTCTTGCCATCTATAGATGTCAACGGGAAAGGTTTAAAGAGGCTAGGAGTGGCTGACGTGGCGCGGCACACTTTCCAAAGCTCGAAGTTGAAGCTCG[G/A]TGATTCAGAAGCGTCGGCGCGTGAGAAAACGAAAGGAGCAGAACTCTTGAGGTCAAAACAAGGAACAAGTAGAGGCTTACACGTGTCCTTGAGTGTCAAA
i04524Gh	Chr14	144.57	144.57	A08	96260733	GGCCATGAATTCTCAGGTAGAAATTTTCGTCTTGCAGAAATGCGCACAAGACCTGGAAGAGAAAAATTTATCCCTTTTGCTCGAGTGTAGGAAACTCTTG[G/A]AAGCTTCCAAAGTATCAGAAAAACTTATCTCAGAATTGGAGCTTGGAAATTCCGAAAAGCAAATAGTGATACAATCTGTATGTGACCAAATTAGCTTACT
i00540Gh	Chr14	145.08	145.08	A08	96445933	GAAGTTACACTTTTATGGGTTTAGAGGGACAATCCAGACTCCTCATCTTCTTCGAGGGATGAAGTGTAAACAAAGTAAAGAGCCCATATCACGCCGAATAMACCAAACAAGATCCACCCAAGAAGGTTGTTGCTCAACCCAAAGGGAAGTCCAGTTCCTTCGGTGGACATTCTCTCATCCACCAGAGCCATAGCCGGTGAG
i62711Gt	Chr14	145.08	145.08	*	*	ATTGGCCCAGAATACCTTGGCAAAAGCGCCAAACTTGGATCATTATAGGCRTAATGTGACCCACGTACCATTTGAAAGTTTGTATCATTATAGGCAAAAGG
i00216Gh	Chr14	147.77	147.77	A08	96637912	GTAACCCTGACAGTTCTTTCTCAAGTTGAGCCTTTGTCCTTTTGAGACTCTTTAGCCTATCAGTAGCTAAGGCACGTTGAAGGGTTGAATCACGCGAACGYAACTGCATAGCACTTTCATCATCATCCTCTCTTTTCCCTTCCTCCACATGCTCATCCTTCGCATCATGGTCACCACTCGTGACAACTTTCCTTTCTTCAA
i00217Gh	Chr14	147.77	147.77	A08	96638020	TAGCACTTTCATCATCATCCTCTCTTTTCCCTTCCTCCACATGCTCATCCTTCGCATCATGGTCACCACTCGTGACAACTTTCCTTTCTTCAACAGTGGAYGCAACAGCATCAATTTCGAATTCCACAGCCCTCAATTTATTCAAGAGTTTCACCTGGCTGGCCGATGATGATGGGTTGTTCCCTTCCAACTTATCGGCCG
i32395Gh	Chr14	153.09	153.09	A08	97535446	TATAAATGAGAAGGTCCACATTTAGAGCTTAAATAACAATAAATGGGAGAYATTTATACTAAAAACCAGCCTTACGAGCATGTCTACCTGTTAGATGTAAC
i04587Gh	Chr14	153.61	153.61	A08	97679712	TATGATCAAAGCTGATCGGAGAGTATGTTTACGTAGGACTACAAAGTATGTATGAGAGACATTTTAGATGTTCATCTCATACATCATCTATGATGGTTGT[T/C]GCTACTTATGTTTATTGGCTGATACCTTTCTGGTCTTGTTCTATCTTGCTAAGTTGCTTGCACATTTGTTCGATTTTCACCTCCCGGTAGAAGTAGTTTG
i04596Gh	Chr14	153.61	153.61	A08	97828195	CAAGCAAAATCCGGTTTGGTTCTTAAGTCTATTGCTGGACTCATGTAGTACAAAAGGAATGTTGCATACACTGCAAAGGCAAACTGCAGGCAGGTAAGAG[C/T]TGTCACAAGCCGAGACGAGGCATTTTTTGGAGCCTTGGCCTTTGCCTTTCCTCCAACATAATCGCTGAGCATTCCTTCCAACATATCCCCACTTCTCATA
i60125Gb	Chr14	154.64	154.64	A08	97599243	AATTAAATTGTTCAAAAAAATAAAAGTATAAGGATTAGTTTTAACAAATGRCAAGTATAGAAAAACTATGTTAAAAGAAATGTGGAAGGGAGAAAAACAGA
i28217Gh	Chr14	155.68	155.68	A08	98484757	CAGGTTTTTTGACAAAGACAGGTGTTATCATTCAGTTGACAGACGGGTCTRTTTTGCACCCCGAAGGAGTCCTCGAGGACGTATTAGTTAAAGTCAATGGC
i46570Gh	Chr14	158.4	158.4	A08	99125724	TTTTGAAGACTTATCATGCAGTGTAATGGAAATCATAAAGATATCAATAARTTTGACAACAAAGTATAACGGTAATCACAGATGGGACTCAATTACAGAAC
i04635Gh	Chr14	161.15	161.15	A08	99404828	CAAAACAGGTCAAATGTTTCAATGCTCCATTACAACCTTCAGAAATAGTTGGTGTTAAACGGGTTGTGCAAGATAAGTTGGTTGAAGGAGTCAATGAACG[C/T]GGTCTCACGTTGACTGGTTTTCTATTTCTTCATGCACTATTCATAGAAAAAGGACGCCTTGAGACAACATGGACGGTCCTGAGGAAATTTGGATATAACA
i15218Gh	Chr14	161.65	161.65	A08	99423491	GAGTTCTTGATGTTGCAAATACTGACTTCATGGCTGAGTGAGTGTTGGAAGGGAAGTGTCATCTTTCCGAGAATCAAGGAGAAAGGGCCGGTTTCCATTT[G/A]ACAGGGACAAGTGAAGAACCATTTATGCTGCTCCGACTCTTCATTTTTCTTGAAGTACCTGTGTGCAATAAATACCCAAACCAAGGTACAGACCCTCCAA
i15220Gh	Chr14	162.66	162.66	A08	99579533	CAAACCTGGCTACACAGAGCAGAGAATCGGTGGTTTCCATGGCGAGAAAAGCGGAGAGCAGGCGGAGCTCCGAAAGAGACATCGAATCCAGCTCCTTTTC[A/C]GCCATCGTTGCCCGTTGGCGTTTCTTTGGGATATGCCAGGGTTTTTGGAGGTTTTAGGTTTTATTATCCAGGTAGAAGCTGACTCGGTCCATGTTGACTC
i04673Gh	Chr14	168.73	168.73	*	*	TGATGTTGAATGCCAGGATGCTACTGAGTTTTCGAGTTCTTTCGGTGACACAATATCTGGGGATGAGGATGGTTCGATTGTGAATGATGAAGTTGAATCA[C/T]CTTTGCCGCCCCTGAGGTTGTTTGGATCGTTATCTGATGGTTGGAATGGACAGTTTCAGATGGGGTACTCTTTTGCTTTGAATTCTTCTTTCCTGTTTCT
i04683Gh	Chr14	170.21	170.21	*	*	CCTATAGCAGATGGTAGGACGATGTTGGATTCTTGGGTTCACCATCAAGGACGTATCATTAATCCCCAAAAAATATGTGATAGATTTGAAGTTGTAAAGG[A/G]ATTCCTGCTTCCATTTATGCAGCATCAGCCACAATCTCCATGCAGCACCTGAATGAAAACCAACACAAAATTCCACATTCTATTAGTTCCTTCTAATGTC
i04688Gh	Chr14	170.7	170.7	A08	100615586	TAATCTTTTATTGTATGCTTTTGCAAACGTAGGGATGATGAGCGAAGCAGAGAGAGTTTATAAGGAACTAATTACAACTGGTATAAGTCCTGACCTGGCA[T/G]GTTACCGTGCCATGCTAAGAGGTTACATTGACTATGGATTGGTGGAAGAAGGCATCAACTTTTTTGAGCAGATTCGGGATACTGCCGAACCAGATAAGTA
i53910Gb	Chr14	172.19	172.19	A08	100930478	AAAAGATGAGGCCTTGAGTATATCATACAATTGAGAGGTTCCGAACCTCA K GTCACCCGTTGCTTCCACTCTTCATTTTTTTGCTTCTTTCCAACTCCTCG
i04718Gh	Chr14	174.74	174.74	A08	101155774	TGGCTCCGTGAGTAAGGTTAGTGTTGTTGTTTGTACTGTTATCCTCATCACCTCCTCCATTGGCTGTTCTTGCGGTAGTGGCGGTGTAAAGAGGGTATTG[G/A]CCGGTGGTTGTATCGTACATGGTGTGGCAGCCATGGTTTCCAAGGAAGTTTTCAAGCTTTGGTTCTTGGGTATTGCATGAACTACCACCCATCACCATTG
i24255Gh	Chr14	176.22	176.22	A08	101215207	GTGTCTTTTCGTTCTGTTTGTCAACTTCTTTTTTCTTTTGCATGGTATGTYGTCTTATTAAACTTTTGAAGTTTTCTAATTTTTAAGACCAGTTGGAAAAT
i04739Gh	Chr14	177.2	177.2	A08	101594066	GGATTGAGGAGCTACTTCAAGAGGATCAAAATGTAAAGCGTAGAAGGGAGCGTTTTCAGAAGCAGTCATCGCTTCTTTCAAAATTAACGCGCCAACTTAG[C/T]ATACACGACAATCGAGCTGCTTCTGCTTCTGATTGGTCTGACAGTGGCGCTGGGGCAGGTGCGTAAATGCTCTTTGTAAGAAGGCTTCAAATTTTACTTG
i04746Gh	Chr14	178.69	178.69	A08	101562230	CCTACATACAACCCATCCATCTTCCTGCATATAGCAAAAAAGCCACATAATCCTTATGTTAAATTATTGTTTTACAGACAATTTTTCATCGTTAAATCGA[G/A]TCTTTTTTTATTACCTGAACATCGGAATCGTCATCGTCGAGACGATATTCATGCATGATCCAATCGGTTTTTTGGCCATGAGGGGCACGTCCGGTGTAGA
i04749Gh	Chr14	181.76	181.76	A08	101634509	TCTGCTCTGAGCTTTCAATGGTAACTGACGGAGTTCCTCCAAGAATGAAGTCGTAGATTTGTACTTATTTGACTTATGGCCAAAAGAATCATCTTTGTAC[A/G]TATCAAGACCAGATAAATTGGCATCATCTTGGAGGACTATCATAAGGTACTCAGCCAATCCCCTAATTGCTTGGTCAATAGCTTCTACACTTCCAGCAGC
i47620Gh	Chr14	185.93	185.93	A08	101947241	ACATACTTCAAAGACTTTTCTTGAATGAGTCAGTCCCGCGACATTATTTAKAAAAGAAAAGAAAAGTGGGTGATATGATTCACTTATGTTGTTGGCATGTC
i04758Gh	Chr14	192.14	192.14	A08	102136777	ATTGTTTAGCCAGAAAGTATGAAGTTGCATCTTTCTGGCATCGTACATCATGCAATGAGAAATGAGTAATAAGAAGCATATCGTGTATTGCAACATCCGG[T/C]CTTACCATATAGTTCATGCATCTCACCTTAGTTCAATCAGCATTTTTATAAGCTTCGGTTTTTTCCTGCATGCAGATGACAACGAGTTCGAGGATGTCAA
i49084Gh	Chr14	192.69	192.69	A08	102238634	AACAACGATAAGTCTAAAAAATCGTGATTAACCAAACTCAACTATTGAGGRAAGGTCACTCTCTGGACTGGTCTTGACCTCAACGGAAATATTTATATTCA
i15250Gh	Chr14	199.97	199.97	A08	102870734	ATAGTCCTCTTTATGCGGTTGTGATTTCATACTCAACCCCATGGAAGACCCTGTAGTTTTCTTTCCCTTGTGTTCAGCGCATCGTTTTCTTCCTTCAACC[G/A]GTGGCCTTTTACAAATCGAACCATCATCTAAAACCACCCCACAAGAGAAGGTTTCGTTCTCGTTGGAGCCACCATGATTCGAAACCAACCGAGGCCGAGA
i04794Gh	Chr14	200.94	200.94	A08	102980194	TGAGTCTCTTAGCAAATCGGAATCGATTCTGGGTGTTTATGAAGATACAGTTTACACTCTCCATACTACTCGTTCACCTCAATTCCTCGGCCTTGACGCC[G/A]ATTTGGGGCTTTGGGCCACCGGCGGTAGTACCCAGGCTTCTGAGGATGTTATTATCGGGGTTCTTGATACCGGAGTTTGGCCGGAATCTAAGAGTTTTGA
i49756Gh	Chr8	0	172.61	A09	74776037	CGATACAGAAATGACAGCATC[A/G]GAGGGTACATGTGCACCTAAAAGGAAATGTATTGGTTTGAATGCTGATAGTTACAATAATTTCGGTGTCCCCATGGAAGCATTGCTGTTGTC
i06617Gh	Chr8	3.16	169.45	A09	74014916	CCCAACTTACAATCTAAGTTAAAAAGCAAAACGCAATTTGGTATATGGTAATTACACGATCTTCTCTCTCTCTCCAATCCTTACATTTTAGTCCTTCGCC[A/G]AAACCTTACAACAACGACAATGTTGCAAGAAAGACACGGCGGTGGTCCACCCCACGGCGTAATACTAGCAGTGGTCGTATTTATCGTGGTATTAGCTCCG
i06616Gh	Chr8	3.16	169.45	A09	74007013	ATCGAACTTACCAGGGTGTCTAATTGAAGCAATAAATTTGCTGCTAAAATTTGGTACTCGGCTCGGAAACCGCGAACGCAATCGATTAGTATGTCCATAA[T/C]ATCGATACATCCTTTCACTATCTGCTGCAATAGGCTAATGGCTGATGACCTGAACAACATAAATTCAGTTTAACATACGTTTTTTTGGGTTACACGTAAG
i51031Gb	Chr8	3.66	168.95	A09	73740145	ATGCTTTACTCTCTCTCAGACCTAATATTATATTGGCATAACCACTACAA M TGCACCCCCAATCAACTTATAAGTTATAGTCAAGAAAAGTGGACATCAAC
i06593Gh	Chr8	6.22	166.39	A09	73259616	TTCTTTCCTGGAGGCTTTTCATCTGCTTCTTGTAATGGTTTTCAATATATTGCTTTGCAGCTTCTACCCGCTGTTTGGTGACTTTTGACGGTGCCTCTTC[A/G]CTTGCTGGTGGTTTAGACCCCTCCTTTCCATTTGCAGCCTCTTTCTTCTTTGAAGGCCTTAACTTATCTTTAGATTTCAATTTGTTGAGCCAACACCTTG
i06583Gh	Chr8	7.7	164.91	A09	72999233	AATCACAACGAAATCTTCATCGCCACTAATGACAGTTTCGTTATACGGATTGGGATCTCGTGATGTTGAGCTCAGAGCAATGATGGGGTCAAATTGGAAC[C/T]GATCATTAGATATACATATACTCGTTCTACAAAGTGGACAATTAGCATTGTTTTGAAGCCAAGCATCGATACAATCTATATGAAAAACATGGCTGCAATT
i68752Gl	Chr8	9.17	163.44	*	*	TCTTCTAGAATCTCCGGCGTCTATCTTCTCTTCTTCCTCCATTAAAGCTCMTCTCTATCTCCCGAAACCCTACCCTTTTATTGTTAACGTGAAACGGCGCC
i51534Gb	Chr8	12.82	159.79	A09	72300615	CTTTGGCTGAAGAAGGGCAATTTGCTCGAGGGATATTATACTATCTTTCA R TGAAGCTATGACCGGAACATAGGCAGACGTCGAGACCTTCAACCCTCCAA
i06518Gh	Chr8	20.94	151.67	*	*	AACAGCCATAGTTTCTAAAGGAATCTTCATATATGTGAAGTAGTTAATGAGGCAACAGCTTTCAGTAGCTTAGATACTGCTAAGCTTTCACTTCGACTTG[T/C]TTTGGCCCGTGCTCAGGTATTAACAATCCGAGTCCTTCTTTAGTTTGAGCATATTGATTCTTGTTCTGATACATTGGATTTGAAGTCAACACCCTTAACC
i50857Gb	Chr8	28.78	143.83	A09	71545053	TAGTAGCAGCATCAAGCATAAGATTTGGCTATTTTCGGGTGTCATATGGC Y AAGAGACTGCAGATGAGACAGGAAGATTGAGCCTCATGATGATTGTATCT
i06465Gh	Chr8	31.36	141.25	*	*	AGCGGCGGCGGCCACAAAGACGAAAGATCGGAGCTCATAAAAGCTTCCATAACCGGGGCGTTATCGTCCGTCCATAGATTCATCGTCGGTGCTAACCCAT[A/G]GTCCTTCATTCCATATAAAGTGGGCAGATTTGGTTACGAGGAAGAGAGGATGGCAATGGGGGGATTTAGATTTAGATTTAGATTTTTCTTTGGGATTTTA
i06447Gh	Chr8	32.36	140.25	A09	70809192	CAATTTCCAAATCTGCATGCAAAGAAAGAAACAAGTAAAATTAGTCTTCAAAAGTGTTTCACTAATTCATGCAAGCTACGGACGATTCCCCTTAAATTGC[C/T]GCATCTTTTGACTAAGCAATAAATCCGCCACCACCAATCGCCGGCGCTGTCCACAACACTGAAAATGTTGCCGTTCGACACAATCGAGGAGGCTGCTACA
i06437Gh	Chr8	35.49	137.12	*	*	GTTGCCCAGAAAACATAAAAGACTGACTCTGCGCTTCGAGCTTTCTTTCTATTTCTCTCTAAGCCAAAAGCATGGAGGACTCCGGACCCCCGGCCCCAAA[C/T]CTAAATCCGATATCGGGTTGGAGCAACGTTCTGAAGAGCCAACCACCTAAACCTCATACTCAAAGCCAAATTACGGCGACAAGCCAAATCTTCGTTGAAA
i06434Gh	Chr8	36.47	136.14	A09	70557946	GCCTTTAAAAAGGCTACATCTAGGTCAGTAAACCTAATCCTTCTTCTTTTCCTTTGATGGTCCCCTTGGAATCTTACTTAAAACATTTGCATTGAACACC[G/A]CATACTGTTTCTTAATCTCATGCATTGCTTTCTCTGCAAATGGATCCACCTTGTCCTCATATTTCTCATACAGCACAGGTACTGTGTGAAGCAGGACAAA
i06424Gh	Chr8	39	133.61	A09	70286092	ATTTTTATCTGGGTAATGAAACTGCTGTCGAATGGTAACTTATCTTGCTGGTAATTAAGCTGTTTAGGACAATGGTAATGTCAAAGTAGGTTAATGTTGA[T/G]GCTTTCATTTGTATTATGGTCCTTGTATTTGCCGTTCTTTTACATATTTTGATGATTCTGAAGCATTCTGAAAATAGTGGGCACATATACCGCAGCCTTG
i52753Gb	Chr8	39.98	132.63	A09	70153538	ATAAGGCATTGAAAGTTTAGTCTTCTATTC R TTATATAGTCGAGGACCTTCATTTCTTTCC
i06403Gh	Chr8	40.46	132.15	A09	70095161	CTAACTTTCCTTTCAGCAATTTCTTTTGCCCTAAATGCCTCATCTTTGTTGCACTCCATAACTTCAGACGTTAATGTGTTTCTTCCTCACCTAGGTATTA[T/C]GAATATGATGAAACTACAACCAAAACCCACAATTTGCAGCTTAAAGCTCTTTCATGCCTTAAGCCAGAGGTAATAGCTCCAAGTTATTTATGCCTGATCC
i06405Gh	Chr8	40.95	131.66	A09	70132817	CCAATCACAAACTTATCCAATCCTTTACAAATCTCCTTGGGAGTCGGAAAATTATGCCCCAAACTAGATCCTCCCCAACAATCATCCTTTGAACCCGCGC[C/T]AAAATCACCTCCAGAGCCCGGGCTAGGTCCTCCTCCTCCTCCACCGCCGCCACGGCCCAAATTCACCCCACTAACCCGAATAGCAACCCCATCCCCAGGT
i15797Gh	Chr8	43.08	129.53	A09	70008692	TACTCTCATCCATGATATAGTATGTCCTTATCGATTCCTTGGCTCTGGTCATTAGTTCATATATAGAACCGACAGCAGGTTTCCCTCCAGATACTTCCCT[C/A]AACACCTTCAAAAAGGGCTCGGATATTGCCACGCATTCTTCTACTGCTCTCCAAAAGTCATTATCCTCAACAATGGCAATACAAGAAATGCTCTGCGGTT
i00393Gh	Chr8	43.59	129.02	A09	69667362	AATATCCACTTAAATACCCCCATGAGCACTCACTCCTTGTGGGTGTAAAAGGGCTTCTCCTAGCACTACTTCCAGGTCTAGATGATGCAGAATGCACTTGKGGGCTGTTGTCAGCTGTTCTTAGAACTGCTTCATCTTTCCCTCCAGGATATTTCATGGAGCTTAATGTCAAAACTTCTGCTGAAGAGATATTTGGTATGG
i06398Gh	Chr8	44.57	128.04	A09	69631075	GGACAGCATATTGATGAAAGTGTCGATCTTGGAGAGGGAAAGCACACTGTTTATACTTTGTTAGTATATTTAAGTGGTGCTGCCAAAACCAAAGACAAAA[G/A]TGATTCAAACAACATGAAGGATTCTGCATCAGAGCCAATAGTTGGAGGGGAGACCGTCTTCTATGGTTCAAGGAATCGTGTTGTAGCGGAGGCAAGTTCT
i06397Gh	Chr8	45.55	127.06	A09	69588948	TACAATGAGGCAAATTTAGTACCTTTGGGAATAAATGAAGTTGCTTGGGGAAGAAAAAGGAAAACTGGTAATTAAATACCCTAATTTTGTTTTTACATGA[A/G]GAGAGATGATTGTAATAATGGAGATGAAGAAAAAGTTAAAGCTGATTGATATCTTTATTGGGTTCCTTACTTCCTTATAGTATCCCTTGTCGTGCCTTTC
i22525Gh	Chr8	46.04	126.57	A09	67036426	TGACGGATCTKAACAATAACGATGTAGTATAGACACATGAAATACATTATGAATCTTCTCTAACTCAATCGGCAAAGCTAACCGATAT
i52317Gb	Chr8	47.02	125.59	*	*	TTCTTCAGCAACACCAAGCTCCCATATTTCTAGAGCTATTGATTAGAAAA Y AATAAAAACAAATCTTCATCAGCGCTTTATGTTACTAAAGACCAATTTCT
i31170Gh	Chr8	49.52	123.09	*	*	AGACAATGTGTATATATATAAATAAGAAAGAGAGAGGATTAGGATGCTATRTGGGATAATTAACAAAAGAAATCGACTTACTAATTACATTTCTCTTAGCT
i06340Gh	Chr8	52.05	120.56	A09	68584664	GACAAAAGCAATGATTTTTGTGAACCACAACTGAAAGCCGCAAGTGAGAGAGCGAGAGTTACTGTTGTGAACTGGAAAATGATGAAAACCTTAACAAGCT[C/A]TTGTTGCTCCAAGCCCATCATTGAGAAGCATAATGATGTCGGGTTTTCTTGTTTCAAGGATCTTTCTCTTAATAGACCTCAACTATGCTTATTTCCTTCA
i15778Gh	Chr8	53.71	118.9	A09	68215258	ATTCAAAGATATGTGTAATAAGGATCATGATTCTGCCGTTTGAATGTAGGTAGAAGGATCTCCATAACAAAATATGATAGATTTCTTATCTATTCTCATA[T/C]TGGTTTATTAAATTATAACCTTAGTTATGGCATGACGGACGGTACAAAGATGAATGGCGCCAAGTTGCTGATATTCACGAGCTCATGGAAGAAAACTCAC
i06334Gh	Chr8	54.25	118.36	A09	68212195	TCTCATTAAGTATAAAGACCATAAACGAAAATCTCGGAAACGAGGAATTGAAACCAGACGATTAATTGAACGGTCCTGAGACGACTCACCACATGTATCA[C/A]CCAGCCCAACCAGCCAGACAGCTGAGCTAACCTCTCTCCCAAACTCAGCCATAACTCATATTGTCTACTGTTAGGTAGCAAAAAGGCAAAGCCAAGCCAA
i06319Gh	Chr8	56.8	115.81	A09	67840106	AAGTAATTCAGTGGAGCTGAATGAAGTACAAGAACTGGAGACAATGTTTAAGATTCCTCCTATAGATGTTATTCTTGAGGATGAACTCTCACGATCATTT[G/A]CATTAAAATGGGTTCATCATTTCCAAAAGGCATATGAAGCCTGCAGTTTCCAAAATGTTTTCTACTGCAATCCTGCAGTTCCCTTTAAGTTGATGACCTT
i00903Gh	Chr8	57.29	115.32	A09	67787617	GGCGCCATCTCTCTCTACTATTTTGCAAAAATAAAAATAGAAAATCACAGCTCGAAACAGAAGAGGAAGAAGAAAATAGGTTTAAGGGAAGGATGAATTTRATGTTTTATTGTAAGATCGGTTTATGAATTAATAAAATGGGGAATATCTTCTCTCTATCTTTCTTTCTTTCTTTTTTTCCTTAGTTTATATTTTTTATAA
i06295Gh	Chr8	58.29	114.32	A09	67617306	ACCGCCACCACCCTTTCATCCGCCAACACACCCTTAAATACAACCCCGGAAGCTCCTCTTCCCAGCTCTTCTTGGAAGTTCTTAGTTGCCTTCTTGAGCT[C/A]CATATAGCTGAACTTCCTGAAATGATTAGATAATACACGATATCCTTCTTCCACCATAGCTGGAATGCCACTTTTTCGAAAAAGAAACCACCAACCTGAT
i06289Gh	Chr8	59.28	113.33	A09	67500673	CTTGCAATAGAGTTGAAGAAGTTAGAGGCAGATTTGACAGAGTTGAAAGCAAATTTGACAGCAAAGGAAACGGAATTGCAGAGCATAAGAGAGCAAAACG[A/G]AATGCTCAAAACAGAAATTAAGAACATGGAAACGGGTAGCAACAAAGTTGGTGAAGAATCGGTTGCATTGTTGGAAGCAGCAAGGGCTGCAGAGCGTGAG
i00536Gh	Chr8	59.77	112.84	A09	67152371	GCTAATGTTCCCATTATGTTTAATATTCTTTGTCTTCTTACGATCCCTCTCAGGCTCTTTCAGTGCCTTGATGACCAAAGCGGCGGCAGAGGGAACCACCRTAACTTTGGCTTGACGGTTCTGGACAGTCAGTTTGACTGTGACACGTAAACCCTTCCATTCCTTGGCGGTTTCTTTCGCGATATCTTCACCAATTTTTTT
i06263Gh	Chr8	60.26	112.35	A09	67091024	CGGAAGGCGGTTTGGATGGCTCTTCTGGTTCCCAACTATCTCCATCATCATCATCTTTTTCAACCGACAAATCTCCCTCTACACTCACTGTTTTCTCCAC[A/G]GTCTTCATTGATTCAATCCTCTGAGTCTTGGTGCTAGGTATATCATCATCGACTACCTCATTAACTAAAGTGGGAGCTGACTCGATTATGGATGTTGATT
i48249Gh	Chr8	60.76	111.85	A09	67297917	CCATTGTTCCACCACCATCCAAGGGCTAAAGGGCTTATTCTCCACCCTTTKTTTAAGCCCTGACTTTTTCATCACCGGACTAGCACGATTAAAATCAGCTG
i06248Gh	Chr8	61.25	111.36	A09	67016546	TTTTAATCAATCTCACATCTCACCTTTAAAAAGAGACTCTCCTTTACCCCTTGTGGGGTCGCCTCAATCCCACGCCGCTCCTCCACCCTCTCTTTTTTAT[A/G]TGCTTTTTTAATAAAAAACCTAAACCTTTTTTTAAGCTTTGCTATGAGCTCTGAAATGGCGTTCCACAAATTTTCCGCCACCTCCAACCGCACTAACTCC
i44828Gh	Chr8	61.74	110.87	A09	66984413	TTAAGACAAATAAGTAAAGTATTTATTATTTTTTTAATAAAATTATTCGTYTTGTGCTAAATCTTCTCGTGTCTACTGTAATAACCGAATAAGCATTTTCA
i39950Gh	Chr8	62.23	110.38	A09	66607201	CCCTGAAATTACAGTGGGAGGTACTAGACCTGCTCATGGGTCAGGCTACCYGGCCCGGCTCGAAGGCCCGCCCAAAATGTGGGAGGATTTGGGCAAAAATA
i26449Gh	Chr8	63.22	109.39	A09	66473987	ACGCCATCATCTCCGAAATTTTCGGCCTTAAATACTACTCCACGTTGTACRACTTCGGTTCCGTGGCTAGTCCCGTCGGTTCTTACATTCTGAACGTTAAA
i53252Gb	Chr8	63.71	108.9	A09	66055897	TCTTCCAATTGCACTAGCCTCATCTTCATCCAATGCTTCTTCTCCCAAGC R CTCTTTGACCCATCTTGTATCACGTTCACCACTTCACAGCTCAATTGTTG
i06227Gh	Chr8	64.19	108.42	A09	66084794	AAACCGAGTGTAGGATCATGTGAAACACATCGTATCGCTTAGGCGGAGAATTGAACTCGAAATGCCTTCTGACTTGCAACACTCTCCTCTGCATTCTTAT[G/A]TATTGCCTTGTCGATATATTCATTAATATTTCCTTCAGTTTCGGGATGTCATCCACTGACACCGTCACCGAAAACGACTTCCATCGTAGAACATCGCTAA
i00255Gh	Chr8	64.67	107.94	A09	65707079	CGTCAGCTTGTGACCGCGCTGCCGCGGTGGGACTGTTGAGGGAATTATTAGAGATGGTGGGTGGCGGAAGAGCCAAGGCGGAGGAGGAGATAGAGCAAGARGTGGGGATTGAAGATTTGATTCCTAGTGGTAAGGCTAATAAGCCTCTTTGGGCGCGTGGGGTTGACTTGCTTGGCTACTCCTTGAACTCTTTCAAGCTGG
i06209Gh	Chr8	65.15	107.46	A09	65877820	GACGTGGAAGAAGGCTGTGATTCTTTGCTTTATATCAATTACTCACTCAGCTACTATTGCTGTGGCGCTTGGAGTTTTCTTTGTTAAACAGTTTTCTTTA[C/T]ATTCAAGTGTGTTTTGCCCGGTTCTCTTGCTGCACATTTAGTTTTTGGAATGGATTTTAGATCTTTTATCTAGACAGGAAAAAGTTGTGGAACTATTTAA
i44231Gh	Chr8	67.15	105.46	A09	63928251	AGTAGATGATAAAGGAAGGGCTTATGGGACTGGGAGAAGGAAATGTAGTAYAGCTCGTGTTTGGGTTGAACCTGGTGATGGGAAGTTCATTATCAATGACA
i62860Gt	Chr8	68.12	104.49	A09	63368811	AAGTAAATATGCAGTATAGGAAGTTAGCAACCAACAAAAGCTGCCCCCAAYGTAGAGAAAGAGCTGAAACAATGGACCATTTATTCCGAGAATGTCCTGGG
i28726Gh	Chr8	68.6	104.01	A09	63664037	CGAATGGTTCTCCCGCTCGGACTCTTCCCTGCTATTAACGGGGCGTCGGGYAATGTTCTCCGTTTCGTTTTCTTCCTTTTTTTCACTTCCCTTTTCTCGCT
i06162Gh	Chr8	69.56	103.05	A09	62955519	CAGATAGCTCTAAATTTGAGCTTCAATCGTCTCCACGGTCAATTGCCATCAGAATTAGGGAAACTAGATAAGTTGGTCTCTCTGGATGTCTCCAGTAATC[A/G]GCTTACTGGTAATATTCCACCAGCATTTAAAGGCATGTTGAGCTTGATAGAAGTCAATTTCTCAAATAATTTTCTCACTGGTCCGATCCCGACATTCGTA
i06154Gh	Chr8	71.03	101.58	A09	62759241	GCGTTCCATGGATGTTTATTGTCAGAATTTATTTCCTTTTTCTTCATTGCTTTAGTGGTTGTTTTGACCATCTTGAGTTCTGATGTGCCATACATTGGTC[C/T]CAGCTTGTTAATACATACATTGGTTCAATGTCAACAGGTGATGTTTCCGAAGCAACAGCACAGACATCATCAAAATTTGAGACCATGAGATTGTGAGTTT
i06156Gh	Chr8	72.01	100.6	A09	62770225	ACACATCCAAGCTTGTTAGAATCATATCGTCATTAAATAAAACTATGCATGCATACAAACCTCTGTTCCAGCTATCCCCATAGCAAGTCCAATATCTGAC[T/C]GGCGCAAAGCTGGAGCATCGTTGGTCCCATCACCAGTCACAGCAACAACTTCTCCAAACATATTTCTCAAATTGGTTACGAAATTGAGCTTATCGGAAGG
i46828Gh	Chr8	72.49	100.12	A09	61489475	CGATATGCACTAATGGAGCAGAGAGCAGAATGTGCTAAACGAAGAGCACTRACATGCTAAAATCAGAGAGCGCGCTAAAATTTCTTAATGTCATGCCACTA
i25043Gh	Chr8	72.97	99.64	A09	61297597	TATCCACTTGTTGTTGATGTGGTTGGACAAGATCACATCTTTTCATACGTKGTGCTTTGGCAAATTATCTAGCTTTATGTCTCAGTCTTCTATCTGTGTTC
i24254Gh	Chr8	72.97	99.64	A09	27659335	CTGATGGTGTCTCTCATAATTCGCACAAGGCTGCGGTCCAGTAACAGCAAYAGAGGCCTCAACTCTGGTCGGCCCATCAAATTTGGCCTTCTTCTTAGGCC
i06088Gh	Chr8	73.46	99.15	A09	57670150	TGCTTTCCTCTCCTGATTTTGAACTTCCCTACATACATAATCCCAAAACATATAATTTGTCAACTCTCTCAAGTACTGGTCAAAGGAGGTGAAAAAACAA[G/A]GTTAAGAAACTACTCTTGGGGTTTGCTGAAATCTCATTGGCCAAGAAGGGAACATCTCCAGGGTAGCTGCTGGCCTGCCTGCTGTGAATAAAGCTGCACA
i06087Gh	Chr8	73.93	98.68	A09	57654385	GCAGAAAGATGCACCTAATTCTGTTGAAGAAATGGCCAAAACTAATGCTGCCTGTGAAAGATTTGATATAAAAAAGTTTGACAAGGTTACTCCTTTATAT[C/T]AAAGAGTACTTTCTGCTTTGATTGAAGAAGATGATAGCGACGAACTTTACCACCGCATTGAAGCAAAGAACATGTCCCTTCACTATGCAAGTGATGATTC
i06069Gh	Chr8	74.41	98.2	A09	56035401	TGATTTATCATAAACAGAATTTAGTAAAAACTTTTGCTGTCCCTTATATTGAGGCCGGTTAACCTGCTCTACGCTCCCTGGTGATCTTGAAAGATCCCGT[C/T]GACATTCCGCCGAAACTAATTTAGATGAACTAAGGGAAGCATGGAACTCGTCATGCCCAGCCGGCTTTGAGAAACTCACCTCATCATCTCTTCTCTCCAA
i52308Gb	Chr8	74.89	97.72	A09	55335964	TTTTAGATTTTTGGAAACTAAGAACTGGTGAACTTTGTAACCGCCTTGGT M CCTTCTGAAACAGCATGCTTGGCCAACTCCCCAGGTAGGACCAATCTTAC
i40279Gh	Chr8	75.86	96.75	A09	55136332	GTTTTTGATCAACTCAAAAACCGTCGATTACAAGTGGAGGCTGCTGCCACYGGGGACGAGGATGCGGTCCGCTGTTTAAGTGCAATCAATACTCGAGGTTA
i59996Gb	Chr8	76.34	96.27	A09	55692073	TGCTTATTCTTCTATTCAATCAATACTCTTAATCATTAAGCATCGTATCAYCATATGTGCCTTTACCCCATATCATCGTTTCACTTGATTTTTGAAAGGTG
i52416Gb	Chr8	79.99	92.62	A09	54659308	AAGCTCATCAACCAAAGAACAAACGTTATCCTTATCTTTCTTCTCCGAAT M TAAAGACGACGTCGTTCTTCTCCCCTCTTCGGTCTCCCTTAGTTTCCTCC
i00825Gh	Chr8	80.98	91.63	A09	54331267	TAGTATGGATATGGAGAGTCTTAAAGGGCCCACCATGGACTTTCAATAATCATCTATTACTGCTCTATAATTTGAAGAGAGGGAAAACCCATTAGAAGTCYCGTTAATATTTTCTCCTATTTGGGTGCAAATCCATGATGTTCCAATTAGTATGTTTTCTGAAAATTTAAGCAATAAAGCTGGGTAATTTTATAGGGGCTT
i06018Gh	Chr8	85.78	86.83	A09	52932544	ACTTGAACAACCCAAACCTTGTGGCTTTTGCAATTCTTGTATCTCACATGACAAGGGGAAGAGTCAAAATATAAGGGAAGTTGGTCCTGTTGGTAATTTT[G/A]ACTTTGAGGGTATTATGGATCAACTTGATAATATGACAATCACTCGGCTGCCTTCACAGTACAGAGTTTTTATATTCGACGACTGCAATAGTTTGTCCAC
i06017Gh	Chr8	86.8	85.81	A09	52845204	GTTTTTTAGTTATTGTGGTAGCTGACTTCAAATGGCAGACAATTTATTGTTACTGTTAGTGTGCAAAGTAATATTATTACTCTTTTCTAATACTGGAATA[A/G]GAAACTAAACCGGCCAGTGAGATCGGTTGAATAAAAAAACTGATGGTTTCTATAAGAATAGGGTCCTATCAAAAAATCAGTCCAACTGGTAAAGGTTGAA
i00987Gh	Chr8	88.34	84.27	A09	52721370	GATTCCGATGCTACAAAGTCATCGTTATTTTTTGCACTATAGTGGTCAGATATATCTGGTTGTTGAGAATTTGGTAGTCTCATTAATTCTCGACGGATCAYACTTGCACTATTATCATTCTCTTTTCCGGCTCCAATGGTTCTCTTCACATCTGCCACCTGAAGACGAGCATTGCTGGTCCATCTCCTTCGATTTTCGAGC
i20896Gh	Chr8	90.9	81.71	A09	52373566	TTATACCATGACTTAGTTAATCTCAAAATATRACCCTTTAAAGTGCATGATGGAGTCAACGACTTTGAGTGGGAGGATGACCCGATGG
i06005Gh	Chr8	94.67	77.94	A09	52082966	GAAAGTAGTATAGAAGAAACAAAAGCATGACCATCTTGAGCACGACTATACAAAGAATTTGGTGATGGGTAATAATTTGTCTCTACTACCTTCCTCTGCG[C/A]CAATGCCAGTCGTCCGCCTCCCAAGCCAAAAATACCAGGAACTATCAAGTGAGAGCGGGACAATGCTAAGCTTACTGCTTGAGCCATCCTTATGTAAGGG
i34337Gh	Chr8	95.17	77.44	A09	51319827	AATATACTCTAGGTGTATGGCTCTGATACCAATAGAAAAGTTGAAATCTGRTAGTGAGATGTGCTAAAAGATGCAGGTATATTAAATGGTACACCAAATGA
i36005Gh	Chr8	98.44	74.17	A09	49030875	TAGAATTAGGATTGGTTTAAATTAAGGACTAAATTAGAAAAAAACAATTTYTGGGATGGGCTAGTTGGAAAAATCTGGCACTTTTTTGGGATAAAAATAAG
i34410Gh	Chr8	105.63	66.98	A09	47639547	AGGTAGAACTTTTGAATAGAAAAATTGATGGTTTACTTGGTTCTATGTAGKTGCATCCAGTAATGTAGTGCGACGCAAGTGGAGGGGGAACGAGCAATTCA
i40313Gh	Chr8	107.18	65.43	A09	43404850	GGTGAAGGAAGGTGTTTTGGATGCCAAAAATAATTCAACAGTCGTGTTTTRTAACAAAAGTATGCTGGAGAATGTGTCTGGGGAATCGACGGGTAGTCAAT
i45370Gh	Chr8	110.37	62.24	A09	39017790	ATGAAGTGATCTAGCGAACCACATTTGTAACAAGCTTTATTACTTTTATTMTAGGATTCTCCAAAATGTCATCTCCCACATTGCTGACACTCGGGTTTGTT
i31445Gh	Chr8	111.92	60.69	A09	34317426	CCGATCATATGGGCTATTATCATCCACCGGTGGTGGTCGTGCCTCACCAAYTGGCATGTGTTCAGAAGACGAAGATCCAGCTTGAGTACTACCTCGGCCGC
i43457Gh	Chr8	111.92	60.69	A09	37036742	AAATGCAATAGCATTTTGTGATACATGTGAGACTTGTTGTTGTTGATATTRAAATGGTATGATTTCTGCTTGGTTGAGATTGGACGAGTGCCTATATGTAA
i31600Gh	Chr8	112.43	60.18	A09	38150037	TTCCATCCTCTCACAGATGGTCAGTTATAGTGGGTGATTCAGATACTGGAKGATATGTTAAGGAGTTGTGTAATTGACTTCCGAGGCAGTTGGGAGGACTA
i47895Gh	Chr8	114.53	58.08	A09	14176608	AAATTTTCTTCCAACGAAAACGACTTATAAAATTAGGCACACTGCCAAATRTCTCCCCAAAAAAAATTCTATATATATTTAAAAATTATTATTTCGTATAA
i05914Gh	Chr8	115.04	57.57	A09	14095098	CAGGTTGAACTGCTGATCTTCGGATGCACCACGCTGTGTCAGTGAATTCCGGACCAATGCAGACACTTGGGGACGCTCGGTGAGAAGCTGATCAGCATTG[A/G]ACTGTGCAACCACAGCTTTCAACACCTCATTTCCAATGGAGGGAAGCACTTTCTCATCGTACTCAAGACCAAGGCGTTGATAAATTTCAGGAAGCTTATC
i25626Gh	Chr8	115.54	57.07	A09	10459651	GCCGATGTTTGGGTGACGAATATCATGAAGTGCGTTCGATCGGTTCGTTAYGTGGTGAAGTGCAATTCTACTCTTTCTGAAAAAATTGTGCCGGAAAGAGG
i15889Gh	Chr8	117.61	55	A09	9197543	TTAGCTGAGCTTAAACCCTCGAGAACAGCTTGCAGCTCAGCAAAAAGTACAGGGGCCATACTAATCCTCCTCCCAATACTGCATAGCCACATCCCTCATC[C/T]CTTGAGCATCCCGTATTCTCCGTTACCCAGTCATTTGACAGCAACCGCCGCCCGAAGCCTCCCTCACCAACCTGCATGCTCCAACTCTGTACTAAAAGCC
i05890Gh	Chr8	118.11	54.5	A09	9762855	ATGAATTTATTTCATCTCTTCCTCATGGTTATCAAACAATTGTTGATAATGATTTGCTCAGTGGTGGACAAAAGCAACAAATTGCTATTGCTAGGGCGAT[T/G]CTCCGTGATCCTGCAATTCTTGTCCTGGATGAAGCCACCAGTGCACTAGATGCGGAAAGTGAGCACTATCTCAAAGTAAGCACATAAAATTCATTTTCCT
i05886Gh	Chr8	119.12	53.49	A09	9156643	CATGATGAAGATCAGAGATATCATCATTTCGCAATGGTTCCGTTTCATTAATCTTGGGCGAACACTGTCCTGTGAGTGCTGCCGATACTTCTGGGCCGTT[G/A]TTATTCCACAAGGGTTGATCAGGATCATACAAATCACCACCTGCACTAGTAGTAGCAGTATATGCACAATTCAAAACTGTAGCATCCTCAGTCATTCCAG
i30767Gh	Chr8	120.12	52.49	A09	8395658	TTTTAAGTTCTATTGAACATTATGTAAATTGAAAGAGATAAATGAAGCTAYGTTGTGTTTGTGTATGAAAGTGCACACTCTTATTGCTTATTAATTACATA
i43775Gh	Chr8	121.63	50.98	A09	7975909	AAAATACACCCGACTCATGCGACTATAGTCATCTGTAAACAACAAAAAATMGCGATTGCCACCAAGTGACTTTGTTTTCATAGGTCTACATAAGACAATAT
i39571Gh	Chr8	122.63	49.98	A09	7908246	AATAATTCACATATTCAATTCTTTTCAAAATTCTCTTTACCTTATATTACYGTACAAACCCTAACTTACTTATAAATACTCTAAGATACCACTTAGTAGAG
i26408Gh	Chr8	123.13	49.48	A09	7703852	TAGTACCCTGAACTTGCATCTGATCGGCCTTCAGTAGACACTCCTTAATAYGGTGATCCAATGATCCACATATCAAACATGCCCCAGTC
i15659Gh	Chr8	134.43	38.18	A09	6305617	AAACTATGCAGTCCAATCGCAATAGGTCCAATGTAAATGCTAAAAACGGCACCAGAGCACAAGCAGGATTCGTAGTGAGGAAAGGACAACCTATGAGGAG[C/T]TTATCTGCTTCAAGCAATCATCAGGCTCCTCACCCATCGCCAAAGCCCAAAGCCAAAGAATCATAGGTTTGAGTTTCTCTATGTTCTTACTTTGAATTCG
i22797Gh	Chr8	136.47	36.14	A09	6044545	TCAAAATCTGTGCCACATCGGCATGGTCAACTGTTACGCACTGGATTCCTTCTAGGTTTAGCTTCYGAGTGGGGTTGTAGTTT
i26164Gh	Chr8	137.46	35.15	A09	5754156	ACAATAAAATGAAACAAATACTTACCTAAGCCTTCTTGTGCACCAAAACTRTTTCTAGGATCAAAGATATGATTTTGATATCCCAAATCAGCATGGATCAA
i26072Gh	Chr8	137.95	34.66	A09	5905661	TTAGTCATTGTCTAACACATATTCATTAATTTCAATGTCTTCCTCTTTAGMAAATGTTGTGTTTTTCTTCGTTGAAGCTTCTAAGCAGGTGATAAGTGAAT
i39242Gh	Chr8	138.44	34.17	A09	5951729	GCTGAAATCAAGGATTACTGTAAAAAAAAATTTTCAAACTAAACCCGAGTRGATTGTGTACCTCTTACAGAGATAACCCATCCATCTGCTGGGTCATTGCA
i27469Gh	Chr8	138.94	33.67	A09	6190380	GAAAATCACAGAAAAATATGTTTAACACACATCCAACTTTCATATTCCTCYATAGAACATCAATGAATAAACATGTCACGCATGGGTCATTTTGTAAACAT
i05863Gh	Chr8	139.96	32.65	A09	5625607	TTACTGAATATTTTAGAACAATTCTTGGTTTTTGGTCATTAGGGTGTTATTATTACTTTAAATCCCCCACAAGATGTCTAGCAGAAGGTCGAGACAGTCA[A/G]CAGCAGGTGTTTCGAGGATTTCAGATGATCAAATCATTGAACTTGTCTCAAAGTTACGACAGCTTCTGCCTGAGATTCGTGATAGGCGATCTGATAAGGT
i45213Gh	Chr8	143.62	28.99	A09	4862544	TTCTAATTCAAGAGTTAGAAGTAATTGCTGGGGTTTTAGTAGTTAATAGGYTTTGAATGAGCTTGGATTAAGTTGAAAGAGAGGAAAATTTGAGTTAATTG
i25943Gh	Chr8	144.77	27.84	A09	4362919	AATTTTGTACTACTGTGTTATTCATATTTAGCTACTCCGTAGAGTCCATAYTGAACAAATATGACTCGAAARTATGGCATCCAATAGTATATTATTGTTAG
i26517Gh	Chr8	145.26	27.35	A09	4742126	AAACCAACCTCAACAGCCTAGACTTGAAGCTGAAGTAGCTGAAGAAAACARTGACCAAGAAGAGCAATTCTTTGYAGTCTCTTGCTCATATGCCAAAAGAA
i27786Gh	Chr8	146.78	25.83	A09	4226920	ATGTGGGACTTAAACCTAAGACCTYATACACAACCCCAAAATACTTAACCACTGAAGCAAATACACAATTATATC
i45116Gh	Chr8	147.78	24.83	A09	4183654	TCTCGTAAGTAGAAAAAGAATGACTAGGAATCACGTTACCTGAGGTAGGCRAGGATTTTTCTTCTTGACTCTTCAAAGAAGTGTCTTTTTTGTCTTTCTCG
i21543Gh	Chr8	147.78	24.83	A09	4188934	CAAAGTTGTAGYCATCTTAGCCAAAACTCTTGCAACTCATTCAAACTCTTCTTGAATTTTTGAGGTAGTGTACAAAACATGATTAA
i43606Gh	Chr8	149.8	22.81	A09	3275430	AAGTGATTTTCCGTTATAACTACCACGAAGCACACCACCCAACCAAACACRGCACACACTTGCAACATAATTCATGTTAGAAAGAAATCCTATTTGCATGC
i21724Gh	Chr8	150.29	22.32	A09	3890078	TTTTAAGGTCTCGTARAGCCTTATAAGGGACAATATGATTCTGTTTGATTAATGATTGTGTGTTAATGGATTCATGTATAAGAAATGTA
i26625Gh	Chr8	151.28	21.33	A09	3139483	TCTAATATCAATTGTTAACTCAATTAATCAAATCGAAATTTCCAAGAGAAKGTGAATTGGCCTATAAAATTTTTGGTGGAAGCAAAACAAAAATATGAAAT
i19090Gh	Chr8	151.28	21.33	A09	3152645	AGTAGGGAAATTGGCGTATAGGTTTATATCCAATATTGTGAAAGTATCTAACCAAGGACATAGTGGTGTTTCAAACTCTTACGATGAGGAATTCAATTCG[G/A]AAGATTTTGTGGTAAACCGTATTAAAACTCACTTAGTATATGTAAACTTATAAGTGTGGTGTTCATGTTTCAAGTGTGGCTGTATAATTGAATTTGCTAG
i00906Gh	Chr8	151.84	20.77	A09	2928576	TATCAGTTCCTTTAACAACTGGATTATCAACCTTAATCCTAAGAGCAATTAAAGCATTCATTTGCTTACTCAACTCATCAGCTTCCAATATTACTTCTTCRACTTTTTTCTTGTAAAATCTAAGAACTTTGTTGAACTCATCATCAAGTCTCCTAAAAAAGAGTAGCTCAAACTCACCTCCTTCTTCACCTGACATAAGAA
i26624Gh	Chr8	152.32	20.29	A09	2993169	CATGAAGGTATAAGACCATGTGGGAGAAGCTCTATGGAATCCACAGAGATRGTCCGCCGGGCCAATAAATACAGACTATTTGTAAAGCCTTTGTGGCAATC
i05814Gh	Chr8	157.66	14.95	A09	2257200	CTCGGCTTTATAAGTTGACCCGAAACCTCCATTCCCAATACAGTTGCTGGCATTGAAATTCCCTGTGGCTTGCACAACAATGTCAAATGTCAACGGCACC[G/A]GGATTTCTGTGAAAATAGTCACTTCTTTTTTGGTGGTGCTGATTTTGGATCTTGAATTCCACTTCCTCGTAAATAGGAATAAAATAACAAGAGCCAGAAG
i36196Gh	Chr8	162.41	10.2	A09	1091181	ATCAGTTGTTAGGGATTAATAAAAAGAAAGCAGCACCACCACCCGCATTCYGCAACAATATTGTAGTCCAATTCTAAAAATCAAACCTTCCCCGGGTTTGA
i58778Gb	Chr8	165.93	6.68	A09	1897239	GGTTAGAGAAACCGAAAAAAGTAAGGGTGATTCGTGATTATTTGAAAGCTRTTTCAGATAGACAAAATTCATATGCGGATTTGAAAAGAAAAAAGATTGAA
i17041Gh	Chr8	172.02	0.59	*	*	CCAGTCTCCAACCTTCCCTTTCCGAAAGAAAATGTTATTTTCCATCTCCAAATTTCCTTGCCCTTCACAATGTTTCCCGGTTTTATTTACTTCCAAGCCA[C/T]TTAAATTCTCGAAACTGCACAGCTGTACAATGTTTTCAGGCACCCCTTGCTGTTGTTCCTCTGACGAGAAAGGATAACCCATAAACTCTGCAATTTTCTT
i19739Gh	Chr8	172.02	0.59	*	*	ATTTAATTTATTCTTACTGGCATTATTTATTCTTACATGCAGCTTTAACATAAACTTTTGGATAACTTTCAGTGATATTTTGTTTTGTCTGCAAGTCTTA[A/G]TCTTGGCTCAAGTTCATGAATGACTTAATATAATCTTGAATTCCTTCTTGAATTTTTTTTACAGTGGTTTCTTTTATAATCTGGTTCTTTCCTAAGTTCT
i16694Gh	Chr8	172.02	0.59	*	*	TAATTTATACGTCTAATTCATCAGACGTGATAACTCTATAGAACTTACAAACTATTGAGAACTAACAACCGACACAAATTTAATTAAGCTTTGCTAAGTA[A/G]GACAAGGGCATTAATTGATCATAATGCAAGTAGTGCTTCATATTATACAAGGAAAGGCGCCAGAGATTCAGAAACCAGTGCTTAATGCCTACTTGTATAG
i13354Gh	Chr8	172.61	0	*	*	AAGAAGAGATAAATAGTATTATAAACAAGTGAAGCAAACAAAGAATGTAAGACTTTGTTTGAGAGTTTATAACAAATGTTTAATGAACATAGACAAGAGA[T/C]AATAATACACCAATAAATTTACACAAACTTTACAAAGCAAAGGTATGAAGAATGACAACAACACTTTCTTTCACATTGCACACATGTCCATCCCCCATTC
i12356Gh	Chr11	0	151.72	A10	100817936	AGTTGGTAGCGATGATGTCTGTTCCTTCTGGTACTGTATTTGTGAGAAGAGCCCTTTCATACTTGATTATTGGCCAACCAGAACTTGCCTTGAGAGATGC[C/A]ATGCAGGCTCAGGTATGCTTGCCCGAGTGCCCCACTGCCTTCTACATGCAAGCTCTTGCCCTCTCCAAGCTTGGAATGGAAACCGATGCACAGGACATGC
i00386Gh	Chr11	2.04	149.68	A10	100435203	CTTTTTCGAAGCACTCATTTGCAAAATATAATTTAAACAAAAATATATTTTTAAATATTAAAAACATTTTTTTGTTAATTTTGGTTGCTGTTGTTGTTGTYGTCGTCGTCCTTGTTATTGAATTACAATTTGCAGCTGATCTGAGTCAACTCGGACTGAACTTCTACAAAGCGGACAACTCGATTCAGCACTGAGCCACCT
i00414Gh	Chr11	2.54	149.18	A10	100152488	TTTCTCCTAAAACCTCTAAAGCATGAGCAGTAACTTAAACCTTTCCTGCCCATGTAATTTTTCTTTTTACTTCGTGGACCGACCGATCGGAGTATTCTACMGTCGACTAACGCTACTATCGGAATTACTATTACAAACTTGATGGAAGTTAGATTTAAAGCAATGAGCAAAAAGGGTCTCTTTTATGCTACCATCTGCTCT
i65353Gm	Chr11	4.6	147.12	A10	99959931	TCCCTGCAGTTTTTTAATGCTACGAAACAACGGTGATTATCATCGTTTCTRTAGCATATCGGGAGAAATCTTCGATGAGCTCGATTTACTGGAGTTCCGAG
i12331Gh	Chr11	5.1	146.62	A10	99937031	ACCTATCCCACAGGTGGTCTCCCCCAAAAGAAAAGTCAACAGGACAGATAGATGCAGCATTCCTTGATCTACCAGGTTCTACAGGCTGCAGATAATACTC[C/T]TGTTCTGGTTGCACCACACCAGAGGATAAATCAAAGAGTCTGCAAGAAATGAAAATAAGAAGTTAACACATGCTTCAATCAAACACAAATACCATTTATA
i17643Gh	Chr11	9.49	142.23	A10	99474594	CAATTCATGTAGACACCCCCTCAATTGGGTCAACTTTAATCCAAGAGAGGCTAAGCAATAAAAGAGTACTTGTTGTCCTTAACGATGTTAATGACTCAGA[C/A]CAAATAGATTGTTTTGGTGTTAAACATTTTGGTGATGGAAGTAAAATCATTGTAACATCTAGAGATAGACAAGTACTTAAGAATGGAGGTGTTGACAAAA
i33631Gh	Chr11	12.54	139.18	A10	98191186	CTAGATTAGCAAACATGGATCCTATTTTGAACAGATTAACAAGTTCAAAGYAATCAAAACTTAGTTTGAGCTTTCTTAAAAATGCAAAAGATAAGCTAGGG
i31555Gh	Chr11	12.54	139.18	A10	98224211	AAGCAAGCAGCTGGTCCAGCTTTAGCTTTAGCAGCAAGTCACGATACTTGYTGAACAAACAAGAAGGAATCGAGCAAAAGAAAAGAAGAAAAGAGAAACAG
i12278Gh	Chr11	13.05	138.67	A10	98320125	TCTTTTTACATTGAGTTGCATTTTTTACTTTATTTCCCCGGGCATTCAGCTCAAAACTTGAGGATTTGGTAGAAATTCAGATCTTTCTTCATGCGGTTTT[C/T]GTATCTACCTTACCTCATCTGTCAATTCAAAAACAAACTCCAGCAATCGCCAAACACGACTCACCATTCCAAAACCTGAAGCTAATTTCTCCCCTACTAA
i12249Gh	Chr11	14.65	137.07	A10	97792218	CCCGATCTCGAACTCATCCGACATCGTACCATTCTCATCCACGATTCCGTAACTCTTTATCACCGGCGGCGGGGGCGGAGTCATAGGTGGATGCTGAGGT[G/A]AATGTGCCTCCGATGCCGACACCGGTTTCCCATCATTTTTTACTGGATCAACCGGTTTCGATTCGGTTTCCGGTTCTGTGGCACTAATGAGAGCGGAAAT
i12245Gh	Chr11	15.73	135.99	A10	97758094	CTCAAGCCTGCAAGCTCCATGGAAGACTTGGACCTTGAGCTCAGGCTTGGTGTTCTATGATGAGTGGAGTCTAATTAACTTTGATTTTCTTTCACTTTAT[G/T]TGATATTATCATTGGAAAAGCCAAGGTCTACTATGAATTGTGCAGATAATGAAAGAAAAAAAATCTGATTTATCAATTATGTTTCTTATATTCTGATATA
i12244Gh	Chr11	16.27	135.45	A10	97737241	AATGATTCGAATCGGTTTTCGATGTGACAATGTGCATTGTTAAAAGGGAGGAGGGCCTTATGGATCTGAAGTAACAAGGGGACAAGACTTAACCGGCAAA[G/T]ATTTTAGTGGCAAGACATTGATCAAACAAGATTTCAAGACGGTAATGTTCTTTTCTTTCTTTTTCAGTTAATTGATATATGTATGTGTCGTTTACTTCGT
i25267Gh	Chr11	18.49	133.23	A10	97507212	TACTCAATAATATTATAGATCAAAGAGCACACGAGTCCTTTCTGTTAAAAMTTTGGCGTGGTTGATAAAATAACTAGATAATTACTCGTGGTGTGTCACAT
i12226Gh	Chr11	19.62	132.1	A10	97352353	GGATTGAAGGGAAGGTTGCAACCTCCTTAAATGTCCTTTGCATTGCTTATGGCAAGAAGAAGAATTGCCGCTGATGTCGTGTTCGAGAGGAGCAAATTGT[C/T]GTTGGTAGGGCGAGTACCACTTTGCTTGCAAATAAGCAAGAGATCTCCATGGAGGGAACGGCATCGAGTTTTGCTTGAGAGATGACCTAGCAGCTTCAAC
i12225Gh	Chr11	20.73	130.99	A10	97221093	GGTATCAAATTCCTCGTGGGTTTCTGTTCAACATTGTGACTTGCGCGAACTACACAACAGAGATTTACCAATGGTTGGGTTTCAATATCGCTACACAGAC[C/T]GTTGCTGGCTATGTATTCCTTGTGGTTGCTACCTCTATCATGACGAATTGGGCCCTTGCAAAGCATCGTCGACTGAAGAAGGTATTTTTCTTTTACCTTT
i34508Gh	Chr11	21.45	130.27	A10	97112286	TATGATCATGGTTACATCCTTGCTCTGTTTTTGCATAACACAAGGCGATCRAAATGGCTCTCGAGGTGTATGATAAGCTGTGTTAATTGTTGAATTTGACT
i12217Gh	Chr11	22.2	129.52	A10	96149661	TGTAACCGACAGTTCGCTTCGTTCCAAGCTCTAGGTGGTCATCGAGCGAGCCACAAGAAACCCAAGTTGCTCGATGGCGGGTCAACAGAGAACCAACCAC[C/A]GGCGAAGCCTAAGACGCACGAGTGTTCGATCTGCGGGCTCGAGTTCTCGATCGGACAAGCCTTGGGAGGACATATGAGGAGGCATAGGGGTGGTTTGAGT
i28001Gh	Chr11	23.76	127.96	A10	95734516	TTTAATCAATCACTCGAATTTATCGGTTAAATAATAGAAAGACAGTAATTRCTGGTAATTCTTTGTTAGAATGATATCTTTGTTCACCGTAATTATACTAT
i17600Gh	Chr11	24.27	127.45	A10	95401728	TGTTTGCAGGTAACAGCTCTTTGGAAGGATCCTGTGGCAATTCAGCCTGGTTGTACAGCATCGTTAACACAGCCGTAACTGTTAGTCATTTGTTTCACAG[A/G]CTGTTATTGTATATTAAGTGTTGGTAGAATCATTTGTTCCAGACAAAATAGATAGCCTGTAATTTCCCATCTTTTGGGCTACTTTATGTCTTCCAGTTTG
i21195Gh	Chr11	25.3	126.42	A10	94866918	CTTGTCTATGTTCTCATACACGTCATAATTATTGKGTCAAGGTTTTCGCCACACTAATCATTCAGTATTTTCCACTTGTATGCCCCA
i17590Gh	Chr11	27.33	124.39	A10	94511569	GCTTTTCGCCACCAAAGATAACAGCCGCCCCATTTTTACCGCCGAGGAGACGTGGCGGTTCCTTGCTGAGAATGGGAAGCGGATGTACCGGTCCGGGAAA[G/A]GTAAAAACGGCGGTATTTTAAACAAGTTTTTTAAAAACGGTTCGACCGGATCAAGTTCAACCGGTTTGGAAAAGGCGGTGAAGGAGACGTTCACGGCGGA
i12164Gh	Chr11	29.35	122.37	A10	93426825	AGAAATGGAATAGATTTTTGCTTCTAGTGGAAAATCAAAAGGAAGAACCAAAATATTAGTGCAAAGGTAAGGTTATAAACATTTGGCTCGCCATCTTTTT[C/T]GTCTTCAAGATGTGCAGTTAAAGTTTGAGCTGAAGTTGCTATTCCAACTAGGCTCAAGTTGTTGGGGGAAATTCAGGTTTGTTGAAAAAAATAAATTCTT
i12157Gh	Chr11	30.34	121.38	A10	93002355	GGAGCGGACCGGCGTCCTTCACGGCCTGAAGCAGCCTCCCTTTCTCAGGTAGTGGCCTATTAGCTGCTAGTTTCAAGGCTTCTTGGGGAAGAGATGGTTG[T/C]GGCAATGAGTCCAAACCTGGAGATGAAACTAAGCTTATGTTGGAATTGGATTCATCTTCACTGCTAGAAACACCAGACAGTGAAGCAGTGTCTTGCTGGT
i14441Gh	Chr11	37.69	114.03	A10	92041525	CATCCTTTACTTCCATGTAAACCCTCCTTAAAATCTTTTAGATACTCGGTTATTAAGTCATTCAGTTTCTCCTCTGTTGTAACACCTGTTAACACTCCTT[T/C]AAGCTTTTCACCTTTACCCTGTAACAAAGAAACTTTTCCATCAACCATTTTTGAAGCTTATGATCTGAAATGGGATTTTACAGGAACTCGGGATTCTACC
i53168Gb	Chr11	38.19	113.53	A10	91337024	GCTGGCTTTACCCGTCAAGCCATTCGCGCTTACGATGATATTGGGTGTTT Y GTTACTGCTGGCACCGACACTGATAGTCAAAACGATTCGTTTTGCTTCTG
i12127Gh	Chr11	39.7	112.02	A10	91271320	TGCCTTCGTGGGAAGTTAGATATGCAAGACCCAAATAAATCTCTTAGGGATCCCGTGTACTACCGCTGCAATCCAGTTCCCCACCATCGAATTGGATCCA[A/G]GTACAAAATATACCCAACTTATGATTTTGCTTGTCCGTTTGTTGATGCTGAAGAAGGTATAACACATGCACTCCGATCTAGTGAGTATCATGATCGCAAT
i49469Gh	Chr11	40.2	111.52	A10	90954648	CTAATCTCAAAGTTTTATTTAAAAAAAAAAACAAAGTAATTTGATCGTGGRGAGTACAAGAAAGCTTTGATTTAATCTATGAACATTTGAATCTCTTGAAA
i21738Gh	Chr11	41.77	109.95	A10	89372721	TCATTCGTATCCTAATCTAGTCCTAAGGTTCAACCAGGATTTCCAATGTCGAATCATCTTTGAATCRTTGTCGAATATGTCCATAATCT
i21529Gh	Chr11	42.28	109.44	A10	89482288	TATTCAAAAATCTAAATGTCTCGGTCGAAATTACAGGGATGGGCATGATCGTCTTACCAAGTTTGTTRAACAAATCTGAAACTACCTC
i20797Gh	Chr11	42.28	109.44	A10	89493659	CTTCATATTCTAYCATGTTCGTTCAATCAAAATCCAATTTTCTAGTAAAGGGATAATGATCTCTGTTTGGGGATACCAGGACTACCCCGA
i00538Gh	Chr11	44.38	107.34	A10	87988006	AGCGGCAGCATCATTAAATGAAGTAGAAAAATCACTTGCATCAGAAATCCTTTTTTTCTTCTTTGAAAATACAGAATCACCTTGATTTCTAGCTGGTTGGRTTCTGATTGCTGTTGTGTAGCTGAAAGATCCATGTCATCCAAAGAAACATCAGCTTCGGATCCATAGAAATCGTTTATTTCTTCATGAGTATTTGTAGCA
i12097Gh	Chr11	45.43	106.29	A10	87670272	TTTAGTTCAAGAATGGGAAATGGTCTGGAGAAATGGATCAAAGAAGGAAACACTTAGACTTGATATGATTGATAAATCAGCTGATAAGTACAAAGATGCC[G/A]ATGTTCTCATTTTCAATACCGGACATTGGTGGACTCATGATAAAACTTCGAAAGGGTACTGTTAATGCTACCAATTTATTCATATGATAAGATAAATAAT
i20110Gh	Chr11	46	105.72	A10	87699744	GGAGCCCTTTCGCAGTCCACATGCTTTGCCAGGTATAGGAAGGTAAATTATCTAAACCTGCGTGGATGAAATCTGTTAACGGTTAGTATTTCAATTTTAA[C/T]GTTCTATCTAACAATGAATTCGGATAAGAATTAACTGCCACCCTTGCTTAGCTAATAACACTAAATTGAACTTGGATAAACAACGAAAACTGAGACCACC
i00406Gh	Chr11	47.14	104.58	A10	85968378	TTAACCCCTCCAAAACCTATGTGCATTCATTTCATACAAAAATGGCGGACATAATCTTCCAATCAACCACAAACTAACGAATAAATCAAGGAAGTTGTTCRTCCTCTTATAGCTAATTCTTTCCGACCAGCTAAGTCTAAGCTGAAGCTGAATCATTGGTTTGGATTTGGTCACTCTTTATACTATCTGCCTTGGCTGCTG
i12073Gh	Chr11	48.15	103.57	A10	85674226	CATCTTTAGGTAACTGAACTATTCCCCTACATTCAACAACTTTGTACATAAAATGAAGTACCCGCAAGCTTCCATCCAAACATCAATGAACCCCCAAAGA[T/C]ATCAGTCACAGCAAATCTAAGAGGATAGGCAGTGATCAACCATCCATTCTAGAAAGCAAATGCAGCAGCTGATCTATCAGTGACTCGATTCATTAAGATC
i12060Gh	Chr11	50.81	100.91	A10	85213207	CCAGAATCAACAGGGGCAACACGACCAATGGCTGATTCACCAAAATCAGGATCCAAAACCTCTTCAAATGCTTCAGGGCTTCCATCACGAGGGACTGTTC[G/A]AACTTTGAAACTTGCTGGCATCAATCCTTGCCCAGGGCTATAGCAGTCCACAGTCTTCTCCCAACTCTGAAACCACCAGAAACATCATCAACAAACAACC
i17558Gh	Chr11	51.32	100.4	A10	85016440	CATCATCATCAACTTCATATACATCATCACCATCATCATAATCTTCATCATCTTCGACTTCAGCTTCATCATCACCACCTGCACGAACAGTGTGCCAGTC[G/A]GGTGGAGGTGGACAATCCTCAGTGATTGCCTCGTCTCTTTTTATCACCAGATGCCGAATGACTCTTTCATCTTGGTCTAACATGGTCTTAAACTCATTAA
i49272Gh	Chr11	52.37	99.35	A10	84989422	ACTGCTATGGAACATAATTCAGATGATGGCATCTTAGAAGGAGAGGAGCGRAAAAAACGGCAACGGGGGGTGATGGAAAATTCAAATGAAAACGGTGAGAG
i31961Gh	Chr11	55.56	96.16	A10	73283781	ATTACAATGGCACCATACGAACCTTTATACAATCTTAAGCGTCGAACACCRTTGTATTGGACTGAGCTAAGCAAGAATAAGATTCACGGGGTTGATCAGAT
i41203Gh	Chr11	58.79	92.93	A10	80956680	AAATCGATTCTTTTACCTCTACTATGGCTATTCTTGCCCGTAATGAACTCRGTTTAATTATGGATGCATGTACTTACCCCTATGAAGGAATTGCTTATGTG
i30870Gh	Chr11	59.83	91.89	A10	78059832	AATTAATAAATAATAATTAAATTAAATTAAATTGCAAGAAAAAAATAAATRGCTAAAGTAATAAAAATTAAGCGTTTCTAATACTTCAGTTCCCCGACAAC
i51982Gb	Chr11	63.1	88.62	A10	76589852	TGATCAGCCAACTGATTAAATGCAAATTGATGTAAGACAATTCCTGCTGA Y TGTTCTATGCCTCTTGTTAAATTTGATGGGGCATGGCATAATGATAATCA
i11797Gh	Chr11	65.73	85.99	A10	76154478	GGAACTATAGGCTTGGGAAACAAAGAAAAGATACAAGATATTCAGCAACAAGAAGGAAAAGGATTGAATAGAGGAATTTTTGAACATTTGGTGATCGCAA[G/A]TCTCCGAGATAGCTTGGTTGATCTTTGGTTTATGTTTCAGTTTTCATTTCCCTTTCATTTGTTTCGAGAGATATATTGATCAATTTCATTTCTTTCTTTT
i36987Gh	Chr11	66.24	85.48	A10	72573274	TGAAACTGAATGTGAGCAGCCTCCCTTATATGAACACACTAAACCAAACARCCTATAGGTGTGAAAGGAATGTTCAGTAAATGTGAAAACATTCAAATTGA
i44280Gh	Chr11	70.09	81.63	A10	67299091	TATTAGCCTAGCATATGTTGTGACATGAAAATGAAGTAATCCAATTGAAGYACTGTGTATTTGATTAATAACTCTACTTTTAGTGCTTTATTTTTATTCTG
i00486Gh	Chr11	70.59	81.13	A10	27375505	TGGCATTTGGAGCCACTCTTCTCTGGTGCAGATTGACCATCGTGGGAATGAAATTCCACGATACCTTCCATGCCAGTAGCTTTATTTTATTAGGAAGTTGYAATGCCCACAATTGTTTGTAAAATGGTTGGGCCGTAGTCTGTGAATCAGTAGGATAAGTAGTAGGAATTTGGTTTTGTAACATTCTGTAAGCACTACGCA
i40761Gh	Chr11	70.59	81.13	A10	70244819	ATTCATACAATGGGGAAATCATTATCAGCCATAGACCATATTTACGGCCTYAAAAATGGGTTTTCGGCCTCCTTTATATTGCCACATGACC
i11891Gh	Chr11	71.11	80.61	A10	67227641	TGAGAACATGACATCTTTATTGATAATGTAATGAATTTTGTTCAAAATTATTACATTTAGAAATACTGTTGGGATACAGGTCATACACAATCGCATTCTT[C/T]CTGCCCCTCTGAGGATTGACTTGGGAGTACCTGAGGCATCTTCCTGAATCATTGATATGCCCCAACTTGTAGAAAATGGCTTGCTTTATACATTGAATTG
i11893Gh	Chr11	72.14	79.58	A10	67156063	TTTTTAGGTATTTTGGGGGGTTTAAGAGCACTTTCTCTTTTTTGTTTCGGTTTGAGTTCTCGAGCTTTGGCAGCTTCAGTTTCCTCCACAGAAAGTGCAA[A/G]CGCTTCTCGAAAGAAACATAGCCTATTTAAGGGATACTGACCTTCATTATATTTTAACATTACCCCTCACTTTCCTTTTAATTACTAATTGCGCATTCAT
i11894Gh	Chr11	73.18	78.54	A10	67088649	CGAATGGCGAATCCGCTCCACTAGCTCTCGGTCTTGAATATTTTGACAATCCTGAACTGCTTCCTTGTAGGATTCTACTAGGTGGAGTTTGCATAGGTCG[T/C]GTAGTTGATCTTGTAGATTTCGGTGTTGGAGTGTCCATATTGTCAAACATAAATTGATGTTGCTTGCTGCTCAATGGCGGTTTTGGACTAGGCTTCAATT
i17499Gh	Chr11	73.18	78.54	A10	67088539	CTTGTAGATTTCGGTGTTGGAGTGTCCATATTGTCAAACATAAATTGATGTTGCTTGCTGCTCAATGGCGGTTTTGGACTAGGCTTCAATTCGGAATTTG[G/A]CCTTGGTGGTGTAAGCGGGAAATTCTTAATGCCTTGGCTTTCAGGAGTGTTGCTAGAAGATAGCTGACGTTCTAACCAGTTCCACCACCATGGAAATCCA
i11901Gh	Chr11	75.9	75.82	A10	65693994	CGATTTAGAGGACATTTGTCTAGAAGCATTGGTTGTACAACTTCCTAGGGATTTGGGGGAAGAAACTAGAGAAGAAAACCCAGAAAGTGGAGATGATGGC[G/A]TAAAGGGCAGCCTACAATCAAAGCATTCTTTGTCTGAGAATGCTGGATTTAAATCAGCAGCAGCTCATCGTTTTTGTGGTTTGACAAGGAATTTTTTGTC
i29412Gh	Chr11	78.54	73.18	A10	64313169	TCCGGAGTACAAGACAATTCATCAAATACTCTAATCGTGTTCTCTAGCCGKAACTCAGACCTTTCAGCATCATCATCAACTATAGCCCGAAACTCTTCAGC
i36210Gh	Chr11	79.03	72.69	A10	64329252	AGTTGATTGTATTGAGGGTCCGATCCATAGCTCAAATTTGAATGATCCCTYCACCTTGCATTGTAAGTGTTCAAATATGGATCATAACGCCTTTAAGGTAG
i38396Gh	Chr11	80.05	71.67	A10	63339513	AATGACAACTTGCTAAAAAATCAAAAATTTAAAATTTAATAGATGAGCTARCTAAATCAAACTCTCATGATCATAAATCTGTAAAAATCACATGAAAAAGG
i11923Gh	Chr11	82.71	69.01	A10	59414382	TAATAGGACCAACCAAGTTGTTATATGCCTCCAAGAATCCTGAGTCAAAAGCAATTGCTCTCCTATAGTTGAGAATTGCCATATCCAGGTTTCGTTGTTC[A/G]AAATAAACACTAGCCAAATTACCTGTAAAAAGGCATGATTGCATAACATTGTTAATAAGTTTGATAGCATTGCATAATGACACAAACTGCAGCATCTTGT
i11925Gh	Chr11	82.71	69.01	A10	59242323	TGACACAGTCATTGGGGAGGGGAACACTACAGCATGGAAAATGTGTGGCCTCAACAAGAGTACTTCCTTGACGGTCTTATTTGATCTCTCATCAACTGAG[C/T]GATCAAATGTTCCAGGAGCTGCAAATTCACAGTTCTATTTGCAGTTTCTTACAAGGTTTGGTGTATGAATTACTCACAAGGGTCCTCTTTATTTCCCTTA
i58145Gb	Chr11	82.71	69.01	A10	60885551	GATGTACCAAAACAGAATGATAGCAGCCCATAACAAGAAGGTACGACCAAKAGAATTCCATGAAGGAAAACTCGTGCTGAGAAAAATTCTCCCAATACAAA
i20695Gh	Chr11	82.71	69.01	A10	59577064	TATAAACATATATGCATTGGATAAGCAAATCTCTCAACACACAAAATGACTCATAAAGTYTATACCAGTCCCATAAAAGTGTAGCGTA
i11927Gh	Chr11	83.2	68.52	A10	59034320	TTAACAGTTTTCTCATAGTGTGGAAAGTGGAGCTTTAGGGATAAGAACCATTTGCTATCCATAAAGCTTGTCAATTAAAATTTGCAGGACACTTCTACGT[C/T]GAATTGGGATGATGTTGTTTTCATTCCTCCTGGTTTTGATGTTTCAACCGATCCCACCCAACTACAACAGTAGGCAACTAAATGAGTCGGTAAGGAAATC
i11931Gh	Chr11	83.69	68.03	A10	58706571	AACAATGTATGGTGATGTATCATACTCCCAAACCCAATCAAGTATTCCTGCAAAACCCTCGGGATTTTCAGACACATTAAGCTCATCTGATGGTCGGTGA[T/C]GGAAGTGGGATAAGTGGCATAATTTTGAAGAGGTATGTACTGTAAAAAATGTTACGAGGGCAAAAAACACACAAAAAAGGAAGGCCAGGTTGAGTTGCTG
i49139Gh	Chr11	84.18	67.54	A10	57648664	TCTCCAAACAGAGATCATTATCCTTTTACTAGTAAATTGGATTTTGATTGMATAAGCAACATAGTGAAATACGAAGCATGCATCATGAGTATCCGTGTAGC
i17520Gh	Chr11	84.67	67.05	A10	57488041	TTTCTTGGCCTAAACAAACTGCCTTGACTTAAAACCGACTAACGGCAAGCACGATATCAAACTTACTATGAAAATCATTGAGATGAAATGGTTTCACTTT[G/A]TTTATCTGCCGGATCCTTCACTGCATTAGGGAGGCTCTTTAAGACCTGCATTTGCAATGCAATATCAAAATACTTATTAGGAAAAAAAATAGTGCTATAC
i27408Gh	Chr11	85.16	66.56	A10	57344610	TTCTGGCACTCCTCATTCTATACACCTGGGTTGTGTTTCCTAAGGAAATGRAATATCAGGTCACATTTCTCCGTTAATTGTGAAATGAACCGGGCGATGTA
i34197Gh	Chr11	85.65	66.07	A10	41676088	TGTCCACACGGGTAGACACACGGGCATGTGTCTAGGCCGTGTGTGACACAYGGTCAGCCGATGGACATTTGATCTGGGCGTCTGTCCTCTTCACCTAAACT
i23105Gh	Chr11	86.14	65.58	A10	94240236	TTTGGCTATAGAGGAAAAGAAGAAGAAGAAAAAAAGTAGAGAGGAGAAAARATAAGAAAAGAAAATAGAAGAAAAAAACTGAATCCTAAAGGCCAAAATAT
i22401Gh	Chr11	87.15	64.57	A10	27539647	CATTTTCCTAATGGGTTTGACACTTTTATCACAAATTTCGTAGGTTCAACGAGYATGCTCATACTAGACACCAATTTCATACCAAT
i11995Gh	Chr11	88.16	63.56	A10	21415674	GATCTTCAGATGTTCAAGGAACCTGCAAATACGGGACGAGAGTTGATTACATCTTAGCCTCTTCGAACTCTCCGTACGCCTTTGTTCCGGGATCGTACTC[T/C]GTGATTTCGTCGAAAGGGACTTCGGATCACCACATTGTTAAGGTCGAAATTGTGAAAGAATGTGAGAAATCTCAGCAAAGTGTCATAAAAAAACATAGGA
i12015Gh	Chr11	88.65	63.07	*	*	ACTGGAGTTGAGTGCTTCTCATGAAGCAAGCATTGCAGATATAGCCTCTGAATGTATCATATTGTTGCTCAAGACAGCTCCAAGGGAAGCCACAACTGGA[T/G]TCCTGACTAATCTTCCAAAAGCAGGTTTAATACTTGAGTCCTGGCGCAAGGGCACCTCTTACTTGATCTTGCAGCGGATATTGCATACTGTCGGTTATTC
i31058Gh	Chr11	89.13	62.59	A10	48805347	AGTTCTACTGGTTAAGGTTCTCTAGCGTAATCATAGCTCTAAGGAGGCCAYGTGGGAACCTGAAGAGATGATGTGTCAGTAGTATCCTCATCTGTTCTAAT
i11991Gh	Chr11	89.62	62.1	A10	22336649	CATGACCCTGACATTTCCCTTTCACTTTAATAGCCACCAAAAACTAACCAGGCATGATTTGGAGGCGATCAAGGCCCTGTTTTTCGAAATCAGCAATAAT[C/T]TTGTAAGCTTCTTGCTGCTTTTCGGGACTCCAACTCTCAATGTGGTGCAAGATATCAATCCCAGAGGGGTTTTCAGCTTTGATTCGCTTGTACTCGACGT
i29987Gh	Chr11	89.62	62.1	A10	22410466	GACCACTCACATATGATTACCCCAACAGAGGTTGAAATTCAACCAGACATRACTTACGATAAGGAACCGGTTAAGATCTTGGCCAGGGAAGTTAAGCAACT
i31909Gh	Chr11	89.62	62.1	A10	22769103	AAGTGTGTTTGAGAAAAGGGTGGAAAATTGGCTTTTCAAATGGCTTATTTYTGTCCACATGGGCGTGTGTTTCAGCCATGTGTGACACACGATCATGCTAT
i25510Gh	Chr11	90.14	61.58	A10	15398374	TGAGGCTTATTTGACTTGCTTGAACTAGTCCTACTCGTGGAACACATGGARAAGTCTATCTACTTAAAGTATTGGTAGCCTAATGAAATACTCAGTAAAAC
i00571Gh	Chr11	90.62	61.1	A10	20355344	ACATGGTTTCATCATTCAACTCCTTCTCCATTTCCTTTTGCTCTAATTTATTGAGAAACCGTTTCCCATTGATATGCTTCCAAATATGTTCCTCAGACTTRTTGACGTTATCACCAGTTAGTTTACAAATCAACTTCGAACGGGAAAGAGGGTCTTGTTTGAACATGTTGAGAGGGGGCTTAGAGTGAGACAAAGCAAAGT
i11808Gh	Chr11	91.6	60.12	A10	20668729	CTCTTTTTCGACGCGTCAAATGCAGAACGATAGCTCCGATTTGTCCTTTTCCCCTAGTTTTAACAGCTACTACTCCGATAAGAAACTCGGTGACATCGCC[G/A]CCACGGTTTGCCGAGAAAGCACCGGCGTTTCGGATGATGAAGAATTCGAGTTCTCTATTGAACTCGGGGAGACTCCACAAACGTCGTTGTTTCCAGTCTT
i11809Gh	Chr11	92.09	59.63	A10	20669027	GATCTTCCATCTTCATCGTCATCGTCGGAGGTGGACGAGCTTGAAGCACTGCCAACTGAAACGTATTGTGTTTGGAAACCGAAGCAATCACCAGCATCAT[C/T]TCCGAACAGGTGTACGAAGAGCAAATCCACTGGATCATCATCTACGAAACGGTGGCGATTAATAAAGGATCTTCTTAAAAGAAGCAACAGCGACGGCAAA
i50267Gb	Chr11	98.79	52.93	A10	16817775	ATCAATATGGATGCTTGTGAGATAGATGGTGGTTTTGAGGCTAGTGTCAG Y AATGGTGGAATACATGAAGTTGGGGTGGATTTTCCGCAGGTGGTTAGCCA
i47130Gh	Chr11	104.67	47.05	A10	12241402	CATTGTTCGGATGTTTTTCCTAACCCAGGGGTTATCATTGATCTGCACAGYTTCTTATAGTCCATTTTCAAACTATCTAAGTCCTCTTCAGCCTTGTTTTT
i51134Gb	Chr11	105.87	45.85	A10	12129727	GGCACATTGTTGTGGTTAGGGCTTGCATTGGCATCCGCTCCTTGGCACTG R CCCTCTCCTTGAGGTGGTGGGTTAGCTCGTGTTTCAGGCGAGGCTGGTTT
i32275Gh	Chr11	111.06	40.66	A10	9323672	AATCAATTTTTCCAAAAGCAATTCCCCAATTCCATTCTCTGTCCTAGGCTRGATAATAAAAAGACAGTCATTACTTGTACTTTTAGTTCCTTTGGGTTTAA
i34464Gh	Chr11	111.57	40.15	A10	9473919	TGGCCAGGCTGTGTGCTCCATACACCTGTGTGRCCAGGTCGTGTAACTCTCTAACTTTGAAAAAAATTAGGTCCAGGTTTCAC
i25095Gh	Chr11	112.08	39.64	A10	7346362	TTGGTTAGATAGTCATGACTCATTCCTCAAGTTACGAAGATGGAAAAGGGYATTCAACCACGGGCTAAGATGCCGATGCAATTTGTTCTGCAAGTTACAAA
i30958Gh	Chr11	112.59	39.13	A10	6996307	AATTCGAAAAAAAAAATATTATGTTAATAATTCAAAAGAATAAATGGTCTYATTAGATGATCGAGTGAGAAGCGAACCACGAAAGGACATCGAGAGGTGTT
i11722Gh	Chr11	113.62	38.1	A10	6667203	GGTTGTGAAATGGATCAGAGTTCGGGTGGGGACCCGCGATTCGGAGAGAGCAGTAAAAACGGAGAGAGTTATTTGGATGCACAGGGCGGTAGGGATACAA[G/T]TTGTTGGAGTGGCGATAGCAATGGCTGGCCAGATCTTTCTATTTACACTCCAGGTTCAAGTTTTCGGAGATAGAAATTACATTCGACTATTTTAAAATTT
i17448Gh	Chr11	114.12	37.6	A10	6296434	TCTCATTACCTGTGACATGCGCGGCCTAGACTGAGGATCTCGCCTTACGCATAATGATGCAGCATGAAGCATGCAATATACCTCATGTTCGGAATAGCGA[T/C]CTTCCAATCTGGGGTCCACCAGTTCATCTATGGCGTATTCTTCCAAAAGTGGGCGTGCCTATTCCAGATCATTAAATCAGCACAATATGTAAACTGGCAA
i11719Gh	Chr11	114.62	37.1	A10	6256607	TGACATAAAAACCCTAATTAATTAGAACAAGGCCAAAACGATAACACGAATTCGTTTTTTCGGTTACATTGACATTTATATCAACTTTTGATCATTTCTA[C/T]GGACAGCAGCACATAAAATGAGTCGATATGATAGCCGCTCCGGCGATCCCACCTCCTACCGTGACCGTAGAAGGTAACTACTAAAACTTTTGTATTTACC
i11711Gh	Chr11	115.63	36.09	A10	5994943	ACATGGCCAACTCTAATGTTGCCTTCTTTTTCTTCTTTGCTCTTTTGATTGGACATGGAATTGTGGAGCTTGAAGCTTCACACCATGTTTACAAACACCT[T/G]CTAGGTCTTCTATCTTCTGCACCTGCAAATCAACCTTACAGAACTGGCTATCATTTTCAACCTCCCAAGAATTGGATTAATGGTAATATATATGTTTCCT
i29482Gh	Chr11	116.64	35.08	A10	5671197	AGAATAGTTTGCATCTATCTTTAGTGTCATCCTCTACCTCTAACTTGGTTRTGAATGGATTTTAGGCTATCAATCTCCCTTGTCAACATTGATTATTAATT
i61540Gt	Chr11	117.14	34.58	A10	5581731	ATATCCAGGTCTAAAAGTCAGTTGGTAGTCTCGGAACCTCTCTCTGCCTTYGGAGGACCTGCTCTGTCAAAGTRASASMGTGAAGAAGGTACCACCATATT
i22964Gh	Chr11	118.45	33.27	*	*	CTAAGCCTAGCCAAATTCTTCACAGGCCCAAGACCTAAACGGTCAGCAGAAGCAGAAACCCTAGYTGTCCTAGGCGCCGTTGCTTCC
i11697Gh	Chr11	118.45	33.27	*	*	CTTTTGTTATTAAAAGTAAATGACGTTTGAAGTAATACATTGCTTTGCAAGTTTTTCCTCACTTATTGGTGCAACAGGCTAGAAGAATGACGGTAAAGCT[G/A]GATATATACAGGAAGTTCACAAATGCATTGGCAGTAGCTGTTATCGTGTCTGTGGGTTGGATATGTTACGAGGTATAAAACTCTGTTATTCTTTGATGCT
i11662Gh	Chr11	121.62	30.1	A10	4676479	GCAACAGACTGCGTTTACTTCGAAGAAAGACTACGGGAAAGATGACCGGGCAGCCCAATGGATTCTTTCTCAGAGGAGCCTACAGGGCTTGATGGCTGCA[G/A]ACTTGGATTTCAATGGAAGAAGATCGAGAACTTCTTTGATAGCCGATCAGGCTAGGCGGCGTGCTGAAATAGCCAGGTAATTAGTTATCAGCTAACAACT
i11655Gh	Chr11	122.12	29.6	A10	4593048	GCTTCAAATACAAATCCCAGGTGCCCTCGCTGCAATTCTTTTGTTCCATCTTCCCTGCCTATGAAGAAGCCTAGGATTGACCTCAATGCATCATTTTAAT[C/A]CTTTCTTCTCTTTCTCCTGAGAACATCGATTGGAGATTTAAAAAAAAAAATGTTGTATAACTCTTCAGTCCTGCAAATATTCTTGATTCATGTAAATTGA
i36340Gh	Chr11	124.81	26.91	A10	3793637	GATCTGTCTCTTAGCTTCATAATGCACTTTGAATCACTTAACTTCAAGTTYGAGAGCTTAAGGTATGATCGTTTTAGTAAAGACCACGTGTCTG
i11619Gh	Chr11	128.62	23.1	A10	3165029	GGGCACGATAGTCTGCAAAATACTCCACACTCAATTCTCCTGTTTCACCCTCGTTTATGTACTTGAAAGTCCTTGAGGGTGGAACAGTGGCATTGGCAAC[A/G]TTCGAAGAACAGAAGAGTAAAAGGAAAATAGTGATTAACGAAAGTGAAGAATTAGGTAAAGAGCAAGGCATTTTTGTTGATTTGTGGATAACATTTTTGG
i60917Gt	Chr11	136.83	14.89	A10	2725934	TTCAAGTGTGCGACTGAAAGATGTTGATGAATCAAGGCAGGGTTGTCCTARAATACAGCTATCCCGAAATAGCTCTTTGCCGAAGAAGTCAAAGCTATCTG
i20005Gh	Chr11	139.55	12.17	A10	2035768	CAGTGTAGTTATAGTTACTTGGTGAAATGGAGCTAGAACTTGAGCTTGAAAATGGGAATTCTAGGCCTTGAGTTTGAGGTAACAAAAGGGATGAAGATGA[A/G]CCCATTAGCATGTTATTACGGTCCAACAATGGTGGAAATGGATGTTGTTGCTGCCATTGGATTGCCATCAAGGAATCAAGTAACAGCCTATTGCTATTAT
i11551Gh	Chr11	144.68	7.04	A10	1499990	AACTTTTCAATCAATGCCATGGATGTACAATTGTTTACCTACATTAAATTTCTCCAAGTTGTGAGAGAGGAACTCACTGAATAACACAGAATCAAGGCTT[C/T]TGTTTTCCATGTACTCGTAAACTAACATCTTCTCGTCTGTTTCGACGCAACAACCAACAAGTCGAACCAAGTTCCGATGTTGTAGCCTTGCAATTAACCT
i11528Gh	Chr11	146.18	5.54	A10	1103035	ACCAAAGGTCCAAAATCCCTTGACTTGGATCCGACTCCTTCGACAATTGGCCCGGCCCGAACCATCCAGGATTGCTATTGGATTACAAGGTCCAAGTTTT[T/C]ACACCTGAGTCTATAGGCGCATTATGATTTCATCATTTGCATGCATCACAAAAAGCAAACCATATGATAAAATCTGAACACCAAGAATAGTACAAAATTT
i32110Gh	Chr11	146.18	5.54	A10	1111051	AGAAGCATTGTATTGTTGTAATACAAGTAAGATAATCTCCATATTGAGCTMTGCTTTATATAGTTGCATTAAATGATGCCTTTCTGATTCTTAGTATCCAC
i11521Gh	Chr11	147.68	4.04	A10	1048632	GCGCTTCTGCATGCACCAATCGTGACAATAGAGTCTCCACTCTCCTCAACCCAGTCCTGATTCTCGACATGATTAACTCCTTCATGGCCTTTAGTATCTT[C/A]TTCATTGTCACTGTTGTAATCAACAAAACCACTTGAACGTTTCGGGACATGGTCATTATCATGATAATTTTCCTGAGGACTCACAGGGTGGTAATCAGAA
i51589Gb	Chr11	148.66	3.06	A10	947818	TTGTCTTTGTTTCGAGATCGGATTCTAGCTGCTTCAATTTTGCCTGCAGG R TAGTTACTTCTCCCTCCAAGGCCTTAACTTTGTCGGAGCCACCCGACTTT
i11500Gh	Chr11	151.72	0	A10	810285	TATTTGTTTTTATATTATTCTGTCAGCTGCGCACTTTCAAGGGTCACAAAAATGAGAAGAATTTCGTTGGCCTCACAGTAAACAGTGAGTTCATTGCTTG[T/C]GGCAGTGAAACAAATGAAGTATTTGCATATCACAAGGTTAGTTAATACATTCGAATATGGTGTTTTGGCATCAAATCAGTCTGTAATTTAGTTACATTGA
i28730Gh	Chr4	0	227.53	A11	93108419	CRGGACACAGAGAGGACAAGATGTTTTCTCCAAGATGAGTCCATCTGCAARCTGCACCAAGGGTAATCGAAGTAAATGGTGAAAACAGTGATGAGGAAAGC
i00498Gh	Chr4	1.53	226	A11	92705706	CAACGCATGCCCAATATTGGTTCGTCAACTTCCAAGTAAATCGAAAATTATTTACCGTATCAAATCGTTTCATGTTTATAGTCATAACTCATAATGCACCRTATTTGAACGCTGAACCATAACGAGTTTTTGCCATTTACGGTCTCGTGAATTACATAGGCAATAGGCGGAAGAGTAGGCCATGTTCTTGTTTTCTTTTCG
i19390Gh	Chr4	3.59	223.94	*	*	TGAAAAATTTATATTTATGTTTGATGATTTATACTTCAATTGCTGTTTTGAGTATGTTTTGCATGCAAAATCTTGAAGAATAGGGTGTAAATGAGATATT[A/G]GTGCTCGAGTTCAAGTTGAAGAAAAATCTAATTCAAATTGGTCATTATTGAGCTCAAGCTATTGATCGAGTTGAATTCGAGCACCATAATGCTTGATTCA
i07707Gh	Chr4	4.22	223.31	A11	92037642	TTGAACTTGAACTGAAAAGGCATAGAAAATGGCCATTATTGCACATAAATAAAGTTCTGTTTAGCAACAGTAAGTGTTTCTATATTTGGACACTGCTCAG[T/C]TTAAATGACATCAATTTTAACATACTCCATGTTCGCATTTATAATTTCCAGGTTCATTGTTGCTTTTGGAAGGTCTCGTTGTTGAAGCATGATAATTGTC
i19389Gh	Chr4	8.64	218.89	A11	90896110	TACACATTACATTCATGTTGTTCATATACATAGTAAGTACTTACGTGTTTATCGAATGATCCATATGTTTTAAATATGCTTCATGTTAGACTTAAGTTGA[T/C]ATTTAACATCTAAGTTAATGATTAGGATTGTAGAAAAACTTTGATACTATACCCGATACTTTGAATTCCCGGTTAAAATGTTTTGAAGTTCGAGATCAAT
i21554Gh	Chr4	9.77	217.76	A11	90857980	CTATCCATCCTTACAAGATGACTGACCAAAGAGGGGGCATTATAATATATTTGTATACCAACCGACACTTCTTTCATCRTATCAGCCA
i16179Gh	Chr4	11.28	216.25	A11	90737689	GACATGCATTTCTTCAGGCTAGAATGACAAACATACAAACCAAAGACTACATATCAAAAACCCAGATAACAGGACCTCTTCACTGCCTCGATCTTGATTC[G/A]GCTCGTCGAGCTTCGTCTGGTGTTGAAGGAAACAATTCCACATACCGAGACCCTATCATCATCTTATCCTTGCACATTGCTCTTTTAGCCTCCTCGACGG
i24397Gh	Chr4	11.28	216.25	A11	90282647	CTTGGTCCTTTTTTTTCCTCATCCTGCAAGGTTGATTCTTCTTTATTTTGYGAGTTGCTTGAGGAAGGATGTCAGGTAGTCCTTTGGTGATGCTTGCTCTT
i07672Gh	Chr4	13.32	214.21	A11	90063115	ATAAATGGTGTATGTAAGGGCTGCCTAATGGTGTATGTAATAACGGTGAAGACTTACTAACAGAAGGTAACTTGAAAATTACCAGGTGTACCAACACCAA[T/C]TGTATCACCAAGGGAAATTTCTGAGCAACCCATATCAAAGAGCTGTTTAGCCACATATGCTACTTTTGATGGAGGCACTATTCCTTCCACTGGGCAGCCA
i07666Gh	Chr4	14.31	213.22	A11	89931312	TTCTTGTATGTCATTAATCGATTAACATTTTTTTTATTTAAAAATATATGTAAAAAAAAAAATTTGGGGTATCAAACTTTGGGGATTTTACAGGGAATGG[T/C]GTTCAATCCAGTTCCGTTTCAGTCCTTAGAGGATCCCGCGCAACCTCCACCAGCTTCAAATGCTGCCGTCTCTCAACCCAAAGGATTTGTATGATTTCAT
i07658Gh	Chr4	15.3	212.23	A11	89870870	AACCATTGGAAGAAGTGGAAAAGAATGGCCTTTTCAACTAGGTGCTGCCTCAACATGTCCCCTCCAACCCCAAATCCTCAGTTAGACAACTCTTGTTCCA[A/G]CACCAAAGGATCCCAAGTTGCATGGTGAGTCCACATAAAACTTTATAGAATTTACTTTTCGCAATCATATTCAGGTTTCGTGGTTTTCATTCTCAAATGT
i07662Gh	Chr4	15.79	211.74	A11	89926330	AGATCATGCGTATATATCCTACCGAATCCTTGTCACCATCAGCTCGCTTGAATGCATCAAAATCCATGAGATTAAATGACTCAACAATTTTATCAACCAT[A/G]GCATCTACATCCACATCGGAGGAAGCAACATTGATATCCTGGCCACTGCCAGCTCGCACCCTCTTCGGAATCCTTTTCTTTTTGGTGGCAGCCTTGCTAG
i35098Gh	Chr4	17.29	210.24	A11	89244890	TGTGTGTTTCAGAGATCAAGCGCATTTTGTTGATGTCCCAAGGTGTACTGYTCCTCCCTCTTATTGATTTTGGGAGGGCAAGACTACCATATATCCCACAT
i00811Gh	Chr4	19.85	207.68	A11	88863766	AGTGAACCATCTTAAACTGCTGCAATCTCCTCATTATATCAACATATATACATAGATTTACAAACATAGAATAAAACACATTTGTGNGTTTTGCATGCAGYGAGGGCAATGCAGGTGGTAACCATGATGCCTTCAGCACCTTCTTTAGCGAGACTGGATCCGGAAAATACGTGCCGAGAGCTTTATTCATCGACCTAGAGC
i07631Gh	Chr4	20.34	207.19	A11	88761268	ATACCGTAACAGTCGAGCATGGACACTCCTTCCTTTCTTCAACGAACCCAAGTGTGCACAACAGTGGACTAAACTAACCAGAGTTGTAGAATTTGCAGTG[A/C]CTCCCTCTTCTTGCATCTTACCAAATAATCTTATGGCATCTTCGGCATGGCCATTTTGTGCTAATCCGACAAGCATAGCAGTCCATGTAATCACATTTCG
i07620Gh	Chr4	21.82	205.71	A11	88120147	GGATTGGGATTAAGGGGAAATGAAGCAATGAAATGGATTAGAGAAATTAGGGTTCCTTCATCTTCTTCTTCAGTGATGGAGATCGTCAGGAGAGGCAAAA[G/A]AAGAAGCAAATGGACATTTTAAGAGGGAAAGCTTTCCATTGTTCATTGAATTTTTCAATTTATTTCTTTTATTTCCTTCTCTCTCTTGTTTTTTTTTGGG
i07603Gh	Chr4	24.35	203.18	*	*	CAAAGCACCAGGCACATGCATGTAATCCATTCTTTGAAGAAGGAACAAGCGGAATAACACTGGCAGCAGCCATTGTTTCAGCTCTAAGAGCTTCTTCGGC[A/G]GCAAGCTGAGCAAGTAAACTTATCTGTTCTTGTTTCTTTGAAGCCTCACTCCATTTCCCGAGTAAGAAGTAAGCAACAAGAGGAAGCACCACCAAGACCA
i07599Gh	Chr4	27.39	200.14	A11	87364436	GTCAAGATTGGAGGCAAGGCCTGAGAATTTTGAAGAAATGAATACTTCCCTATCCGATTCAGAGAGCACTGGGGCCCGAGATTCAGCTTTAAAGAGTGTG[T/C]CAAGCAGGGGACATTCAGTTCCGGATGTAACAATTTTTAGGTACTGCCTGGGGGGCTTGACTGATAGGTCTCTTTTGCTCAAGGAAATTGCAACAACTGT
i30627Gh	Chr4	28.87	198.66	A11	86426804	ATTTTAATGAGTTGGACAAGAATCCACCCATCATCCAAGCTAAATATCTTYATTCCTTGTCTATTATCAGCAATGAAATAGATACAAGGCATTTGACCCAC
i19379Gh	Chr4	34.06	193.47	A11	86482085	CTGATCATATCAGTATCAATGTTGGTTTCTTATTGTGTTTATCAGGTAATAAAACTTTTCAAGAAGGAATTCCATCATCACATGTTTCAATATCTTATTT[C/T]GGGTATGCATTAGACACGGTTATTAAATATGAGTGCTTAAAGAAAAATGAAGAGTTAGAGCGACATACCTTCATGACACTTCTACTCTTCTAGTAGTTGT
i37296Gh	Chr4	39.9	187.63	A11	86029533	AGTGCTCGAAGAAGTGCCCACTATCTCAGGCCTGAATTTAGTCGTGCAGTYTTTTTTTCTTTACAATGCCCTTTTTGCTAACATTTATATTAAATAAATAT
i48258Gh	Chr4	40.39	187.14	A11	85720334	CACTACATAACTATTTTTAATTGATTATATATTTTTTTAAATAAACTAAAYAGCTTGAGTAACAATTGAACTAGTAGGGATATCTCCTTGAGAAAAAATAG
i07584Gh	Chr4	42.02	185.51	A11	85589518	AAACCCAAAACTCCCGATATCAGACTCTTGACTCAAGGCCTTTCAGACAACACTACAAAACTGCTGCCCCGACCCTCCGAATCAAGAAACAAAAAACCCA[T/C]CTCTCCCCACCAAAAGAACAAGAAAACCCAAAGAAATATAAACAACACAGACATCATACCCAAAGCAAAATGAAAATTTAGATTTAGCCGAGCACACCCA
i41194Gh	Chr4	42.56	184.97	A11	85306692	CACAATTGTTCAATATTGCTATAAGGCAAGAGAAGTACAACAAGATTTTCYGGTTGGAAGCCTAAAGGCAGAGATCTTAAAGAACATCCTGACCATTCTAA
i27752Gh	Chr4	43.54	183.99	A11	85080631	TACAAAACTTGTTTTCTCAACTCCTAGCTTTCCATAAATTCCGACCTTTGRAACCTTATTATTCCTTAAGTATCTCATATCTCATTCTTTTTAAATTATAC
i41630Gh	Chr4	45.54	181.99	A11	84896243	TATGACAATTGTTAGTGTTAAAATTATGATGTTTTACAATTGAACTCAGTYAACGGGAGTTGTTGATTTGCTTTTGATGTAATAGCTAAAATGTCAGCTTA
i07569Gh	Chr4	46.51	181.02	A11	84360444	TTGTTTACCGAGAGCAACTATTTGAAGACAAAATATCACCTTCTGGTTTTCTCTCCTTCTGGATGTATGATACAGTATGCTTTGCGACTGTCCCCTGACC[A/G]TGATCTGACACCAGTTGTTTCTGGATTAAAAGCAGCATATGAATCAACTACAGAATCTGATGGAAGGTTAATAGTCGAGGCAATGCAGAAGTGGAATATT
i00847Gh	Chr4	47.5	180.03	A11	83919798	AGCAGACAAGACGGCACCTAAGCAGAAGATCAGAATTAAACTCAGGTCATACTGGGTCCCTTTAATCGAGGACTCTTGCAAGCAGATTTTGGATGCCGCGYGGACTACCAATGCCAAGACGATGGGACCAGTGCCATTACCGACCAAGAAGAGGATCTATTGCATCCTGAAATCCCCACACGTGCACAAAGACGCAAGGTT
i07550Gh	Chr4	47.98	179.55	A11	83741998	AAAGGGAGAAACCATATAGAACCACCACCAGCACTTCCTTCTTGAACTACGCATCCTTCTCCTAAACTCATGACTTCATCGGTCGGTGGCGGAGGCAGAT[A/G]CATGGCCTTCTCTCCGTCGCCTTCCGCCCCTCACTCTCCCCATCTATCCGGCCTTCGTTCCGCCGCCGCCGCTCTCCTTGACCAAGAGAAGTAAGCTATT
i07545Gh	Chr4	48.47	179.06	A11	83675515	CTTGCCACAGTATGCGGGCTGCAAATCCTTTGAATAAGCCTGGATTGTTACCAATGCCAATCCCTGCAAATCAAAACCTTGTTTTAGTTAAGCCTATAAG[G/A]AGGGGAGGGTCTGGGTCAAATTATGGTTTTCGTCCCTGCATTGTATTACTCATCTTGGAGATTTAGTTCCTCGGTTGATGTGTAATTTAAAAACAAAAAA
i07532Gh	Chr4	50.49	177.04	*	*	GGAACAAAAATGCATACTTTGTCATCTCGGATTTTCATGTCGTTCATCTCCTCAGGTAACTTCTCAACACCGGCAGTACTAGATTCTCTTAAACCAGAAG[T/C]AGGCACCATGCCCACGGAAGCCATCTTTAAGACAAAAGAGTGTCCTCCTAATCCTGTTGATTTTCCACCTCACAGCCAATCATTTATCTGCAATACAAAA
i07513Gh	Chr4	55.29	172.24	A11	83587598	GCTCATTAATGAAATGCTAAATAAAGGCTTGAAAGTTAATGTTGTAACTTATAATATACTGGTAGATGCGTTGTGCAATGATGGAGAGTCAAGAAAAGCT[G/A]CAAGACTCTTAGATGAAATGGTTAAGATGGGTTTGCGACCGAATCAAATAACGTATAATACTTTGATGGATGGCTATTGTAGGGAAGGAAACCTCAGGGC
i20505Gh	Chr4	55.78	171.75	A11	83781627	TTCATTTGCTTCAAAAATGCTGAATTTGATATTAAGAAACAAGCTGCATGGGCCATCTCAATTGCTACAGATGGAACTCATGACCAGATCAGGTACGAAAATGGTTTCCTGTATTATTTTTCAAGGGAATAATGTCTTGGTAGAGTRCGAATGATAAATTACCTNATCTGGGCATGTCGCATATTTCAGGTTCCTTGTAAGTCAAGGTTGCATCAAGCCATTGTGTGATTTTTCTCAACTTGCCCCGACCCAGAGGTTGTTTCAGTTTGCTTACAAGGGCTTGAAAACATTCTCAAG
i07506Gh	Chr4	56.8	170.73	A11	83179657	CTGATCTTGGATTCGTAAAGTTCACCAAAATCCAAGAAATTATAAAGGAGGCAAAGCTAGGTTTTTGGGGTTTGATGAAGGAGAAAGTGAGCTGCTTTTT[C/T]ACCTCTTCAGAAGTGAATTTCGTGGAAGATGGAAACGGATGTCTCGGCGTTTTTATAGTAATATTTTAAGGGTTAATGCACTTTTTGGTGGCTAGATTTG
i16094Gh	Chr4	56.8	170.73	A11	83184803	GCTTTTCATGACCATTTTTGTTTTGACCCGTGGTGTGAGCTGATTACTTGACATGTCCAGAGTCAACAATTACCATGGCCGGCATACGAATGTCGGAAAT[T/G]TGAATTTCTCCATACACATCCCACTTTAAAAAGTTGAAGTTACCGATTTTCTTTTCTCTTTATATATATATTTAAAGGTTTTGGAGAAAAAGGAGGGGGA
i38554Gh	Chr4	57.44	170.09	A11	82880462	TAAATGAGGCACATGAACCGAAACATCATAACCCGTGTTTCAACCATTAARGTTCAGCAGAAGCAGGGGAAAATGGCAAGGCAGATCTCTCCCGTCAGGTG
i07498Gh	Chr4	57.92	169.61	A11	82740744	GGGCTTATCGATGATTAATGTCGTGGAATATGGTATTTTTGAAATCTGTCTTTGTGGGATCAATTTGGTTGTATGATTGGGATATGAAAATGGAAATGTT[T/C]GTTACTGCTTATTTACGTAATACTGCGATGCTGTGCTTGAAACACGGAAGCCTCTGCAGCGGACATTCTTGTGTGTGTGTTAAGGAATCAAGACAAATAT
i30498Gh	Chr4	60.45	167.08	A11	82302100	TGGCAACAACGAGATCACCCGACTGGTCATGTTCAAGCTTGGCATTTGAAKAAAATGCTTGAACAACGTTATAAATGTCTGTGAAGAAATTTTCAAAAACT
i11036Gh	Chr4	61.94	165.59	A11	81492822	CGTTGATGAGCGGCAGCGACGAGAATTGGCGGATTTGGAGGCGTTGATGGATGGAGGAGAGATGGAGGATGGAGGGTGAGGATCTTTTGAGAGAGGTTAA[G/A]GAAGCCATAGTTGAGGGTGGAAGAGGGAAGAGGGAAGAGGGAAAAGAAGGTGTTCTTAAAATACAATCAAAATTCTTCAATGCAATGAATGGCTTGGCAT
i19367Gh	Chr4	62.42	165.11	A11	81855590	AAATTTTTTTCGATTCAAATTCGAGTAACATGTGAGCACCAATACCTCATTTCATCCTTAAGTAGAGTTAGGCATTGTATTAAAATAAAATTCCGTTGGT[C/T]ATTAATCAGACTTTGGTTCAATGGCGAAATTGAATTCTTGAGAATTTTGAGATATTAGATTAGCATTTGAGTTTCGAGTATTGAATTTTTAATAAAAAAA
i21936Gh	Chr4	63.4	164.13	A11	81481866	AGCTAAAGGTTCTTATCAYGTAGACTTCTCATTTCCCTGAACCCTAGCAAAGAAACAAAAACATTATTATTGGTTACAGAACCAATGACTTAATTGTC
i19363Gh	Chr4	64.37	163.16	A11	81374208	TAGGATTTGAGCAACGTTGCTAGAAACACAAGGAAAGGACAGTTCTTTTCAACGAAGAAGCTTCAAATTTTCTGCTTTGCACAAGTAAGGAGCTGAGTTT[G/A]AGGGATCAAATTTCCAGAATTCTCAAGAACTAATTTTGATTCAGAGAACGCAAGATAACCTTTTGGTTAAGAGTTCTTCCTCTAAGAAGAAATTCGACCG
i60769Gt	Chr4	67.41	160.12	A11	80496986	AAAAAGAAAATGTAATAGAAAAGGAAACTAAGCGAACAAAGGCAAGAAATMGAGCAGAGAATATTCAAACTTGTAAACAGAGGCTATAAAAGCCGAAGGAT
i07452Gh	Chr4	68.38	159.15	A11	79602826	AGTCTTTGATATCAGTCTCGGGATCAAAACTTCGTATTTGATCCTGGAACAATTTCTACCTTTCCTTTGTAAAAAGGAAAATGAGGAGTTGGAGCCCAAG[T/C]GAAAACCAGGCTTATCCAAGTCAAAACAAAAAATTAGCCCCATAACAAGAAGTTGCATGGTAGACAGAGAGACAGGTGCCTCACCTTATCCAAATCCTTT
i07475Gh	Chr4	68.86	158.67	A11	80430089	CCTGATCCACCACTTGTTATACCATTTGAATTTCCTTTATTTGTATCAACAGATAAGGAAGATTGATCAGTTGCACCGAAACTCGAAACATCAACTTGAG[A/G]AGCATTGGCTTGACTAGTTTGCAGAGGTTGTTGGTAATAAGGGCTTGGATAGTAGTACTCTTGCAAGGCATGTAGCTGACCATCATGTCCCATAGCAGGA
i07438Gh	Chr4	71.36	156.17	A11	79004631	CGAAATTGTGTTCTCTATTGCATAGACATTGCTGATCTAAAGTTCTGGTCTTGCAGCTGGGTTAATGCACCTCCTTGTGATGGATGTGGCAATGAAACCA[C/T]GGCTCAAGGCATGGGCGATGCACTCCCTTCAGAAATTCAATATGGGGCAACTAGAGTTGAACTTTATCGGTCAGTGCGCAGAAAACATTTTTCTTACCAT
i25713Gh	Chr4	72.83	154.7	A11	78421886	GCAACTCTCCATTTCAGCCACCCACRTCAATTAACCCGCTGCAAGGTTTCGCCAATGACCGAGTTGGGAGAAGAGA
i07426Gh	Chr4	73.31	154.22	A11	77390430	AAGAAAGTTGATTGATCATTAGATTCATTCCGATTGTGCTACAGCAGAAGCCAACAAATTAGTGATTACACTTGAGTGCCTAAAACAAAGTTACTTCCCG[A/G]ATCAGTGCAATATGCTAACAAACTAATCACCCTAAGCTCCCATGCCAAAACTGCAAATAGAAAATTTCAGTGTCATACTTGTCAGCCTTTGCAACACTGC
i30213Gh	Chr4	74.28	153.25	A11	77185250	GTGTTATAATTGATGATTATTATAATGTTTGATATGTCTTGATTGATATCMTTTGATACGAACATGTGAATATATTTGTGTTGATCTCACATTGAGCCTTT
i23321Gh	Chr4	75.25	152.28	A11	77114278	GATGTAATTTGCCGAGAATCTTCTACATGCATCACACACAATTATGTCTAYCAATTTGAATTTGAGTGGATGGGGGTGAAAAGCATCTTTTTGTATTTGAG
i55594Gb	Chr4	80.59	146.94	A11	76388507	TTATTCTTGATAGTCACCTTGTTCAATTGCTGATAATCTATACATAGCCTYATTGAACCATCTTTTTTCTTTACAAATAATATAGGAGCACTCCAAGGCGA
i33254Gh	Chr4	81.09	146.44	A11	71101164	GAGGGCTCTCCTCTTGTTACTGCAGGAACCGTAACGTACATATTCACTAGRAAGGTGATTAGTACTACATGCGTAAGGCGTTCAGGATAGATTTGTCTATG
i50251Gb	Chr4	84.19	143.34	A11	69995863	TGTTTGAACAGACTGTTAGATTGCAAGAGATGTGGGTCTTCCTTCATCGC M TTTGACTTGGGTCCTTACGGCCACTCTTGTAGTCAGTTCTCCAATCAGAA
i22206Gh	Chr4	86.21	141.32	A11	65234501	CTCACGAGTCCTCGAAATGTCAGAATTTCGGCATATATYGATTTAAGCTACGAAAGCAGGTCCGTTACACACCAGATTTGCGATATTCCT
i35316Gh	Chr4	88.21	139.32	A11	63415741	GGATAAATATGTATCTGCTTAGTGGTTAAGTGTTCTAGTTGTGTTTGAGGYCTTGAGATCAAGTCTAGCATAGTAGTGCTTCGGGATTAGAGTGCGCATTG
i21354Gh	Chr4	88.7	138.83	A11	37259264	TGTTTAARTTTAGTAAAGCCTTGTATTCAGTCCCAACTTAGGGCACGGGTGTGGGGTACTACAATCATAAACCTCATCAACTGTG
i48984Gh	Chr4	89.69	137.84	A11	28551660	TTGCTGACCAATTAAACATTTCGAAACAAATTCGGAGATATCTCTTTTCAKTCTAGACCACCAGTAATGTTGTTTCAAATTGTTATACATTTTCGTACTAT
i27510Gh	Chr4	92.29	135.24	A11	56157222	TTATGGATGTCGAGATCTTTATATTTTTAATTCTCATATGAAATATATGTMTCGAAGGTACACTTGGCTGCCTTGACATCCGTGGATATCAAGGTTAGACA
i23548Gh	Chr4	93.29	134.24	A11	55831228	ATGTRGGTGATCGTGTATTTTTGAAAGTGTCACCATGGAAGAAAGTTTTGYGATTCGACAGAAAGGGAAAACTCAGCCCACAATTTATCGGGTCGTATGAA
i07354Gh	Chr4	96.99	130.54	A11	52272785	CTCGGGTCGGTCATCTTTGGGACAATCCTTAGCCCGACCGCTACTCTTCACAAACTCCACTTCCTTAATCTGAGAATGACCCGCATAAGGTCCGACTACG[A/G]TGTTGGAACCCGGCAATATCATTTCATCCGTCACGTCTTCCGGGTCGACCCCGGGTGGCACGAACAACACCGTCTTCGCAAACCGCGCCCGTTCGGACAT
i25406Gh	Chr4	97.48	130.05	A11	52163178	TAATTACTAATCAAGTATTCAAATGGCACCGTATAAAGCTTTGTATGGTCRGAGATGCCGATCATTAGTGTGTTGGATGAAACTGAATGAAAGAAAAATGG
i32043Gh	Chr4	99.54	127.99	A11	50917588	TCACTTTATTCTGAGAAGTTAGTTTGGAAAGGTTGCGAAGGTTATCTAGCYTATATCCTGAATACCGATAGTAAGGAGATAAGGTTGGAAGAGATTCGGAC
i23266Gh	Chr4	101.61	125.92	A11	47781957	ATACTATTTTAAATTTTTCCCCCAAACTCCTAAACTGATTTATTTTCTCCYAAAATTTTTACCCCCTCCCATTTTCCCCCTAAAACTTTTATTCTCTTCCC
i07364Gh	Chr4	103.67	123.86	A11	47087655	AAATGATGAAGAAATTAAATGATTACAGCTCTCAGTTAAAGACTAAAGATGCTGCACTTAACGTGCTTGAGACGGAACTTGAAAGTTGCCTTTCTTCAGC[C/T]GTTCAATTGAAATTGCAGAATGAGGAGATTTCCATAATGATGGTACTATTGAAGTCGGGGATGTTTGAGGCCCAACTGAAACTTGCAAATGCTGAGGCTG
i41649Gh	Chr4	104.16	123.37	A11	47057339	GGTAGACACACGGGCATATGTCTAGGCTGTGTGTGATACACGATCAGCCCYGTGGGCGTGTGAGAAGGCTGTGCATCCCCTATACCTAGAAATTTCATGTC
i30258Gh	Chr4	105.17	122.36	A11	52689106	TTATTTGAGGTGCTATAAGGAAGCGCGTGTTTCGGCCCAATCAACTCGGTRGACTGTGTTTGATATTTGTGGGAGTTCAGAGATTTGTTTATCTTATGTAT
i32256Gh	Chr4	105.66	121.87	A11	45298070	TGTTTTCTTAAACCTATGCATTTTGTTTTATTTTAACCTGAGGTGTGTTGRAGGTTAGGTCAGGTGTTAATGAAGAGTCACTTAGGTGGCTAATGTGATGT
i47377Gh	Chr4	106.65	120.88	A11	42819877	CTCTGTATAAATGCAGCTCGAACTCGCCAACCACACCCATCGTCGGCTCTYAAACATTCCCCAACATATAATGTCAGCGTAGATTTGGCAACTTTGTAATC
i35204Gh	Chr4	107.14	120.39	A11	43607707	CTCTTGTTGTGTCTTTTCAAACCATATCGAGACGGTTTCATTGTTTTCCAYTTTATCAAGAAATCCCTTTTCCATGACAAGTTCTTTTATTTAGCAACTAA
i38433Gh	Chr4	108.13	119.4	A11	32485498	AATGCCTAAAAGGACCTATTTGTAAAAGTTATAAAATAAGTATTAAAAGTKTGATTTAATGAGAAATGTAGGCTGGTATGAGTACAATAAAGATTCGGCTC
i07322Gh	Chr4	109.13	118.4	A11	29216169	ACGTTGGCGAATTTCTGGGGATTGTCAGGTGGGAAGTAAGGCGCAAAGACGCATTCTTGGGTGCATTTTCTACGAAGAAACTTGCACGCTGCGCAAGGTG[A/C]GTTTGACGATGACATCTTTTTTTTTGTCTTATTCTTCAACTGAAACCATCAAATGAACTCAGATCATCAATGTTCCGCAAGATCTTAAAAACACCCAAAA
i25959Gh	Chr4	109.62	117.91	A11	29312780	TGAATTGGTATTTGGAGTATCAAATAGTTGAGTTTGAGATTTGTATATTTKTGGTTCTAGGCAAAGTGATGCATAGTTGAAAGTGACCATATTGATGATTT
i21312Gh	Chr4	111.13	116.4	A11	27106333	TAACACCCTCTAACCTTTATCTATCACCRAAATCAGGTTACGGAGTATTACCAGACGATCAAATACAAACATTTACATAATTAACC
i07305Gh	Chr4	112.65	114.88	A11	25509344	ATAAAAATATCAGGATCTCAACGAAGTAGTTATGCCAGTAAGCATTATTTCATAAAGCCATAACATGCCTCACAGCCTCAGTTCTTATCAAGTATATGAA[C/A]AATGAACCGAAAAGTTTACATCATTATACATCGACTAACTCCTCATTCTCCTCGCGTATTATTTGAATTATTTCTATTTCATCTCAATCATGGGGTATTA
i00631Gh	Chr4	113.14	114.39	A11	25414005	AATTGAAGCTTTTTACTAGTAATCTCCTTCTACTGAGTTTCTTCAGAGATCGTTTAAGTATAGGCGTATTTGTGTTATATCCTCGGACTCAGTAAAAAATRTCCTTTTCAACCAATTCTATCTTCTTCTCTGGTCGTTGGCGATGATGTACTCAATCTCCGGCGGTACCTCTTCTACCCAATAGTATGGGTTATCTAGATT
i00661Gh	Chr4	113.64	113.89	A11	25274463	GAATTCAGGAGTTACTTCAAAGGGTAGAATTTATCACGAGACTTATGGATGTCAAATGAATATAAACGATATGGAAATTGTGCTTTCAATTATGAAGAATKCTGGTTATACTGAAACCGTGGATGCTCCTGAGAGTGCGGAGATTATATTTATTAATACCTGCGCCATAAGGGACAATGCTGAACAAAAGGTATGGCAAAG
i00416Gh	Chr4	114.13	113.4	A11	24728699	TTCAGTAACGAAGAGGGTTTCCTTCAACAGAAACGTGCGGATGAAGAAGATGAGGAGGAAGAAGAAGTACCAGCTTCTTCTTCTTTGCCTAAGAGACAAARGCTAAGCCAAGACAACGGCCACTTCTCTAACGACAGTACTACAAATTTCGATTATGGTTCCTTGTCCACCAACGAACTCGCTGTTCCGGCGGATGACGTT
i19316Gh	Chr4	114.63	112.9	A11	24567237	TCCCAAGTTTGCATCTTTTAATTTCATTTATCAAGCTTCATTAATTTGCGGGAAATCAGGTAAACTTTCTATTAGTTTTCTGTACTTAATACGGGTATTT[T/C]CCCCCTGGCAGGACCACCGGCAATTTAAGCAACGTTACTATGAATTCCTTGACTACTTTCAAGTTCCCGATGGACCCATTTTCTTAAAAATTTGTGGGGA
i41713Gh	Chr4	115.64	111.89	A11	24336686	CCATTTATGAAAACAAGTCAACTAGCAGCATCAAGGCAACATACAGCATAYTGTTTGACACATGTGACTTACATACAATTTCATATATATACCCATTGTCG
i41747Gh	Chr4	123.86	103.67	A11	22445459	AGTCTCACAGGATATGCTGTAAGGTGGTATAATTAGTTAAGTTGGAATAARATAAGGTCAAGATAGGATTTGGCTAAAGCTTTTCTTGATTAATATAAACA
i25726Gh	Chr4	126.95	100.58	A11	22179083	TGAATTAAGTAAGCCGCTTTTTTATAGTTGAAGACATTGGATTACATCAARACTTTTATAGAATTATTATTCTATATTGTTTTTTAGCTTTGCTTTATAGA
i01106Gh	Chr4	127.93	99.6	A11	22143719	GTTTGGGTTTTAGTTTATTTTTTTGGTCTGGGCTGATTAACAATTCTAGGCCCGGGTAAATTTGGGTATCTACACTAAGTTTAGAAAATTTTCCTCGAAGKGAAGGTTTGCAGTGTCTAGCTAACTTCTATGTTAGTACCAGCTCACTGGTAATTACTAATAAACCCTTAGGTTATCACTGAAGTCATTTATGTGTTTTTC
i26854Gh	Chr4	128.42	99.11	A11	21591880	AATCAAATCTAAGGATAAGTAAAGGAGAATGAATTAGAAAATGGTGATTTYTCAGAGCTAATCTCCAGACATGATGATCTTCTAGCTTGATTTAGCATCCT
i30613Gh	Chr4	128.42	99.11	A11	21800989	TTATTGACTGCATCTCTAGCAAGATCTTTTGTCAAAGGATCCACCAAGTTKTCACTTAACCTCACATAATTAATAGTGATCACTCAATCAAAGATTAATTG
i33518Gh	Chr4	128.92	98.61	A11	21514306	AGAATAAAATTTGTTTGGAAGCCAGAGTTTAGCTAGGTTGGTTCATGCAGKTATCATTTAGAGGTGCATCAAGCAGGTTTGGATTCAAATCCTGACATTTC
i33519Gh	Chr4	129.91	97.62	A11	21386520	ATAGAAGTCCTATGCTGATCTAAAGAGAAAGGACATCGAGTATTTTGTGGRGGACATGCTTTTTCTTAAGGTCTCGCCATGGAAAAAGGTTATGAGGTTTG
i45620Gh	Chr4	131.93	95.6	A11	21062267	TCTTCACGACATACGGCCCCTCCCAATTCGGCATCCATTTCCCCCTAAAKTCTTTTTGCATAGGAAGGATCATTTTCAATTCAAGGTCTCCCTCGTGGAA
i25842Gh	Chr4	132.42	95.11	A11	20774601	TAGCTGATTGGTTTACGTTTCATGGTGAGTTTTCTGAATCCGACACTCCARTGAAGACTAAGCATTTATATACTGTATGAAAAACTTTTTACTTGTTTTCA
i00792Gh	Chr4	132.92	94.61	A11	20476600	CCAGAGTCAAGACGATACATCATCAAGCCAAGGGGTGAAAGGGTTTCCAAATATAACCTGGAGTCACAATATGCCATTCTTTGAGGAGCACAGATTTACTRCAGGCATTATCTGGTGGACCGTCCACTTATCAATCTTTGAGTCATATACTTCAGTAGGCAGTGACTTGTCACCATAAATATCACTAGTGGCTATAACTTT
i14097Gh	Chr4	136.01	91.52	A11	19678658	TTATCAGATTAATTCTTAAGTCTGGTTTAGAAATTAAAAGAAAGGACAAGTTTGATGAGATGAATTCATAAGTGTGGTAAATATAAATTGGATTACTGGTYTGGTGTGAAGGCAAAGAAAGGGGCTTCCATTTACGCCTCCGAATACGCGCTTCTTTCGCTTCTATTTTTGTAGTATCAAAAGTAAAACACAACTCTTACT
i07213Gh	Chr4	138.59	88.94	A11	19249710	GTAGCATAAACATTAGCAAATAATAACTCTCCCAACATAATCAGATTCGACAATTTTCTGAAGAAATACAACGATATCCACTACATTCTAATGGACTAGT[T/C]GACGTGCCAAAAGCGTTGGCTGATCTTGTGGAATCCACCATCGGTGCGGTTTTCATTGACACCAATTCCCTTCATGTTGTTTGGAAGGTACCTATTTCTT
i07212Gh	Chr4	138.59	88.94	A11	19041249	AAATTGAAATGAACAAACTTCGCTTCAGTCCTTCAGCAGCAGCTTTCAACTTCTCCGGATTGAGAGGCGTATATTTGTCCTTCCGCAATTCATTAGCCGT[C/T]GATGCCATGGTTGAATGTTCCGTTGTTGGCAACTCCCACCTGCAAATTCTCCACCGACATACAATAGAAAACCCAATAAACAAGAAAGGAAAAAGAATAC
i07207Gh	Chr4	140.61	86.92	A11	18663377	CTGGATATGATCTGTGTACCTTTGTTTTCATGGTAGGGACTTTTTTGACAGGGGAATCTACATCGGTTTTGTCGGGGTCTACTGTTGGTTTCTGACTTGG[G/T]GCTGACTCATTGGTTTCGGTAAGGAATTGTAGTCCCTGAAATTGTAGCCTTGGACAATTTAGTTGGAGAGAGAATGTATATTTGTGATAAAGAAAACAAG
i07211Gh	Chr4	141.1	86.43	A11	18893898	GCCATTTTCAGGTATCCCTTCTCTAGTCCAAGATTCTCGCAGAACAAGTCTAGTAGTTCCTCGGCTAGGTTCTCCAATTTCACTGCAAATTCTTTCATCA[C/T]GTTCCTGCAATTTATTTATTGGACTAAAGTGTCAGCTAAAGCCAATGATAATATAATAATCATGCATATATATATTGACCTGTATTCATCGGTGAGATCT
i07195Gh	Chr4	145.41	82.12	A11	17834838	TGGCCTTTGCTTATACCAATTACAACATTTCAGTTCAGTACACCCTTTTCCTGCTATCAAAATTCACTTTACAGGTAAGACAGAGGAAAGAGAAGAAGAA[T/G]AGCTGGAAATGAAATTTCCACCAACCTAAATCTTACCTTCCAAAACCCCCCAAAACCTTAAATAAAAGGGAACAAAAGAATGGAAAAGATTCTCACCCGT
i07190Gh	Chr4	147.48	80.05	A11	17344572	TGATGGAAGACCCTTTTGTTATCTTAGGATCAACATCAGGCCCTGCAGATGCATCCTCAGGGTTGTTTATGGACCCCTCAGAAGTAATAAGTAAACCTAA[C/T]GGGTCTGGGAAGTCAAGAGTGAAGAGTTCATCTGCTAGTGGGGGAGTGTTTGATGATATAGATCCTCTTGATGGTATTGGAAAATATGTACCTCCTATGT
i07192Gh	Chr4	147.97	79.56	A11	17432624	TGATGCACTTTGTTTATCAACTAAAGGGACTTCTAACCTTACAGGTGTACTGGAAGACAACCAAGGGAAGAGTGGGAAGGAAGAGCCAATGTTGCCAAAC[G/A]CAGTGGGAAATGCTATGGCACTAATAACCGAAGATGCTACACCTAAGGTTCCCACAATTGAAAGTTTTGAGTTTCTATTACCTGATTTGGATACTGGGAC
i07177Gh	Chr4	151.1	76.43	A11	16943121	CCCTTTAGCTTCCATTTCTGCACCCCCGGCAACACCCTGCAAATCCCCCGAAATCCCAGCTCTGTCCCCACTCAACGGTTCAACTCGAACCCTCAAAACC[C/T]TTTTCTCCTTGGCCCTCTCCGCCACCATCGTCTTCACCAAAATGATCCAAAATTATGCTCTCAAAACAATCTCCCAGAACCCCAACGCACTTTCCACCGT
i56975Gb	Chr4	152.09	75.44	A11	16688454	AAATTGAATATTATAATGTGTGATTTGTATAAATGCCATGTATAATTATCKACCACATATCTGACAAATACCGAGTCCCGTTTGAACCTTAAAAATTCGAA
i50277Gb	Chr4	153.58	73.95	A11	16440775	TGATGTTGATTCAGGCTGGTCAGCGAGGTCAAGTAATAACAATCAGAATA K GCACAGAAGACTTCCTCCGAGCTCAAGCATTATTAATTTGGAAATCTCGC
i20872Gh	Chr4	154.56	72.97	A11	15695369	TCAAGATGCAGGAGCTTAGGACATACAAACAGTCATATAGGAGGAGAGAAGAAGAAAATAAKGGGGGATAGAGAACAACTTAGGACAATG
i50798Gb	Chr4	155.54	71.99	A11	15644120	CACTTCCACTCATCATTTAGACGAAAATCTTCTTGGGTTTTCATAAAATG Y ATAGAATACTCTTTGTTTTTGGATTTTTGGTGTGGCGGATTTACGTGTGC
i19299Gh	Chr4	156.02	71.51	A11	15445669	TGCCACCATTGACTCCTCTATTAACTCGGAAACTTTAAAAAGCAAGCTTATGGGGGCCGCTCTACATTCTCCAAATACAACATAGAGACAGCCCTCACTG[G/A]TTTTTTCGAAGACATTGATTCAGATATTACGTGAATGAGCTTTGAATTCTATGACCCATATGTTCCCCCTTTACTACCATTTCTTTCACTGCACTAACTG
i34976Gh	Chr4	163.22	64.31	A11	13394122	ACGATGCCATTTGAATACTTGATTAGAAACTGTTATTATATATAAATTCARCCAATGATAAATAACATTCCCAACCAGATTCAAATTCAATGATATAAGCT
i48289Gh	Chr4	164.18	63.35	A11	13537137	CCTAGCCCATGTTTAAAAATCTTGACATTCTGTTTCTAACATCAGCAATCYTTAAGGGTCACACAGCCAAAGCACATGCCCGTGTGTT
i54468Gb	Chr4	167.72	59.81	A11	12152339	GCAGTCGCCTCGGGTGGAGTCGGAAGAACGGCGTGGAAATTACGGTTAGA R TTGGGGGTGGGGTCCTGGTCAGAAGAAGGATGAAGCTCCATTTGAGGTAG
i07068Gh	Chr4	169.18	58.35	A11	11280133	GTGCTAACAAACGCCTCCAAAAAAAATACATTTTGTTAATGAAGGAGGGAATTGGTAAGAAAATTTTCGAACACTAGATTTCCTATTTTCTACGTATCCT[C/T]ATCGAATGTTACAGTGGGAATATAGCTTAAAACCCAAGCAGCCAAAAAAAATGGGATGTTCTAATCCTAGCCAAGAATTGACTTGATTTTCGCCTTCTGA
i15967Gh	Chr4	169.65	57.88	*	*	GTTGCTATAAAATCACTTGGAAGAGTAAGCTGCATCCATCTGCTGCCAAGTTCGAAATTAAGAGATAGTTGTCCGCTGTACCATTTTAAGTTAGTAGTTA[G/A]TATTTGCAGAGTTGAGTTTGAACCTTGTTTGACTGTAAGATTGCAAGTGATTATGTTCTTCACATGCAGCAAGATAAAAAACGTTTCTGTTTCAACTTTT
i61126Gt	Chr4	171.61	55.92	A11	9867553	TTTGATAATTGAGTTCAGCATACCCCAGTGTAGCCAATACCCACGACCTCRAGAAATGTGGAAACCACAGGAAGCTTATCAATTGCCTGTAACAGAGGATA
i21703Gh	Chr4	172.58	54.95	*	*	TATCATATAATGAATTCTAGGGAGGTTAGTCAYGATATGAGAGTATGTGTCAGGGATTGTGGTTGACTTACAGACGCTACTTGCTTACGA
i07023Gh	Chr4	174.54	52.99	A11	9104770	AATTTTTTTTTTCAGAGAGTAAAGCTCAATGGAAGAGAGATTGAATGACTTTAGCAGACAGTTTTTCTCTTTCCCTGATGATTTTGGTTTTCATTGCCGG[C/T]GATTAACAACTCAGCAGGAAATATGTTGGTGATGCCAAGTGAGTGCAAGAGATACCAAAGGCACTGAGCTCATAATATCAACCAAGATCATGAAACGCAG
i01240Gh	Chr4	176.5	51.03	A11	8969032	GTTCCGTATCAGGGCCTCGAATCTGAAGCGGGCGCCTGACTTCTCATTGTTCGATACATGCTTCGACCTGTCCGGCAAGACTTCCGTTAAGGTACCNGACGGTTGTTCTACATTTTAGAGGGGCGG[A/G]CGTGTCATTGCCGGCGACGAATTATTTGATTCCAGTAGACAGCAGCGGAACCTTTTGCTTTGCTTTCGCGGGTACCATGAGTGGTTTGTCCATAATTGGAAACATTCAGCAGCAAANGTTTCCG
i15963Gh	Chr4	177.96	49.57	*	*	CTCCTCTGATGATTATGATCATTCAGGTTATGATTTTCAGTCAATGGATAGAGAACCTGTTGCATCGTCAACTGGCCAGGCTTTGAATTCAGTCAGACCT[C/A]AGGAAATGCAAAGCTTTCATTCTTCATCTCCTAGCACCTCCGAGGATGAAAACAGTCCGGATGTTTTAACTGCTTCAAGACAGGAAGTGAGTTCTGTTCA
i33375Gh	Chr4	179.01	48.52	A11	8579493	TTCATTTTTCTTTATTTTCATCAGCTGAAAAACAGTCATGGAAGAGGGTTMAAGCTGGGTTTCATTCTCTAGCTACATGTAAGTTTAATTATTGCTTTCTC
i15961Gh	Chr4	179.53	48	A11	8568114	TCATAAGTATTGAAATGAATGCACATTATGCAAGTGAAGTGAGTGGTAAAAGGGAACCTAATAGCAGATTACCTGGGATTAGCTTAACGGAAGAGGAAAA[A/G]GACAAGGAAGCGGTTGAAACGCGAGGAGGTAGAGGCGGCAAGGCACTGCAGCCGGTAGTTCTAACGGAGGCTGCCGGAAAACGAGGAATCAAAACGGCGG
i07000Gh	Chr4	180.99	46.54	A11	8112353	AACGGTCTTCCCCGCAGTCTCTGATCCTATGCATTCGAAATGCCGTACTCCTTTGATCTCCACCGTCCATTTCAAACGACAGTTATCTTCTTCACCGACA[C/T]TCCCTCGAGAAACAACCCAATTACGCGCGCTGAAGCTGGAACCCAATCCATCTCTCTCGTTGAGTACACTCGGAAACACGGTGTCGGCGCTGCATCCCGG
i06999Gh	Chr4	181.46	46.07	A11	8065586	TCATCTCCAGGCTCCATGCAACCGTCTCAACAGTCCAGGAAATTTTTTGATCTGGCTCAACCGCATGCTTCTGCTCAGGACAGCCAGCAAAGGAGTCAAG[G/T]TGTTGATCAACAAATGTTGAACCCTGTTCAGCAAGCATATTATCAGTATGCTTTCCAGGCTGCTCAGCATCAAAAGACACTTTTAGCACAGCAGCAGGCT
i19287Gh	Chr4	187.34	40.19	*	*	GAAAAAGGAGATTTAATTGTTCCTCAGACACAGTAACTATTCAAAAGATTGTTGAAATTCTTTCAGCTAATGATCCAGAATTCAAGCTTGCAGAGTGAGT[A/C]AAGTTTTCTCAAATACATTGCTATCTATTCCTGGGACTAAAAGCCTTGTTTAATTCTGGGCATGCAGTTTCGTAGCAGAAATTGAAGGTGCAAAATTGCC
i06970Gh	Chr4	189.87	37.66	A11	6739990	ATCTCCTAATTTTGGGTCACTTCCACCTTTGTAACCCTCAACCTCTTCAATTTCATCACATCCCTTTGTATGATTTTCCTGCTTCTCTCCGGCATCCCCA[G/A]ACCCAACTATGGTAATGCCACTGCCTCTAAAGGTTCGAACAGACTTCCCTCTTGAGGAAGCCTTGGAGGGAGCTATAGGCTTTGCATCAAATTTCAAGGG
i15946Gh	Chr4	190.35	37.18	A11	6585772	AATGTTGTGGTTCTATTATATGAATGTAATATTAAAAAGAAATGCATATATAGTTAGTGTTTTAGACAGGAACCTGAACTTCTAATCCCTCGTGCAGGTA[T/C]GCTAATCCTTGAGCAGCTCCCAGTATTATTTGTAATCTTGTTTTCCAAGGAAGAGGTGAGAATGCCCGTCGGAAAAGATGATCTTCTAAGCTCTTATTTT
i06946Gh	Chr4	191.33	36.2	A11	6046122	GAAACCATAAGTGCATAAAACAAATTCCCAAAACATACGTTTCAAGGCTAAAGTACCATCAAAAAGCGATTCAAAGGAAATGGAAAGAACAGCTTCTTAT[A/G]TTCTCCACTATAACCAACTGTATGTAATCCTTACAACGTTTTGCCATGAAAGCTTATTTAAAGACAGCATAGTTTCTGATTAGACTAACCAGAGAAGGGC
i06929Gh	Chr4	193.33	34.2	A11	6018054	AAACCATAAACAGTAAAATCCTTATTACCTGGTTTTGGGACCCGTATAGTCTTGAACTGCACATCATTAGGACCTTGAACATACACCCTACGAGGATCAA[T/C]GCTTACAACCACTGCCTGTCAAATAAATATTCAATTAACTCAAAAAAATTCACTCTGGATAGTGCATATGTAATCAAGTGGCCAAAATGATAAATCAAAA
i06926Gh	Chr4	193.82	33.71	A11	6003454	CATCATATCTGTATTTTCTAGGGCTCATGAACAAATGTCAGCAGATCTGATTGATCATATTGTTGATGTGCACCATATCGATGTTGAATCTGAGATGATT[A/G]AAAGAGTCAAGGTAAGCTGATTTTATTAGGAGTTTGTTCATACACGATCTTTTTGCCTTTCCTGGTCCTGATGTTGCAAATATTCCCAAATAAACCTAGA
i00202Gh	Chr4	195.34	32.19	A11	5242495	ACCAAAGACTCGAGGAAAAAAGTTAATATTATCAGAGGTTCGATATGAGTCAACGTTATTCAACTTTAGGGTGATCACTAGAAGAAGATTCGGCCAAGGCRATATCAGTAGAATACTTTTTGATCCTCAAGGAAATAAGAATGCTTGACATAATCCCAAGTGAAGGTAAAATATAAGACCAAACCTTTGATTTCTGGGAGC
i46896Gh	Chr4	197.94	29.59	A11	5073752	TGTATTTTATAATAAGTAAAATATAAATAATATAAAAATGAAACCAGAGTYTTGTTGCAACTAGCAAGTAAAAACTCATAAATTGAATTTAGGGTTGAATT
i06889Gh	Chr4	201.14	26.39	A11	4775314	AAATTTTAGGGAAAGTTCCTGTTTTCGGAATTTGCATGGGTCATCAGTTACTCGGGCAGGCTTTGGGTGGTAAAACCTTTAAGATGAAGTTTGGCCACCA[C/T]GGTGGAAATCATCCTGTTCGTAATCTTCGGAATGGCCGTGTTGAGATTAGCGCTCAGGTGTGTTTAAGTAGCCAAAGTGTTTCCATTGAATAATTAGTTC
i45381Gh	Chr4	201.65	25.88	A11	4659849	TGTAACCTGGTTGTAATTTATCATAACAGTGAAAGAAAAGGGAAATTTTAKAACTTTGTTTTTCTTCTTGTTTTAACAGGCATTGAACATTCTTACACAGT
i06877Gh	Chr4	202.16	25.37	A11	4560390	ATTTCTTGATATAATTTTCATCCAGCTTCACGTTCCAACATCCTCGCACATCCAATAATTCAAGCTCAGGGCAATTTTCGAGTATCTTAAGCACAGCTTC[G/A]GTGCTAATAAGTAGGTATGCCACCTCAAGTTGCTTGAGCTTCGGCATTGTTGTAGCAATGGCAAAGGCCTCATCGTCTTGAGACAGCTTGTCAATTACCT
i06853Gh	Chr4	204.27	23.26	A11	3822290	AAGTTCCTTACAAATAATATCCTTCATCAGGTCGAATTGAAACCTCGAAATTCATCAGGTCATCCTTTCCATTTGGAAATGATATGGAACATGATTTAGG[C/A]AGGTTCAGCTCAGAAATGTCTGCAAGTAACATGAAGCTCACATTTACTAAGTACTAATTCAATCCTAGATCAAACACGGATCTTCTTAAACCCAGTAAAA
i54445Gb	Chr4	205.3	22.23	A11	3519852	TGCTGCTGATCAGGACCACCACTATAAGGCAGAAATCCAGTTCTCTGTAT R TGGTCCCTAGAAGGGCTATTCAGAGGTGCTTCAACCATTGGACCTTGAGG
i06826Gh	Chr4	207.38	20.15	A11	3230541	CTTTCAAGGGGCTTTCGGAGTTCTCCATGTCGAAATCGTCGTTGTCTTCACCGCCACTGTATTTCTCCTCGGCATCCACATTACTGTTGGAAACCCAATT[G/A]GAGCGGACCCGCTTCGAGGCGGAGCCTCGTTTCTTAGAATCTTTGACTCTCCAGCTAGAAACGGCCACGCCATCTAAATTGTTGGTATCGTTGTTCGCTT
i47992Gh	Chr4	207.88	19.65	A11	2897394	TTAATTAAAAGCGTTTAACTCATTWGGTGAGCTTAAGTGATATATACACGYACATATATTATCACCATATATGCATGCCAATTCAGCATTTTAAATTTCGT
i06792Gh	Chr4	214.02	13.51	A11	2490241	GTCATTTCACCTATTGATTTCAATTCATTAAACGTGTGACGCGACCCACTGGATCGAAGATGCCGGTGGCCGCTTCTGCCATCTACTTCTTGAATCTTCG[C/T]GGCGATGTCCTCATCAATCGTCTCTACCGAGACGATGTCGGGTAATTATCTGCGTTCTTCATTTCAGTTCAAGGCCAGCTACTATTAATTTTTTACAAAT
i06786Gh	Chr4	214.51	13.02	A11	2457258	ATTTCGGCTAGGTTTTATGTTGTCATTCTTGGTACTTAATGTTCCTTTGCTGCTTGTAGAAACAAAAAACTGGTGGAAGGATAAAAGTTCTTTTGGAGAC[G/T]CTTCCGTTTCACAAATTGGCCGATATATTTGTTGCTAGCTTTGAGATCAGTTTTGAAGAGCAGCTCTGTATGTTGGACTCTGTTGATCCTAAAGTAAGGC
i36675Gh	Chr4	214.51	13.02	A11	2219306	TGGAGAGATATTATTAATTGTAGGTGAGATTTTTAGAAGAGTGATTGTAAYAATTTTTGTTTGATTTTGAGACTATAATCATCTAYTGTGAAAAGGTAGAT
i06769Gh	Chr4	215	12.53	*	*	CACCGAGATGTTTGTGTAACAGACTTAAAGCATATACATTAAATAGGATCTCCAACTGTCTTTTTACTCCCTTTCCGGGTATGTCTTGTTGCAATTTCTC[A/G]ATGAACCTGAGAAAGAAGGTCTTAGAAAACATTTTGCAACACAAAATAAACAGTCGAGAATAATCAGATCCCATTTGGTTACTCTATCCGTTTCCCAAAA
i19269Gh	Chr4	215.98	11.55	A11	2139189	CCCTTTCTTGCCTTTTGTTATGTGTTAGACCCTGAAATCCGGAATCGATTGGCTTACATTCAGTTTCCTCAAGAATTCCATGGTCTAAATGAGACTGATA[G/A]TTATGCTGGTAGGCTTATACGTTTGTTTAAACTTAATCCTTCTGGCTTAGATGGGTTATCCGGACCTAATTATATGGGAACTTGCTGTTTTATTCGCCGG
i14085Gh	Chr4	216.96	10.57	A11	1992230	CTGGAGATTATGCTGATTGTCTGTTTGCTCCTTTTTTGTAAAATACAATCCAGATAAAACACAAATGTCGAGACAAAAGAACAGCTTTAGTGGCAAGCGAKGTGACAGGAAAAATTTCAAAGTCCCTATGAAGCCGAAATTTGATTCTTTCTCCAAGAAAGCAGGTTTTGCGAGCTTTACTATGGCCTCCGGAGGAAACAA
i40399Gh	Chr4	217.44	10.09	A11	1969235	CAAAAATCGACAAAAGAGCTAAGCGTTCATCAAACTAGAGAGTACGACAAYAAAACCATTCCTAAAATCATTTGTAAAACTAAAATTACATGTATAAGCAA
i06743Gh	Chr4	218.93	8.6	A11	1882924	TTTTATATTAAAAGCATTTTGGGAAATCTTTTTTGGGGGGAGAAATCCCAAATATGGCTTCGACGGCTGCATCGAACCGGTCCTCCTCGGATGACATCAC[C/T]GATGTGACAACGTCGCTTCTGTCATCACAAGGTAGCGTTTTGCGGGACGATTCTGCCACTCGTGGATCCGTTCGTCGCCAGAGCCTTCGGGAAGCGGCTC
i06739Gh	Chr4	219.42	8.11	A11	1727607	TAAACCATAGGGGCTCGTCTCATAATCATATGAGAACAGCTTCAACAGCCAAATTTATCTCTAGGAAACAATCTCCCAGGAACATTGCTCTTTACATATT[C/A]CTCCTCTTTGCTTTCTCAATCTTCATTTTTGTCTTCAACGCTGGCAACATTGTGGAAGACCACCCCGCCCCAGTTATCTCCATCCAATCCCACCCTCAAA
i06725Gh	Chr4	219.9	7.63	A11	1537605	CTTTGTCCTGCAAATAAGGTTTCAAAAACGACCAACCGGTGCCGATCAAAACGATGAGCGTGAAAAGCATGATCCCTTTCAAGAAACTGAAGATGTAAAA[C/T]AAAACATCCCAACCATGAGCACTTCCGGTTCGTTTGATATAAGATTTATCCTCGGCTTCAAACACGAGATTAAAGGCTTTTAAAACAATGACGGCAAGCA
i52771Gb	Chr4	220.39	7.14	A11	1482051	TTCTGTTCAAAAAGGAACAGATGATAAGAT Y GTTAAAGCAAAGTTGAAATCTATAAATGAA
i06712Gh	Chr4	220.88	6.65	A11	1338444	CTTCCTTGTACTTCTGCGACACCTCGTAAGCTCGCTCGTATTTCCAGCCTAAAACCTGGTGGCAGTCAGCACAGTAAATATCAGCCACGGTATGGAGACC[G/A]GATAAGAGATGCCTGTCTTCTTTTGGTCCTAATGTAATGTTCATCGCGTGGGAGAACAAAAATGCACGGCCATTTCTTCCCTGTAAGAACAAAATTATGG
i06704Gh	Chr4	222.9	4.63	A11	1117058	ACGAGGTTCGATAATGGTGGAAAAGTAGGCTGTTGTTGATGGGTGAGAGAAGAGAAGCGAAGAATGGGTTTGTAGTTGTGGAATGAGCGAAACATAGACT[G/A]CAGTGGTCTGGTTTTGGAGAGAGCCATTCTAAACCAGCGCTGAAATGTAGCTGCAACAAGCGACCTTCGTTGGACTGAAGGGGTCTGGTTAAGTTACTTT
i37609Gh	Chr4	226.03	1.5	A11	212065	ATAATAATGTCATCATCACTAAAAAGTCCTAAATCACAAACAGTGCCAACYAATTGCAATAAAGTAATTGTTGAAATATATATATATTTTAAATTTATTTA
i06652Gh	Chr4	226.53	1	A11	271148	GGAATTGAGATTTTTGAAATCAAATGGGAAAGCTTAGAGCCAAATCCGACTATGAAAGTCTGAGGAATGCTCGCATCGTAGAGAACCAGGCTCGATTAGC[C/T]TCTCTGGGAGTGCACAAAACCATCTCCGACCTAAGGTCCATCGTTTCCTCTGCAAAACCTAAGGTCCGAAAATGGCAGAAGAAGGAATACGTTATCACGC
i06664Gh	Chr4	227.03	0.5	*	*	AAACCTATCTAATCAAATAATAGCAAATAAAAATAACTGGCCTTGTCTGCTAAGGATTCACGACTATAAGGTGTCTTGTGCTCAAAAAACTCAAACAGTA[G/T]GTGATCTCGAGAGTTCCTGGTTTCACAATCATCGCTGGAAAAGCCTTCTTGCAGCATACTGTTTTCATCACTTATAGACAAGCTGCGCACTCGAAAAGGG
i21937Gh	Chr4	227.53	0	A11	725030	TGCAGTGAGTCCTGTTCCACCCCTATARCAGACATTTTTATTCGCTTTATATTGTGAATGCTTTCTTGTTTGGTTGAAAGCACCTAATTATTTG
i16517Gh	Chr15	0	179.68	A12	87226684	GACACAACTAGAGATAAAGAAAGAACCTGACGATGAGGACCTATTTTGTGTACGATATTCGATGACAATGTGAGTCTTATATTAAGCCTTGTGTTTTATG[C/T]CTGTTCCTTTCTAACCATCGCCCCACACTTTTGATGTTGTATATCAATTTTGTTGATTGATCAAATAAAACTAATAAGGTAATATGTTATCTTCTTCCTA
i08759Gh	Chr15	1	178.68	A12	87211506	AAGGCCCTCTATACCTTCTGAAGCAAAGACAGCTCTGCTGTTGATCAACAGGAATCATACCTCCACCTTTAGATGTGTCTATGGCTTCCAACATCGAAAC[T/C]ACCTCGTCCATTTCAGGTCGCTTGTCCGGGTTTGCATCCCAACATCGTTTCATTACGTTTGCAAGAGAACTAGGGCAACATCTTGGTATTTCCGGTCTCA
i08733Gh	Chr15	3.58	176.1	A12	86782808	ATAAAATTACCTCTTCATTTGAGAGATACATCAGCAGCAAATTTGAGAATATCAAGTCCATTGATCCTTCTGAAATATCCAAATCTGGGGAAGTCGCATC[G/T]GCACAAAGGAATTTGATGTTCTTATAATGTCCATTGATGCTTTCATTCTGCAAATAAGGATATATCCAAAGTGAAAAATCTAATCAAGTCCCTTATGAAA
i08734Gh	Chr15	4.07	175.61	*	*	AGTAAAGGTATACCCATAACTAAAGTATTGGGTAATGTTGAAAGTGAAAATAATGTTATGGTCCATTCTAAACAACCCCTTTTACTTACTTTGGACCAAA[T/C]GGCTAACACAACTAAAACTATAATCTTTTGTAGTGTATCAGCTGCTATGAACCGGAAGTTCATGGTGTACGGATTGTTTGAAGCTATGAAATGAAATGAA
i08711Gh	Chr15	4.07	175.61	A12	86678326	TTGGGTACATTGATTCTTTCCCTTAAATGCATCCCCATCCTCCTCAACCTCCTAAGCTCCTCATCCTCAATTGTCAGCTCAGCCAACGTTGGCGCCTTGA[C/T]TGTCCTCTTTTTTAGTAGACCTCCCTCCTTCACCACCACCTCCACCACCGCCTCCTCTCGCTCCCACGGCAGCACAGCTTCTTCTTTTTCTTTCTCTATC
i08704Gh	Chr15	5.07	174.61	A12	86589013	CTCTTGGACAGAAGAAAAAGAAGGGAAACAATGTGGTTACCTTTCTCTCTTCCTGTGGCTTCTGATTCAACCTGAACAAGTTCTACCTCAGGTGAGAAAG[G/T]AGACGCATAAAATCCATGCCTTAGGATGCCAGATTCTTTATGTTCCCCACAAATCTGCATAGATTCCAGAAATCAAGATAGAAGATTTCGAACAAAGCAT
i22811Gh	Chr15	5.57	174.11	A12	86576385	TTAAGACCTTATCATCCATGAGACATTGCAATAACATATATGTAGCGACGTAAAAATTTGGTRGATTCGGGGTCGCTAATTGTGGCGA
i19527Gh	Chr15	7.1	172.58	A12	86218284	AATGAGTTTCGGGTAAAAGGTCAAGACCCATTAGCCTAGCAACTAAAGTAGGTGTCTTGGTCCCTGGTGAGCCGCTAATCTCTGAAAATGTGTCATTATT[T/G]GAAGCTCCAACTTTTGACCTTATGTCCCCACTTGTTTTAATTTGAATTCCCATCTAGATTTTCATAAATAAAAAAAAAAATCATCATCATCACTCACCTT
i08667Gh	Chr15	9.65	170.03	A12	86072111	TTATTTTTTATTTTTAAATTCCGAGATATTTTTGTTTACATTATTATAGTTGTAAAGAGATCTGAAGCTTTTAATTTTTTTCCGTCAGCGATCTGAGAAT[T/C]TTCTGGGAAAGAATCGAAGGTTTTTGCGCTTTGTTTTCCCCCCTTTCTTTTACATTGCCTTTACTAAGACGCCATTGGCTGTTCACTGAAATAAAGAGAT
i08665Gh	Chr15	9.65	170.03	A12	85945327	AGAGCCAGAAGGTAGCTGTGAAAGGAATGACTGATGAAGTAGAGAAACAGACTGCTGAACATGTTTCGAATTCGAGTGGGATAACAAAGGAAGAAGAGAT[G/A]CTTAATTCTGCCAGTACTGGAGAACAGATGTCCCTTTCTGAACATACTCCAAATCAGCATAAAGGTTTAAAGTTGCAATCCCCCAAAACTCCGGTTAATG
i08659Gh	Chr15	11.15	168.53	A12	85898440	GCATCTCAGTTTTTTCATTTGATGCCTTCACTTTTTTGGTTTCATCACTTTGCTTCCCATTTTCTTTTGCCGGATCAGAAAATTGGCTTCTCTGCTCTTC[G/A]AGCTTCTGGATCTCAGTCTTAAGCATTTGAATTTCTTTATAGAATTCCTCCTGCTTTTCCTTCTCTTGCCTTTGTGCATATTCAAGTTGTGAAGTCTTAT
i08650Gh	Chr15	11.65	168.03	A12	85768709	CGATCAATTCGTTCCAGCTTACTTTGCTCTTGCTTTTCCCCGACGATCCAACGGATGACTCGCTACTCAATTTACAGGAGTTGTACTTCTCTACGTCCTC[G/A]GACTCGTCGAAAGTTCCGTATTCGGACGGTGGCGAATAAGCATGGGGCACTGATAATGAAACAGCCCTTTGAAGTGCAGCTTTGTACTCTTGCTTGTGTT
i08643Gh	Chr15	12.14	167.54	A12	85738147	GTTGTACACTTTCCTTCAACGTTGAAATGAGATCCATGCTTACCACACCATCAATACCATCTGTTGAACAGGACCTTAAACAGGTTTCATTGGAAGAGGT[A/G]CGCGCTCCATCTTTCTCAGCAATCACTTGCACTTCAGATTCACTAGCACCATTTTGGACTGGCGATGAACTTTTGCTTTCATGTCGACTCACTGGCCTCC
i08621Gh	Chr15	18.21	161.47	A12	85361367	TTGATTAATTGCAGACAACATGATAATCAAGCGCAATCTCAAATCCCAAATGCCGAGTCTGAAACGGTGTAAACTCGGCAGCTCAGTAGGTGAATACGAA[G/A]ATAACTCAGGTAGAGCTCGCAAGAAGCGAAAAATCAATGGCTATTATCCCCTGGCTCTCCTCGGGGAGGTTGCTGCCGGCACAATTCCGTTCAAACTCCA
i08618Gh	Chr15	19.71	159.97	A12	85332322	ATTGGGAAAGAGTGATTTTCTAGTGAAAGAGAACGCCGATAAGGAGATCGCGGCCATCGTGAGAGCGGCCAAGGAGAAGAGCAAGAAGAAGGCTGAAGAG[G/A]TGGCTCGGAAGGTGGAGACCAAGAATAGGGAAGTGAAGGAAGAGAAGGAGATAAAGAAAGAAGTTAAGAAGGAAGCAATGGAGGTCAATAAAAAGGAAGA
i19519Gh	Chr15	29.02	150.66	A12	84581116	CACTTTTACTTCACTTTAACCATATAGGAAATATGGTCCATTTTCATCTTTTTTCTTGCATCAGCAGTTGATTATGAACCACGAGAATTCAAGCAGAAAG[A/G]TTGAAGTTGTGTTGGCACATGGGAAGTTTGTTAACCTGTCTCCTTTTGAGCCGCCCTTCACCAAAACCAAAAAGTATCCAATGATCCAAGTCGGTGATTA
i08571Gh	Chr15	29.51	150.17	A12	84270614	GAAACATAATCAAGCCCCGATTTATCTTGCATGAAATAAGTCCCTCCAGTCCCTTCAGATGATCTAATCGGCTGGTTCCCTATATCCAATCCATTAAATG[T/C]GGAATGAATCATGTCCCATATAAATGGAGGCAATCCCACTCTGGGGTTAACAAAAACAGGCTCCAACAAGAAATCCTCTGTCACAATCTGATGATGCTCA
i14140Gh	Chr15	31.04	148.64	A12	84216328	ATGAATCATGACTCTGTATCTGATGACAAGAAGTTTGTTGTTGGTGAAAGCTCTCAGAACAATGATAGCTCAAGTCTGTCCCAAAGTATTGCCAATTCAARTGGTACTTGTATTCTTGGAGTAGACTGGATGGCTGCATCAATTGATTCAGAAAGTAGACCCCTCTTTCTTTCTAAGAATTGGAGAGATGTCCTCTGCAGA
i08539Gh	Chr15	32.05	147.63	*	*	CACCTGAATTTGTTTAGTACTTGTAACCGAGTATTCTGATCTTATTAAACCGTTGACCAGGGTGCTTCTATCAAAAACTTAGAAGCTGGTCCTGATGGAC[G/A]GGTAGCTGCTGTTAAACTTGGAGATGGATCTACTGTAGAAGCTGACATGGTAACCATTTTGTTATAAGTAGAAACATTTTTTTTGTTAGTGGTGGGAGAG
i16453Gh	Chr15	32.55	147.13	A12	83904521	CTCAGTTTATCTCCTTCTGTCTCTTAATAAGGAAAATTATTTACACAAAATAAAAGAAAAAAAATTCCCATCATTCTAAGGAGTTCACAAACCCATTATC[A/G]CATCCAGTCCCAACCATCAAACGAATTTTGCACATAAAGATGAACTGGAGATGATTGTAAACACGACACTTACAGAAGTAACCCCCAAAAAAGCAGACAA
i08522Gh	Chr15	33.05	146.63	A12	83593913	TTACCAAAAAGTTGTTCATGTCCTTCTTTGGTGCGTCGATGATCTGGCAAAACCAGGTAAACCTACCTGATGAAAACCAATACCATAACATCATTGACCA[C/T]CTTCAAGACCACCACCGTCCCCCCAGTTATCTCATCACTCTCGGTTCGCTCCCTCGATCGAAACAACGCCTCCAACTACACTCTATCACAACTCTCTCGC
i08519Gh	Chr15	33.54	146.14	A12	83572892	CGTCGTGGTCCTCGACATTATCTGGAATTTCGCGTTCGTCGTGGTATCGGTTGGGGTTTTGCTCTCGAGCTGGGAAGAGAGGCCTGATACGCCGTTGAGG[C/T]TGTGGATAATAGGGTACGCTTTCCAGTGCTTGTTGCATATGGTTTGCGTTTGTGTGGAGTACAGGCGGCGGAGGAGGCAGCAGAGCATGGAGTACAGACC
i21456Gh	Chr15	34.54	145.14	A12	83245619	CATTTGTGTGAAGTTYGTGTCATGTGGAGGGAAAGAGAGAAGTTTTTTACCCTTGAAATTCTCTTTTAATTTGTCGATATTCTAAATT
i08503Gh	Chr15	36.07	143.61	A12	83138438	ATCAAATGTCCAGGGACATTGCAACCACACTCATTGCTCACGCCCATCGAGATTCCCAGAAATGCCTGTAATTTCAGGGGTTACTACGATGGTTTTCATT[T/G]TTACGGTTGCCGGACTTTTTGCAGTTATTCACTACCGTAGGCAGAAACAGAAGATTGGAAATACATCTGGTTCTTCCGAAGAGAGCTTTAGCATTGATCA
i08500Gh	Chr15	36.57	143.11	A12	83105992	ACCCTTGTAGGGTTACAGTTTGTGCCATTTTGGCATCTATCGTCTCATACTTTTTGTTAACATCTTCTACTTCTCCCTAAAGGCTTTGTTTTGTTACTTA[A/G]TATGTTCAAAGCGACTTGAAATGATTGACATGATTTTCACCATTTTAATTTTGGTGCTTTAACACCAAATATTGTTTTCATTAATGTCACTATTTATTGA
i08474Gh	Chr15	38.68	141	A12	82429193	AGATGAAACCCCAGCTTCTTCTTCACAATCTACAGTCGATGGCAATATGTTCATGTCGATTCCTCTAAAAATTGACCCCATCTCCGCCCGGAATGATTCC[G/A]AGTTATGATCTGCGTGCAAAAAAACAATTTCATATAAATGAAGGTTAGAGATTGTTCTTTTTTTCCATGGAAGAGATCTAGATAAGAAAAAAAGTAGCAA
i36891Gh	Chr15	46.58	133.1	A12	81245621	ACATAATTTTTTAACATTGTTAGTATGACAACTCGCGTAATAGTCCATGTYCACGTCATGCTAACATAACATCATTTGTCTTATATGCCATATCAATAAAT
i08427Gh	Chr15	47.1	132.58	A12	81283701	AAAATTATGGGGAAGGTGGAGGTGTATTACCTAGTCGAAGATACCGTCTAAACACCCGAAATCGGGCTGCTAGACCTCAATCCATGAGAGGATGCACATG[C/T]CATTTTGTAGTGAAACGTCTTTATGCTCGTCCAGCGCTTGCACTTATTATATTCAATGAGAGACGCCATATAAACAAGTCTGGTTTTGTTTGCCATGGGC
i08428Gh	Chr15	47.1	132.58	A12	81285202	GGCTTGACCGGTATGCAGATGAAAGTGATTCTTTTCAACATGTCAAGGAAGAATACATTGCATCTACATCTTGGCACCGAGCGCTGCAAATTCCGGATTC[C/T]GCTGTTACATTAGATGATAAGGGCCACCTATTTGCAAAGGTAGCAAGTCAGAAAGACAGCAGCAGAACACATTTGGTTTGGAACCCAGGATCAGACTTTG
i08424Gh	Chr15	47.61	132.07	A12	81273129	TGCAAGGTGAACTCTTAACCAATTGTGCAAAAGGGATAACCTTTTTTCTTATTCTATGGCACTAAAGGAACTTAAATGTACAAAAGCTGATTCTTCCAAC[G/A]GGGAGGCTTTCTGTTTTTATTTGAAATCATTTCCCATTTAAATTATATCTCCAGAACACAGTATAATTTCTCTGGTAAATCATGTTTTCCACCAAATCTT
i34946Gh	Chr15	51.47	128.21	A12	79467313	TCTGCCAAACTGCAATACTTTCTTCCACAGAGAAACTTTTAAAGACACACRATCACCTATATTTGAACTCTATATCCCTTCTTTTCAAATCTACATATGAT
i00404Gh	Chr15	52.47	127.21	A12	79112121	CTCTCCTTTTTTCTCTTCCTTGTTGCCATCTTTCGCTTTTTCTTTTTCTTCTCCTTCTTTCTTGTCGGTCTCCGTCGCCTCTTCCTTCACTATCAGCGCGYGCTTCCCGGTTCTCTTATAAACGTACGCCACCAGCTTCGGTGGTTCGAACACTCCTTTCACCGTCACCTCTGAACTCTTCAGATCTGGTTCGGCTGATTC
i35296Gh	Chr15	52.96	126.72	A12	79075495	ATAGAGAGCAGGGATGAAATAGATGGCCAACAACGTACCACAAGGATGTTRATTGATGATCGATAGACTATTGATTAATGATTCATTTGATGGATCTCTGA
i26120Gh	Chr15	53.98	125.7	*	*	TGAACTCCAAATAAGAAAGAAAAGGGAAATCGAGAAATTACCGGACGAAAKAGTCACCAGCAGTGGGAGTTACACTGTGGGTGTCAGCAAAAGAAGAATGA
i36963Gh	Chr15	55	124.68	A12	78318767	AATGATACAAGTCATTTATTCCTGCAACCATTTTCTTCACCAATGTGTAAYTGTCAATGCCATTTGCTTAAATGCACATTCCTGTTCTGGTAAATGAACTT
i08330Gh	Chr15	56.52	123.16	A12	77809245	TTTTCGCTAGGAAGCAAAAGGCCTATGCACTTTTAGATGCCGATGATGAAGAAGAAGCAGCTGGTGCCAATACCAGTGTTCATCGCCTGTCTTCCAATGA[G/A]CCTGCTTCCGAGACCAGAAAAGGTGATAAGCATAAGAAAAGATTCAGAAAGAAGAATGAAAGTGAACAAGATGAAGATGAGGAGGAGGTCATACATGTGG
i50847Gb	Chr15	57	122.68	*	*	AGATCCGCTTCCACCTCTAAATCCCCTTCCTCTTCTTCCTCCTCAATAAA Y GATTCCCTCAATTCCGCCACTTTCTCCTTATGCTTTTTTGATTGCTCGTG
i24895Gh	Chr15	60.69	118.99	A12	77450451	TACTCCCACTGAGTGGATCCACGGCCTTCCCAACAGGCAGTTGTACGATGRCTTAATATCCATTACCAGGAAGTCCACATCATATGTATTTGAGCCAATCA
i00381Gh	Chr15	61.18	118.5	A12	28019288	CCAGAATAGCACCAAAAATGTGGCCTCACACGAGAGTCTTCACACTCGGCCTCCACGTCTTCAGGTCATCTCTTCCGTACAGATGATTCTGCAAAAAGGARTACACTAGAAGGAGCCAATAACAGATTTCACAGCAGATGACAGTAGAAAAATAGGATTTTTTAGATTTTATTTATTTTGAAAATATGGCTATAAAAGCCA
i43666Gh	Chr15	62.69	116.99	A12	76542733	AGGATACAACGCATCCTATCCCAAGAAAGTAATTGGATCTTACGCTACATYTCTAGGGAGCAAAATCAAAGTGTTGATTTTATAGCCAAATTGGCTTTCGG
i08263Gh	Chr15	64.71	114.97	A12	75312099	TGAGTTTGTTGCAAGGCTCCAAAATCTCGTGGATGCATTTCAAGAGCTTAGTGAGAAAGCAAATTTCAAGGTTCCTGTGGACCAATCACCTCAAAAGGAG[G/A]CTCCAGGATTTTGGAGAAGATTAAGAAATTGCTTCCAGTCAAAGAACTAAATTCTATAAAAGAAGACAAAATGACAAAAAGAAAAAGAAAAAGAGAGAGT
i08256Gh	Chr15	65.19	114.49	*	*	GTATCGGTATATCAGCAAAGTTCGCATCGAACACCTCTTTGTTGGCATCACCGCAATCATCATTGTTATTAGAGACTGATACAGATGCGGAAGTATCCAA[T/C]TCATGCACAGAGGATGGTGAAGTATGCGATACAAGGCTCTCAGACTCTTCTGAAGCAGAGGGAACAGTGTTGTTGTGAGAAGCAGCCGCAGAACATGAAA
i39087Gh	Chr15	68.32	111.36	A12	74483665	GTACCAATACCATTAAGCAATCGAAACTTTAGATCTTGACAACAAAGTTTRAGACCTTGAGGACGTTGGAGAATGAATCTTTGTTAGAATTCTATGCAAAA
i19467Gh	Chr15	69.32	110.36	A12	74375808	AATCTTATTTATTAAGAGTATAAAAATGAAGCAGTAAGTAGTAAATTAATGGAAACTAATTGATGAAGGTGATAGAAGGAAGATCAGGTAAGCTCCACAT[T/C]TCACAAGCTGATGAAGATCCTATTCCTTGATCATCTTCTTCCTTGAATTCCAATCTCATTTCATTTTCACAACTGTTACTGTTTCTGAGATTAGATGGTT
i08230Gh	Chr15	71.93	107.75	A12	73982862	TTACAAAAGGTCGCTCCCAAATTCTCTCATGGGGGACGGTAAGTTTATCGGAACCGATCTGGTACTTTCCATAAAACAAGATATCCAGATCAATAGGCCT[T/C]GGACCATACCTTATTCCACCACTACGACCCATGTTGCGCTCAATTGTCTTAAGCACACCCAGAAGTTCATGTGGCCCCAGCTTTGTAACAGCTCTAACTG
i08206Gh	Chr15	73.44	106.24	A12	73178931	ATGCATGTTCTGTCAAAATTACTTGATCTTGCTGCATTTTCTGGGTTGTTTAGCTACCATTCAAAATGCCATAAGCTTAGGTTGACTCATTTAAGCTTTC[C/T]TGATGACTTACTAATTTTCACTAAAGGAAATTTGGAGACAGAAGTGGGAATACAATGTGTTTTGCAGCAGATTTATTTCTTCTCAGGCCTACAATTAAAT
i08857Gh	Chr15	73.93	105.75	A12	72990492	TGACCTGCGTACCTTGTTATCTTTTGCACCATGTGAACTGCTATTAATTTTTGGCCTGAAAGCATTTAGATTGCTCTTCAAAGTTGCTCCAACAGAATCT[C/T]GTCTCACAGCTTCATACTCAACATTGTTATAACAATTAACACAATTGCACTCATCACAATACATGCCAGATGAAAAGCATTCACAGTACCTGACCAAGGC
i08198Gh	Chr15	74.92	104.76	A12	72947738	TCCTGTAAAGTAGACTCCGAAGGACCAAGGACCCATTCAACATATCTTTTCCTGCCTGCCTCTTCTTCCCTATCCCAAGCACCTGTTGAAGACATGCAGC[C/A]ACCATACTTGCCCTCACTGGTTTCATAATTGTAGTATCTGAAAAACCAGCCGCCTTTGCTTTCTCAAGCTCAGCATTCGTAATATTCGTCGCAAGAAGAA
i37673Gh	Chr15	76.44	103.24	A12	72272023	ACTACTTTTCCAGTCGGTGATGGCTTGGTTTTCTCGAGTCTGTTGCGGCTYGTGTTTGTTTAGGCTTGGTCTGACGGGTTTTTCCGATCTATGAGGCTCCG
i27185Gh	Chr15	80.71	98.97	A12	68708737	AATTTCATTTCTTGTTCTTTTTGTCATATCAAAATCATATAAACCATTTCRTTCTTTATATCCCTATTAACACGACTTGAACTCGGATGGATACACAGATC
i21853Gh	Chr15	81.67	98.01	A12	68540254	TGCCAACTATTTAACTCTTCGATAGCCTTGCGAGCTAGAAAGACCCGTCTCGAATCRACAACCATAACCACACGGGTCATTTAAATCC
i08139Gh	Chr15	83.12	96.56	A12	67811784	AAAAAGGCAGAGAAACAGTAAACCTTCCCGCTTGGCAGTAAAATAAAATTTGTGGATGCTGCATAACTGTTCCTTCACTAAGATCTTTGTCAAGGACACT[G/A]ACTAGAACAGGAACACTAGTGTAGAAAACATTATAGGCCATCAAGCTAACAGAATTGAAAAGACTAGTTCCAGAGACACCTGAAATAAAAGAGAAACTGA
i14125Gh	Chr15	85.09	94.59	A12	67581825	CTTCCAAGAGGAGACCTCACAGCGTGGTGGCTTCCTTGAGTTACAGGCGAGATCGAGCTAAGAAAAGGCAGATTTTCTTGAGGTCATACAAGCTATCAGCT[G/A]TAGACAACAACTGGGGACAACCCAAGCCAAAGTCGCGGAAACTGAAGAAGATGGTGCTTAAGGTTAAGACCGTGGTGGTATCACTGGTGTCGTTTATGC
i51044Gb	Chr15	87.59	92.09	A12	66349292	GTCATAAAATAATCCCTATCCATATTCTTCTGAATTATATCAATTGATTG Y CCTGTATGCTTGCAATACAAAGCATTCAATGAATCCCAAACGCGAACAAT
i08126Gh	Chr15	88.56	91.12	A12	66600414	ATATTACTGAGGCTTATTAATACTCTGTATAGTTTAAATGAAGCAACTCGACTTGCTGCTAAATCTGTTGGGGGTCGATTCTCATCAGATGGTTCTGCTC[A/G]ACAGCAACGTTCTGGTCCTTTAGATTCCAGTCATCCTCTGTTTTCTCAGAACGAAATTCCACTCTCTCCAACTGATCATTTGTTAGACAGACATGGAATG
i08110Gh	Chr15	89.54	90.14	A12	65737682	ACCCGTTCACATCCAAGGAACTTTTTGAACAAAGTATGCGAATGCCTATTGGATCAGAATCTAACCCGGAGACAGCAATCAGAAGTCTTAATCGACCAGA[A/G]GTAAGTTGTATCTTTTCAAAATCAACCTCAGAACTTGACACATTTCTTCGGTGATCGACAAAAATAGAGATTCGTAAAATCTGGGAAACTATTTCCGATG
i08097Gh	Chr15	92.09	87.59	A12	64881784	AGAGCATGTATGCACTTTCATGGTGCTTAGCAAATTTGATTTCCCAGACCTCAACCAGCAACCTCGTCCTTCTTTATGTAAAACCTTCACCCCCTGTCTA[C/T]TCTTCCCTCGACGCTGCAAGTAAGCCACCATTGCTTCTTTGTCTTCTTTGGTACTTCCTTAAGAACAAACAGATAATTAGAGGGTTTTTGGTTTTGCAGG
i08092Gh	Chr15	93.09	86.59	A12	64620176	ATGCCTTCGCGTATGCACCGAAAACTACGACTTAATCCCCGACGGCAACGAACTCGCTCTACGTGCCATCGAGGAACGCAACTGGAGCGATTTGAGAAAC[C/A]AGCTGAGCGGCGATCTGACCAGCGTAAACACCTGCATCGACGTGTACCATGAAGGTAACTTGGCATCACCGATGAGGGATATGGATTCAGATCTTTTAGC
i48754Gh	Chr15	96.74	82.94	A12	63906863	ATATAGATTTGTTCATGGGTCAAGCTACTCACCCAGGCCAGAGGGCCCATYTGAATATTGGGAGGGTTTAAATAAAAATATTAAGCTCAAAAATGAGTTTA
i49301Gh	Chr15	98.23	81.45	A12	63760512	AGAAATTTGATAACGAGAATGGAGAGTTTCTGAACACACTACTTAGACGCRATAACAAACACCAAAATCTTTCTATTCGCTCCTCCAAACTGATTCAAAAA
i22773Gh	Chr15	98.73	80.95	A12	63555326	TGGGCCCACATGGGCAGGCCACATGGGCGTCTGAGCCCATTTTTACTGAAATGTGTGTTAAGGTTACACGGGTTGYCCAAGTTGATTGTA
i16326Gh	Chr15	100.26	79.42	A12	62237817	CTACAAAATGACAGCCTCAGAGGTAGTGACCACATGCTCTTATATACCACCTCCTTTTACAACAAAACCATCGTTGTCTTAACAACCTGTTGTTTAATTC[A/G]TTGGCATGCCAACAACCTCTCAACAAGAGTTAAACTACCTAAACTGCTACATTAAAGAGCAAGTTGAAGATTTTAATTCTACAACAGTCTATGAGATGAC
i08052Gh	Chr15	102.3	77.38	A12	61311911	CTGTAAATGGCGACGTAGCCGTGTTGTACTGTCATAAAGGCATAACAAGAAACGATACATTAGTGAATATGCTGAATACTACCTGCTCGTTAATCAATCC[C/T]GACGACTTGAAAGATCCGAAACACTTCAACTTCGGGATATTTTTCGATGCACTCGAGTCCGGTGTGGTGGAAACCATGGATTTTCCTATGAAGTTCTTGT
i08051Gh	Chr15	102.79	76.89	A12	67755720	CTATTATTGTTTATTCAGTATGGCAGAAGCTGGAAGAGGAAAATGCTGATTTTTTCAGTGCCTATTATGTAAGGCTGAAGTTAAAGAAGCAAATAATTTT[A/G]TTCAACCATTTGCTTGAGCATCAATATCATCTGATGAAATATCCTGTGCCTCCAAAGGTTCCTCTGGTCCCAATACCAAATGGGATTCATCCCATGCCTG
i24545Gh	Chr15	109.5	70.18	A12	36979416	TCAACAAAAAAAGAGATTGTGGAAAAAGAAAGAGAGCCTGAAAAAGAAATKAGTGGAAAAGGTGAAAGTAAGTAACAAAACGTGAGTAATGTTTCTGCTAA
i16313Gh	Chr15	109.98	69.7	A12	57971134	TAACAGTTACGTATATGTTTACCTCTTGTACAGGCAATACAGGTTCGAAAGCCCCGTCTGGAAAATAACCGAACCAGGCTGTTTCTTTTGGTATCAAAAC[C/T]GTATCGTCCTCAAACTGGTCCAAACATGGAAGAGATTAACGTGATGACATTGTTCAAAAGTCGTAGAGCCAAGTGGATATTTCAACTTACCATTATAAGC
i21621Gh	Chr15	110.94	68.74	A12	4901252	TGTTCTAATGAGCTCGGATCTGAATTACCAGTCCAGACTAAATTCAGATTCTAAATCAGATTACCCTTYCGGGCTAAATCTACTACC
i24521Gh	Chr15	111.9	67.78	A12	47126308	AAATCAAATTAGTTGAGCCAAACGTCAACCACTGAGAGGTGGGACAACTARTTGAGCGAGAGTGAATGGATAGCTTGAGGGCTTTCCGTTAGTCAATTTAA
i24645Gh	Chr15	112.38	67.3	A12	26943647	AGGAACCTGAGTTGAAAGTCGAATTAATGCCTGTTGTATGTGAGTTTGCARATGTGTTCCGGAAGAATTGCCAGGTTTACCCCCGGTTAGGGAAGTTGAAT
i30021Gh	Chr15	114.85	64.83	A12	18828991	CTCATTCTTATGTGTGTGAAACATTAGTATCCAGTAAGACTTTGCCTGTTKAGTTTATTGAGTTTGTGATCCGAGTATCAAATCCCTTGGGCCGGTGTGTT
i47125Gh	Chr15	116.34	63.34	A12	14820331	TATTATTCGTCAAATCACCCTAAAATGAATAAAAAAAATTAATGTCTGTTRACTTTGTTGACATGTATTCATATAACAGTCCACGTATATGCCACGTTAGT
i25166Gh	Chr15	116.82	62.86	A12	14939277	GTATACATAGTCGTTAACAAGTAATAAGTGAGTAAAAAGAGTATCGTTTCYACAGTGACTATATTGATAATCAATAATTGTAAAATTAATATTTAACAAGT
i42386Gh	Chr15	118.32	61.36	A12	13615603	TCTCTGCCCGTATGGACAAAAATAAGCCATTTTATTGCCTCTTTTCTCACYCATTCATGACCTCAACCTACACACTTCAAACTTCACACATATAGGCCATA
i00551Gh	Chr15	124.33	55.35	A12	10031600	TTTTCAGTTCGCAGCGCCTATAAACTATTACAAGGGGCTAATCCAGATCTAGTAATTTCTTAATACAAACAGAAACTACAGATTTCTATAAAAAATTATGKGGTTTACAGCTTCCTTCAAAAATCACTATAATTATTTGGCGAATCTCTTGGGATTTCATCCCTCATCTAGCTAATCTCAGATACAGAAGAGTTTCTGCAA
i32506Gh	Chr15	124.82	54.86	A12	10122616	TTGAAAATTAGAGGTGATGACGCCAATGATAAAGACGTTACTGATATTTAYTGTTAAAAACGGATCATTTACGTACATAATTTTTAAAGTAGATTTTTTAT
i20791Gh	Chr15	131.38	48.3	A12	8566213	CTTTAAGGCATAAGATRTCTATCCTATTGTATTGGAAGGGTCTTTCCAAAGATGTGAAACTATGGGTTAGGGAATGTGTTACCTATC
i16251Gh	Chr15	131.86	47.82	A12	7437244	TATTGTCTCATGAAGAGTGCACTTATGCACAAGCTTCTTGTTAGTAATGATAATGGAATGCTTGCTGAGCAAAGCAACACTTTCCATGTCATTAGACCAA[A/G]CAACATATTTCACAAAAGGGGTTTGAAGGTCACCAAGGACAAGCCTTTGCTGGAGATCAAATATGACAACTCTATCCTCTGACCTACACAACAAGCTACC
i33829Gh	Chr15	132.83	46.85	A12	7625097	CACATATTGGGTAAAAAGGAGTCCTCAAGAAACAAGTACAGAGAAGCTCAYGTTGCGATATCTGGGGCACCTATTCCCTT
i38201Gh	Chr15	133.8	45.88	A12	7982296	AATGTCCAAAACTACGATGATGGGTTTACAGTTGATGGTAGGCCGGGGAGYTGTACCAAGAAAGGGACTTGGAAGATGTCTTCAAAGAAAGATTGGAGTTC
i39126Gh	Chr15	134.77	44.91	A12	7905043	CAGAGATGCTTATTCAGTTATACAAATTCAGAGCATATTCAGATAGTACGRATCATACTCATTTAACAAATAACACATCAGATATACATACAAATAACACA
i07879Gh	Chr15	135.26	44.42	A12	7208050	AACGCAAAAATTGGAAAAAGTTCCCACGCTCTGGTTTCACTTTTTCTTCTGTCACTTTTCTTGGGAAAATAATGTCTCATTCGATGGGAAAGTGCCAGAA[A/C]ATTCGTCGAATTGTCCGCATCCGACAAATGCTGAAGCAGTGGCGAAGAAAAGCCAGCATAACGGCCAGCAACAACACCATCGGCAACAACAACAACAACG
i42522Gh	Chr15	135.76	43.92	A12	7079246	GGATCAGTATCCTCAATTAAGTCACAAGTATAACCAGGGCCTGGAGCCATKAAAGTAAGATTGATTGGTGCCTGCACATTCGGATTCGCCCCTAAGTTTYC
i24202Gh	Chr15	137.8	41.88	A12	6690820	GCGTGTTGATTTGAACAAGTAATATTGAAACAAAGGCTTGGAAAGCGTTGYGGAGCAGAGGAGAAAACTGTGATTGGTGGATGATATGTAACCATTCCATT
i24052Gh	Chr15	138.8	40.88	A12	6474698	ATTGTGTTTCCCACATTTTTGTTGATGATAGTTTTTTCATTTTTGTTGATKATAGTTTTTTCTTCTTTCGAGTCATTGACTCTGAGTGTCATACTATTGAG
i20834Gh	Chr15	139.31	40.37	A12	6602750	TTCTAACTTCTCTATATATCATACAATATTATTATRTTGTTGGAACTAACATCCTCAGCCACAGGTCTTTGGAATATTAGTAATCCCCGT
i19411Gh	Chr15	139.81	39.87	A12	6217712	CCTATATCACCCAAGAACCAAGTGAACCTAACTGTTCAGGTACTAACAAGAAACTTAAATTCTTTGTACTCTGAATTTAACCAAGCTGCATTTGATGATA[T/C]GGAAACAAAAATATTTTCCGAAGATACCCTTTTCTCTGGGAATTCTGTTATTTGTCGAGCCGAGAATGACTTAAAATGACATGTTCCTTATTCACACTTT
i37823Gh	Chr15	140.32	39.36	A12	5763261	AGAGTGTCACGTTATTATGGCTATTTTAGTACTAGCCCATTCAGCCAAGCYGAGTAACGAGGTGCTTGTTTTGTCTTTTTGATTATTCATATTTAATCTCT
i22057Gh	Chr15	140.32	39.36	A12	5903436	TCGACAATTAGGACTAATACAGGAATAGTACGAATGTTTTTCACTAGTGGCATAATGTAGTTGCATATTRTTTTCACATCCAATTCGCGA
i07907Gh	Chr15	141.83	37.85	A12	4823408	GTCGTTTGAAAGCCTTGAGAAAAGCATCCAACATCTCCCTGGACGCCCTTGATCATTCCCTGATTCAAGATTCTGCTCTCTTTGCTGCAGATCTGGGTCC[T/C]CATTTTTCCCCATTGAAAGAGCATCTGGAAGAGCAAGAAAAAAAGCTAAAGACTTCTCTCTCTCTCTCTAACTCACTGGCCCTGGGTCCTTCTCTTCTTT
i07913Gh	Chr15	143.4	36.28	A12	4552130	GAGCTCACCTGGTTGAAGCTGATCATCGGCGTCAATGGCGCAAAGGGTGGTATCGAAGTCCATATCATCTGAACTGCACACGAAACAGTGAGGGTTTCTC[T/C]GTAATACATGTGAAACCCTAACCGGGTTTGAGAATTCTTGAAGGCTACCGTCTTGGAGGATTAGCTTTGCTGTTAAAACTGATGAAGTTGAGTGGCATAT
i45732Gh	Chr15	151.1	28.58	A12	3042213	ATTGTAATGCTCCGTAACCTTTTTTCGATGACGGAGACATGTTAAGGGTGYTACAAGTTGGATCGCGCCGGAGCTCACACTATCCATCTAGTGACTTGGTA
i07842Gh	Chr15	151.6	28.08	A12	3066087	GAGCTCCTGGGTAGAAGCCTAGGAAGTGCATTTTGTCTAACAATAATTCTCAGTCCTTCCTACATTATATGATGTTTAATGACATTGGATATGTGTACAA[T/C]GCCCTTTCAGGATTATATGCCGTTTGATCCATTCATCTATCATGGTATGGCTGCTATGCATGACAGACATAGAGACATGCGTCTTGATGTTGATAACATG
i29317Gh	Chr15	152.09	27.59	A12	3049293	GAATCACGCGTTATCACTCCTCAAGTATAAAGATCTCACATTTGTACATARACACTAGAACAATCACCTCTAAATCTTCCCCTGAGAACTTATGCAGAAAA
i41717Gh	Chr15	152.59	27.09	A12	3212339	TGAAGACTATTAAACCTCTTTTAACCCTCTTAGCATTACTGAGGAGACGCRGCTTAAGAACCAACCAAATAAAAAAACAAACCCTTTCTGAGATTCTTTTT
i23362Gh	Chr15	152.59	27.09	A12	3215349	AAAATTTGAAACAAAAGAAAAGAAAGTCACAATGGGAGATAACCTCTGCCRGAATTTTCCCTTTCCGGCTCCGTCTTTGCATCCTCAAGCTTGCGTACCTG
i26744Gh	Chr15	153.59	26.09	A12	2975488	AAATATCAAGCTGACATGATATTACACATGTGATAATATGTATGATGTATMAGTTTTTTAGAGTAACAGAACCTAATGAATTTAACAACTACCATTTGGTT
i20990Gh	Chr15	154.08	25.6	A12	2864475	CTTAAGCCTTTCCGTGAAGATGGAGAAGACCCAAATCGAAGCAAGTCCGAATGAGCATCAATGGGGGTAAAAGTCGCMTATGATTGA
i07834Gh	Chr15	154.58	25.1	A12	2940546	ATTAATAAGAAACACAGGGTCAAAATCATTACATTTCAAATAGCTCCATTTGATCAATCAATCTTGAACACTGAAAAAATCCTTTTTCTAACCTAACTTC[A/G]TTCGGTTCTGATTTCTGTTCCTGATGGTAAGAAAAAAAACCCATGAAGAAAAACTACAAAGGCTTCTTCAGGTCGAGGTTACCTTTTTTTCTTCCTCTTT
i22689Gh	Chr15	157.11	22.57	A12	2469855	TCTCCTGACTGTGTGAGTCACACKACTTGGCCACACAACCATTGGTTTCTGACATGAATGTTATATGATATGAAATGTCTATTTATTTGA
i34563Gh	Chr15	157.59	22.09	A12	2389768	TCCGAGTCGAATGAGACACCAAGGCGAAGAAAAAAAAAGTATTCTACTTGRGAATAAAAATTAAAATTAAATAAAATCTGTTTCGGGGTTTATTCTCACCG
i07824Gh	Chr15	159.08	20.6	A12	2302886	GTGAAACCATCACTATTCTTGGCTCATTTTCTTATTTCTTTTGTCGATTCCAGGTTGGTCATGACAAACAAGGACTTCCAATAGGTTTACAACTAATAGG[C/T]CGTCCATGGGGTGAAGCTACAATTCTACGTTTGGCTTCTGCAATTGAGGTACAAACAAAGTTCATATTCCTTGAAAGATAACGCTCTCAACTTTATATTC
i31412Gh	Chr15	161.08	18.6	A12	2273369	TAAATTGTTATTAATACCTAAACAATGCGATTTCACCATTATTACTTCGAYTGCTATGACTTCACCTGAAGGCTACACCTCGTCAGCTATAAACCTCAAAG
i00666Gh	Chr15	165.88	13.8	A12	1604153	AAGATGAAGCTCGTTCTCAAGTTGCCTTCCTCGCAGCAAAAATCGCCGGTTAATTCCGAATCCCGCGGCTCCGATTCGAATCGCGAGGACAGTAACGCGGRCTTGAGTCACAAGAAGAGGAAAATCAATTCAATCGGGGACGGATCCGGAATTGCTGATTCCAAAAAGGAAGATAAGTCTGTTTCTGGTGCAAACCCCGCA
i24533Gh	Chr15	167.9	11.78	A12	1469887	TACTTGCCAAAACCCAAGTAATTCTAATAAATCAACAACTGCTAACAACTYTGTTTTTAATTTGTTATGAGGATAAGATTAAATGGTGAAATGATGCAATT
i07801Gh	Chr15	168.9	10.78	A12	1327235	TGTCTTTGTTAGATGAGAAATCGGCTTTGACAACAGACACCGAAGGTATGAAATCAGAAATATCCACCATTGACAGCAAAACTTCGAAACCAGAAGCTTC[C/T]CAACCAGCTCAGGCTGGAGCCTCCCCTTCCAATATGGGACCTGGGTTTGTCCCACCCAATCCGTTTGATTCCTCAGCCATGAGTGGCCTTCTTGAGGTAA
i24584Gh	Chr15	169.9	9.78	A12	800119	TCTTTCCACTGTTGTGTACTAGTAAGCTTAATCATGTTAATAATGCAACAKGTGGTGTAAAATTTGTTTAGAAATTCATGTCCAAGTTGTTCCCAAATATC
i07786Gh	Chr15	170.4	9.28	A12	734179	TTGGAAAGCGTTGGCCGAATCGCGGTCAAAGGAAACAGAGTCACAGTGAGGGGATTCCTGGCGGGTGATCCGTGTTTGTTTAGCGATGAGGTCGTCCATG[G/A]TCATCTTACGGCCGAACGATCCGGCGGGTGAAACGGTGGGGCCACCGCGGACGGTGCGTTCGCCGTGGTAGTAGAGGAATATAATGGAACCGTGAGAGAG
i07783Gh	Chr15	171.4	8.28	A12	694209	CAAAAAAAAGCATACCAAGAGGTATCGGAGGACATTTTCCGGATATCCCAAAGCTTGATAGTCTGATCTTTACCGTTTGATATGAAATAACGACCATCCC[C/A]ACGACTGTCGAGGAATGTAATACCTTCCAAGTGTCCCACCAAGACTCCTGCCGGCTTATCTTTTGCTACAAAGCAACGCCTATCCCACACCTAAACAAAA
i62738Gt	Chr15	171.9	7.78	A12	691367	GACAATACAAGTTTTCAGTCAGCGTCGGGTCTGGTGGCTCCGAGCTCGAGRGGAGAACTACTGGTATCCAAATCGACTCTTCACAACAATGTGTCGACACC
i16221Gh	Chr15	173.41	6.27	A12	633849	GACAAACCAGAACCACCAGCACCACCCATCTCGAGGCTCCTGATTCTGTCTTTCCCTTTCTTTCTCTTTGAATCCTGGTATTTTCTATAAGCAAACCAAG[A/G]CCCACCAATCAAAACAGTTAAACCAACGCTAACACCAACGCTAACACCCAAAATCAGACCAAGTCTGTTACTTTTACGATTGTTAATGGTGCTAAAATCA
i07761Gh	Chr15	177.1	2.58	A12	407936	CAGACATTAAGCCACTCATAAGCAAACAAATTGACATTACCTTTACTTCGTCATTTTGATCTGTGGGAAATTTTGGAGACAAGCAAGTTCGACTCCCCAA[C/T]GATGTCACACTGTCCATGAGAGAAACAACAGCTGGAATATATGCTGCTAACTGAGCTTTAAGTTCTCCATTCTCACGTTCCAAGATTCTAGCACTTTTTT
i07750Gh	Chr15	179.68	0	A12	230674	CCCTAATCCGAGAGACAGAGAAAAGGAAAACTATGGCGCCGCCAGCAGCAGCGGGCGGAGGAGGAGGAGGAGGAGGAGGACAGCAGCCGCGACAGCAGCA[G/A]CAACAAAATGGATTTGGACAGACCATAACTGGAATTATTAGGATCGCCGTGTTTTGGTACTTTGCTTCCAAATTCTTTTCTCCAAAAAAGCCTACCGATC
i13862Gh	Chr2	0	177.11	A13	79758080	AAGAACAAAAGAGAAAACTGAGGGAAAATACGATGTCGTGTTCCGTCGCCGTATCCAACTCGCCGGTGTTTTCTCCGTCGTCGCCTCTTTTCTGTCCGTC[T/C]CACGATGCCTTGAATTTGAAGTTGACTCACCTTATACCTCCGTCGTCTTATCCGCCATCTCCCTCTCCGTCATCGCCTTTCATGCTCCGGCTTCAAAAAC
i18143Gh	Chr2	1.6	175.51	*	*	CCAGCTGCAAAAGATATATGTACTTCGAATATCAATATGATACGAGTAATTCTTCGAACGTTCGGAGGATAATTTATGTATCTTCCAACTCTTCTTTTGT[T/G]GAAACTTTGTTGTAAAGATAGTTTATTTTCAAAGAAAAGCTACATTTTAGGGTTAATGTTTATTTCTTCAAATGGTCCAAAACTCGAACTCGTATGGTAT
i40155Gh	Chr2	2.65	174.46	A13	79452181	TCACAAGAAGTGTGAAGAATTACCTGCAAGGTAGATCAACGGCCGTGAAARATCTTAAAATTTTCCTTTCTTTTTTCTCCTTAGATTTTTAATGGAAATTC
i13840Gh	Chr2	3.17	173.94	A13	79475941	TGAAGAAGGTTTCTCTGGAGCAGTAGTTCGAGAATCTAAAACAGTATTTTGCTCTAAAGAATCAGGTTTACCCTTCAAATACATAACATCAATCTCCTCA[G/A]ACGGGTTCTTTTTGGCATCATCGTGTAATGCAAAAGCCCGATTTGTGTTCATTACTGCAGATAGAAATGGTAACGTGCTGCTAACTGTATCAGATTTCTG
i13845Gh	Chr2	3.69	173.42	A13	79512047	CGTCTATTGGCACGTTATCGGATACACCTATGACAGGACGGAAAAGAGATGCTCAAGATGCATTTGAGAAGAGTATTGAGAGGAGGTTAAGGAGAAAGAT[C/T]AAGAACAGGGAATCCGCTGCACGATCACGAGCTAGGAAGCAGGCAAGGGTTTAAACATGTTTTTTGGCTAATTGATATCTCTTAAACTATTTGTTCCCTT
i62433Gt	Chr2	4.21	172.9	A13	79453933	ACTAATTACAAAACCCTAACGCTGATACTACGCTCAAACATTCTTGACCGYAAGACTTCAAATCCCCCCACCACCATCGCCACCGCCATCGCAGCCAACTT
i00278Gh	Chr2	9.46	167.65	A13	78960416	AATCCTTTTTTTCCTTGTTTTTTCTTTTTACGATCATTTCACTTCAAATTTCAGATTTTATGAAGCTTGATAGCCTTAACAACGGGATTAGCTTGAGCAAYCTGTTGTTTCCCCATTGCTTTGAAATCAAATTTACAACCATGTTCTTCAGGGTACCTATGGATCCCACAAAACACCATCCCACACCTGCACTTGAACCCC
i20383Gh	Chr2	10.51	166.6	A13	78859895	TTTGTCCCGGTTAGCTATCTGAATTTTCCATTCTAGTGGAATTCATTACATACATACGTTCTACAATTAGTATTGCTACGTGATGAGAGATTCATTAAAA[T/C]GTTAGGTACTATCCCTATTACTATGCTCCGTTTCCGTCAGACATGAAGGGTCTTTCTCAAGTGAGTGTAAAGTTCCAGAAGGGTCAGCCTTTTAAGCCCT
i13759Gh	Chr2	11.03	166.08	A13	78676460	AAAAGAATCGAAAAAGGAAAAGAAAATTTAATTTAATTAAAACAGAGGAAATCAAAGAGGGAAAATGAGAAAAAAAAAATGGGGGAATACCTGGGTTGAA[T/C]GTAAAGAGAAGATGGATCGAACGATTGAGATTGAAGGATTGATAGTTGAGAGAAATCGGATTTTGCCAATTGAGAAAAGAGACACACACACACACACACA
i13752Gh	Chr2	11.03	166.08	A13	78636186	CATCTATCGGGTTTGGGGCTATGTCTTGAAGAGTTGGTTGGAAAAAAAACTTGGTTTACTATCCTAACTATCTATCCAATGCTCATTTGCCTAAGTTGCT[G/T]TTAAAAGTCGGCAACCGGCAGCTGAGACTAAAGTATATGATGTGTGCTCGACCCAGTTACTCTGTGGATGAGCTTCAGAGGTGTCGTTGACATGTTTATA
i13783Gh	Chr2	12.1	165.01	A13	78831700	GGTACTACATTATCTGCTATGAAATATATACTTGATGGCTATGGTGAACTTGTTTATGCATTGGTTAGACCACCAGGTCACCATGCTCAACCTACTCAAG[C/T]TGATGGCTATTGTTTTTTCAACAATGCGGGGCTTGCTGTTCAATTGGCTTTAGATTCGGGTTGTAAAAAGGTTTTGGTTTTGGATATCGATGTTCATTAC
i13774Gh	Chr2	12.1	165.01	A13	78803743	TTAGAAATTTCTCGGAAAGACAGCTAAGTTCGTCAAATCAAGATCGAAGAACAATAAGCTTGCACATGAAAACTGCAGCCTCAGCACATGAACAAGCTCC[C/T]TATGATACCTACAACTCAATCCACAACTTTACTAAAGCATATGTTTTAACATGCCCTAACTGACCTATGAAGAAGACATAGCACGAAAATATCGCACCAT
i13770Gh	Chr2	12.63	164.48	A13	78769258	ATTGATTTTCTTTATTTCCTCTTTCTAAAGTGTATTTCTTGTCCTCAGGAAGATGAAGGTTTCTGGTGCTACGGAATTGGCATCAAAGGGACAGGGTGTG[T/C]CAGACAGTAATAATGTTAAAATTAAAGGAGAAGTAGACGATCCCTTTCAACCAGATGTGAAAGTTCGTTGTCCTTGTGGAAACTCATTGGAGACTGACTA
i13748Gh	Chr2	17.19	159.92	A13	78410719	AGAGCCCTCATCAACTGGCAATGGAAGTCATTCGCAATTTCGTCGCTGCCCAGCAAAACGGTAAGAGCGAATGAGTCGGTTTTTACTATATTCTCACTGG[C/T]TGGCTGCATTGTCTAATAAACGGATCTGTCGGTGTTTCTTTCTCGGGGTTGTTACTGTTTGGTAACATCATCTGGAAACGGATGAAATCTGGGTTTTTCG
i50285Gb	Chr2	21.04	156.07	A13	78275695	TTGAAACCCGATGTTTACACATACACCGTCATAATGAGTGGTTATGCAAA Y GGTGGCCAAATGGATCAAGCTTGTGAAATATTGTCAGAAGCCAAGAAAAA
i21336Gh	Chr2	22.05	155.06	A13	78138138	CTAACTCTCAACTAAGTTTATTGAGAGATTGACCGACTGCTCAACAAAAGACATTTAAAAACTTCTTTCAAAGGAGTCYATCCTTA
i21058Gh	Chr2	23.06	154.05	*	*	TATTAAGGCTGAAAGAGTAACAGATTCACAATTGGTGAATGATGTTTGATGACATTATTGGAGGCCCTTRTATTTGGAGTCAGATTGT
i25800Gh	Chr2	25.64	151.47	A13	77891752	AAGTCATATCCAAAATTCAAATGTATTGATATATATGCACCAATTGAGGGRGGGTCTTGAAATATGTATACATTTTAAATTTATTTAGGTAGATAAATTTT
i13711Gh	Chr2	27.2	149.91	A13	77558925	CAAGCAGTGAAGTGACACAAAAATGGAACGAGGCTAATTTGTGTCGCATATTCAATGGCTCAAAATTTGGGTTGACTCAGGTACTCAGCCATAACTAGCA[A/G]GAGAAGGGAAGCTAAATTTATCATCTCCCATAAAGTAAAATATGATCAATCAAAGCACCACATTCGCGATTTCCAGAACATAAGGACCAAATTCGATGAA
i52449Gb	Chr2	27.71	149.4	A13	77637457	AGTTCACTCTTGCTTCTTTCGTTTTCCAGTTTGCTTCCTTGTGCTGCACT Y GTTTCTCTATGACTTTCGCTTCTCGCGGGGTTCCCGGAGTGAGGGGATGA
i13697Gh	Chr2	30.43	146.68	A13	76815981	TTAATGCTGGAAACTTACCTGTGCTGGAACCATGGTCAATTCTGTCTCCGGATCCAGCTTTCCTTTGATCTTTTAAAACACCTTTTGACCATGATAAAAC[G/A]GCATTCTCCAACTTACTATTTCGGTCATTCCCTTCGGAATCTAAAGAATTATCATTTCCACTAGCTCCACTCCTATCTCCATCCATTGAAAACTTTAGGT
i13696Gh	Chr2	30.43	146.68	A13	76814199	AAAGGACATTTTTTAAGGAATGTACAAATATCAGGGATATATATTTAGATTTTTTTTATTTTTTATTTTTATGTTTCAGGGTAATAAAGAAAAAGGAAAA[G/T]CTATCAGCCCTGTGAAGTCCATGGCTTAAAGGTATGTTTTACTAGTCCCGAGCAGGTGCTGGAGAAAGTACGGTAGGTGACCAGAGTTTGCTGAGAATCT
i51136Gb	Chr2	34.83	142.28	A13	76650760	CAAGGCTCCACTGGATTCAACATCCGAATGCTGATTCAGTTGTTGCCGGT Y CTTTTAATCCTCTTGTTTAGCTTTTTACCATCATCTGAGCCTGTTTTTTC
i13687Gh	Chr2	36.99	140.12	A13	76393983	TTACAGTCCATGGATTCCGTAGACAGCGTCTGAAATCTTCAAAGGTTAATGTCAGTCCCATTGAAAGCATGAGGAAACCTAGGCCAAGGGTGAAAAGATC[T/C]GTCTCTAACCATGTTACCTTTAGCATGGAATAAATGGTTAGGTAGCTAAGCAGCATTTGAATCATTGTTCACTAAAAGCAATACGAAAGAACTGAACTTT
i13674Gh	Chr2	40.29	136.82	A13	76159384	CTAGTGTTGAAATGCATACCGACACCACGGTAGAGACCCCTGAGGCCTGACCCTCTGTAAGTTTTTGAAAAACAATCAAGAATGCCATTATAAACTTGTT[C/T]TGTATTAACTAGACCTTTCACATTAATCTTTGGTGGACCAACAACCTGCATTAGCCAATCTTACGTGTTATAACTCACAGGGAAGGAGCCAGATTCGAAA
i52452Gb	Chr2	40.8	136.31	A13	75961118	ACTTGGTTATCTGGCGGTGATCACTACTGGAAAACAATTCAGCAGTTTTT Y GAAAAACATGTGCCGAAAACTGGATATGGTATTGATTCCCAGAGGAGAGG
i35676Gh	Chr2	47.08	130.03	A13	75460329	GGTATCAATAACAATATAACATGCTACACATACACCAAAATCTATCAATAYTTATTCCCAAATGCAGTTAATATGTATATGCAACAATTCAAAATGATCTA
i01190Gh	Chr2	47.59	129.52	A13	75398305	CAGTGCGGATGAATGCCCCTCGTGTTGGTGGTAGTTTTGCTGTTTGGGGTGGCCTGTTTTNCAACCTTCGATTGCACCATGGTATATGTTCGACAGAAAGAAGATCCGTGGAACTCGATTATAGCC[A/G]GTGCTGCCACCGGAGGGTTCCTTTCTATGCGTCAAGGACTCGGTGCTGCTTCAAGATCGGCATTGTTTGGTGGGGTATTGCTTGCTTTAATAGAAGGTGCCGGGATCATGTTGAATAAATTTCT
i13647Gh	Chr2	48.09	129.02	A13	75418119	AACGACCGTTCTAATCTGCTTCTAGTGGTCTGAAGATGCATCATCCTAATGCAGCGCTGTTCAGTTAACCTATAAGCAGGCAAGTGAAGCTCTGCAGAGT[T/C]TGTAGGGAGATGAACACAAAATCTCATATGAATCAACATGACCATGTTAGCACATAATATGAGATAAAACAGGAATGTGTTCCTGCAACCAGCATCAGCT
i13628Gh	Chr2	49.12	127.99	A13	74909721	AAGTCTAAGGTGTTCTTTTGTGAATGTAACTGCTCATGCTCCAGATTCGTTTCTTATCATAACGATATTTTGATTCTCTGCAGGAAACTCAAGAAGCTGA[G/A]ATTAAGATGTTTAGGAAGACTTTGAAATTCAAAGCGACTCCAATGCCAAGCTTCTATCAGGAACCTACACCTCCAAAGGTGGAATTAAAGAAGGTTAGTT
i35441Gh	Chr2	49.63	127.48	A13	74952804	TGACCATACTTCGTCACGACGAGAAGAAAGCCACATCACGACATAGTAAARTGTTTCTTAATTTTCTCAGCTTTACTTCTTTTAATTACATACTGTTTTAG
i17378Gh	Chr2	52.82	124.29	A13	74627418	TCTCCGGTTCACCTCGCCTCTCTCAATCAACTATTTCCGGAGTGAGTTTTTCTTACTCGCTTTCTCCGCCATTCACTTTGTTTTTGGGTTTAATTTGGTG[A/C]GAGTTCGGTAAAGAATAAAAGAAAAAAAAAGAGAGTTTTTTCTTAATTAAATTCGTATAAAATTGATAAAATCGCCCAGAAAAAGTAAGCTAGGGAAAAA
i13619Gh	Chr2	53.81	123.3	*	*	TACTTTAGTCCTTTGAAATCAACTTTTTGCTGCTTTGATTAACAGTTGATGATCTGTTGGTAGGCATGCCTTGTTCCCTCGCCTATCGGATCTTGATGCG[T/G]CACAAGATGCAATCGATCATGCAAGTTATAAATTCAAGGTGGAGGGGTTGCCTGATGCACCAGTCTTTCCTTCATTCCAATCTTGGGGCAGCCTCCCTTT
i13593Gh	Chr2	54.3	122.81	A13	73885600	CCATTTCTGAGCAATAGAGACCTCCGGATAGCAAGTATAAGAACCCAAGTGGTGGCTGTGATTTTCTCTTTGATCATCAGAAGCAAAGCTGAGCTTAACA[C/T]GGTCTTCGTGATCTGTGCATCTAATCCCTTGAAAAACCCGAGAATCCCTTCTCTTCTCCAGATAGCACTGACAACTCCTGGCACTGTTTTGCGGGATTTC
i13589Gh	Chr2	57.91	119.2	*	*	GGTGGAAATGTCATCATCAAGGCATAGCCATTCATCAAACAACTCAGGAAGATCCAGACATAGTGCTCGGATTATTGCTCAAACCACTGTAGATGCAAAA[C/T]TTCATGCAGATTTCGAGGAGTCAGGCAGCTCGTTTGATTATTCGAGTACAGTGCGTGTAATTGGAGATCAGCAACCAAGGTCGGACAATGTTACCACGGC
i13572Gh	Chr2	58.4	118.71	A13	73493250	ATGGTGCTTGACAAACCAATTGATACTGGAAGTACCGATGGGTCACTTGCTCCTGGACATGGAGGACAATTGCAGCATTCAGCTGTCGCTGATGGTTCTT[T/C]TAAATCTGGATTGAAGCCTTGGCCGAAGCCTAGGCCTTCTGTTGAGATTTTATGCAATAATCAGGCAAGTAAGCCACATATTAGATGTCATGATGCCTTT
i00745Gh	Chr2	58.88	118.23	A13	73387227	CAGCAGTGGCATTCTGATCGGAGGAATCGGTTGCATTCTCTCCATCAGCTTTAAACATGCTGCGTTGAATTCCCTGCCATGCATCAGTGAAACAGGGCTTRATGGATGCTCGATCACTTGTTTGAACAGTACATTTGTCTTTTGTGATTGAACGATCAACAAATTGTGGTAAGCCAGAGGAGCCCTGTGCAGATATTGATG
i28378Gh	Chr2	59.87	117.24	A13	73094708	TCTAGGAATCCATATATCCTTCCATCAGCGAATTTTATTGCCGTCACCAAYGAACGAAACAAGGTTATCAAGTAACAGGGTCCACACTTTTGAAAGCAGCT
i52256Gb	Chr2	60.36	116.75	A13	73094028	AATGATTTCGCTAGCACTCCATGGTTTCCCTTAAAAGAGGAAAAGATTGC K ATTCTTCCATAAGCGCCAAGCTAATAATCCAAAAAGGCAAGCCCAGCTAA
i31789Gh	Chr2	62.36	114.75	A13	71480502	AAATAAAGTAGGCTAATAGAGAGTTATTCTACAAGTTAAAATCGAACTTTRAGAAACATTGGCAGCTTATATGCCAAAATCTCTTTTGTTGACGTGGAAAT
i63080Gt	Chr2	63.34	113.77	A13	71770835	GAGGAAAACAGTTTTGAAGAGGTGATTGTAAATCTTATTTTTTTCTTTCGYTTTCTCTTCCATTTTTCTTTGATCTTTTGTTATTGTATGTAAAAACAAAT
i36415Gh	Chr2	64.33	112.78	A13	71911750	TGAGAAATAGAAGAGATAGATATCGTAGAGGATACAATTCCTTCTACTCGYTGAAGAGCATCAGTTATAGTTATAAATAAT
i13552Gh	Chr2	66.35	110.76	A13	72316707	CACTACATTGTGCAGCAAAACAGAGTTGTCAGACTTAGTCGGTCCTGAAGCACCTCTGCCTGCTGATATTTTCCGACTACCTCTTCCAAAAAGAGAACAG[C/A]AACTTATAGACCAGTGGAAAAAGGCTGGTCCACGGCCCCGGCCTCTTCCTCCACCTCCTGATAGGCCCATATACCAACATGAAAAAGAAGGTTGGTATGC
i55452Gb	Chr2	67.33	109.78	A13	71193745	TGCATACGGGGATCATGCCCGGCGTGTACTCAAATAATCTGAAAATAACC R ATGTTTTGATGGACCAGAGTCTTGTAGCTAAGATTAGTAGTTACTACCTG
i13521Gh	Chr2	68.83	108.28	A13	69870054	AAGTATTATGATGTGGTTTAGACTTGTAATGCTTGAGATGTTGTCGTTTACATTCGCTTAGAGAGACTAACCTTTCTGTTGTAAGTTGAGCAGCGTAATT[G/T]CATTTATTTTTATTTTGCTTGTTGCACAAAGCATAGCATGGGGAGAATTTTGTGGCTTTGTTATTCAAAAGGCTTTTGATTTTGACCTTTGGATGTATTT
i59347Gb	Chr2	70.84	106.27	A13	68961049	TTAACTTCTAGCACATCTGCTTGGACTGTCAAAGTCTGTAAATGATCAGCYACCTCTCGTATCTGAGCTATAGCTTCGCCCATTAAGTAATCCCTATCTCG
i41672Gh	Chr2	71.83	105.28	A13	68960572	CTCATTGACTTATGCAGCTGCTTGTAATCAGTCTTCAGACTGTTCAAGTCYTCCTCAACCTCTCTCTTTCTTTTTCTCAAATTCTCAGTCTCGAATTTTTG
i13510Gh	Chr2	72.32	104.79	A13	68699548	ATCGAACGTCAATGCAGAAGGTTCCTTTCAACGGACAAGATGTCAGCACAAATCTTTCAGAAAGTGATCCAAAGGGAACAAACACCACAGCGGGAACAGC[A/G]AGAACATCAGAAGATGGATATAATTGGAGGAAGTATGGGCAGAAACAGGTAAAGGGTAGTGAATATCCAAGAAGCTACTATAAATGTACCCATCCAAATT
i00678Gh	Chr2	73.32	103.79	A13	67857065	CTCTGCTCTCGCTAGACAGGAGACCGAAAACTTGCAACAAAACCAGGGCAGGGCAATGCAACCACAAAGCAGAAAATCAAAAGGCAAAGAAAACCAAGACMACAGCCTCCAGCAACCACAGCCCAACGCGCAGAAAGACAAACCTGGAGGCCTAACCATCGGAAACCAACTAACCTAGCAGCAACCTTCGGCCCCTTGAAT
i13477Gh	Chr2	73.82	103.29	A13	67710970	CTACAGGGAAGAACCCAAGAAATGAGCTTTGGTTACTGGGAATAGTCCTTTTCAATGAAGCAAAGGAAGGCCTCTCGGAAGAAGAAGAAGAGAAGATGAC[T/C]GAGGTTGAAGCACAAAGGAGTGCCATTTTCTTTGGGTTCTCTTCCTCTGGTTCACTCACTCTTGCTGTTTTCAGTTAACTACTTGCTCAAATTGGATAAG
i44650Gh	Chr2	75.92	101.19	A13	66386340	GATCAGAGCAGTAATGCCTCAACTTAAAGACGTGGAACACGTCGTGAATCYGATCTCACTCTGGAGGTAAGTCCAAATGGTAATCTATATGCCCCACTCGT
i13443Gh	Chr2	76.96	100.15	A13	65972524	TGGCCTCCGAATGTAGAGGATTCGAGTCTTGCACGTGGTTGGGAACCAGAGGATCATAGAAGTCATAAATCATCTTCTAGGAGCAGGAAAAAATCTTCAC[G/A]TAGTAAGGCAGATGAAACATCAAAGCAAGATGAATCGACTGAGCCTAGTGATTCAAGCTCCGAGAGTGAACCAGAAGAGCAAGTTCGAAAGAAAAAGCAC
i13447Gh	Chr2	76.96	100.15	A13	65974329	GAATCAGGACACTAAGAAAGTACCAAAGCCAGCTCTAAGAAGTTCTACTATAGAACGCCTTGCGACTGCTCAGAACACTTCGAAGGTCTTATCAGCCGAA[T/C]TGAAATCAAACCAACCGAAAAAGTCTGCATCGAAGGAAAACAGTTCATCGACAACTGGATCTTAGAAGGTTAAATCAAGCACAAACACAGTAAAAGCTTC
i46736Gh	Chr2	77.48	99.63	A13	66134051	CATATATAATACTATATAAATACTAATTAATTAAAATATTAACTCATTAGYCGGAATTGTGGTCTTGGAACCTTTACTCTCGACATAACTGAAAACATGTC
i18013Gh	Chr2	79.06	98.05	A13	66791784	CTTTAGACCAGCTTGGATTGTGTTCTTATTTTACTATTTTTGGTGGTAGAGAGGAGATAGAAAAGCAAAAAGCACATGAACGATATATGAAGCTCCAGGA[A/G]CAAGGGAAAACTGAGCAATCAAGAAAAGATTTAGGTAACTATTGGAGAACTATATGATTCACAGTGCTTATCTCCCTTTATCAAATTCATTTTGTAGTGA
i50603Gb	Chr2	81.09	96.02	A13	64633427	TAGATTCGTTTACATGGTTAACCATCCAGAACACACCAAAACACTTAAAC R AGCTAAACCAACCGAGAACATACTTGGGCATCAACTGCCTAGCTTGTAGG
i50353Gb	Chr2	81.09	96.02	A13	64347879	TACTTGATTCATAAGCCTTTTCTGCAAGACATCCAGAACCGATGAGAGAG R TTATCCAAACCTGATCGGACCTTACTGGTTCATCGTCATCATTCCGGTGC
i50448Gb	Chr2	82.12	94.99	A13	63863687	TGAGGGAGGAGGAAGATCCGCTTTCCACAATCAGAGATGAGGACATTGTA Y GCTATGTTGTTATCTTGAAGGCAAATGCACGCCTCAGACACTGTGTCAGA
i13404Gh	Chr2	83.7	93.41	A13	62053892	TGGGATTCCAATACACATTTAAATTACAATGCATCGACATCCTCTTCATCACTGTCACTCATCTCAAACACTAAAAATTTTGCCCGACATAAATTCTTGC[A/G]GCATAACAGTTTCCCATCTCTGATATTGCTAAGAGGAGTTATAGGCCTTTTTTTATCAGAAATTCTAATGTTATTCGATGCTAGGATAATTCGCTTCCCA
i21673Gh	Chr2	84.72	92.39	A13	61912328	TTCCCATTTAGAGTAAGGAGCTAGATAAATAGACACATCCCATTGCATTGGTCGGRGCGTTCGTATTGACTGAGGGGGTCGAAGACCA
i29009Gh	Chr2	86.27	90.84	A13	63409871	GATAAGAAAGCTATAATTGATTGTTAGAGGAGGCTCAACCCAATTATAAAKGAGGTAGTTCGAAAGGAAATCATTAAATGGCTAGAGGAAGGAATCATTTA
i46964Gh	Chr2	87.84	89.27	A13	61195971	TTCAAGCTTGGTCTAGGAACGTTATCATTAACTCTCTTCTTAAACCATTCRCCATACTCGGGCATTACCATGGAACCGACGGCCAACCTCTTCATCCAACA
i40209Gh	Chr2	88.34	88.77	A13	60348994	GCTGTTTCATGTCRACCAAATGCATGCTAGAAATAATGGTATTGACATTCTACTTGTAGCATGT
i27466Gh	Chr2	89.88	87.23	A13	60329084	AAGTGTTACAACTCTCCTACCCTTAAAGAAAATTTTGTCCTCAAAATTTCMTTTTTTACCTTAACTTAGGGCAACCTTCAATAGAAGTTTCCCTTTTTCCT
i00348Gh	Chr2	90.89	86.22	A13	60216288	CAAGTTATTAGCTTCCTGGCTCCTTTTAACTATTTCTCTTCCGTTATTAACGTTTTTTTACAGAGGCTTGTTTGGCCTGCGACGTGTGGAACACAGTTATKTGCCTCTTCACAGCGATGACCGGCTCGAAGCTCTCTTGTCTTCGTCATGACCTTTATTCTTGTAAGAAAGGTACTCTCTCGATTAAGGGCTATGTTGCAA
i32904Gh	Chr2	91.9	85.21	A13	60139400	CTGTGCATGCAACATTTAGTGGGAGAGTGATCCTAGTTGAACGTATGAGARTGAGCTTGCAACTTGATGAATGAGCTAAACTTAAATCTTGACATGTACCA
i41099Gh	Chr2	92.4	84.71	A13	60128900	GTAATAAATATTATATTTATTTATATAATTTATTTTTTATGTTTTTACTAYGCTTTATAGTATACTTGTCAAACTCTCAATTTGTTTGTGGAGTTTTATAA
i13373Gh	Chr2	93.42	83.69	A13	59550727	TTGTACCTTTGTCTAACAACTCACTTGTTTTAGTCAAACTTGACTTCACTTAATACACTTGTTAAAATACACAGGAGGGACCTTTGCCTCATAATGATCG[C/T]TTACGATATCAACCTCTGGACATATATCCTGCTCCCCTTCACAGATGCTGATGGTTCCTAAATTTAATGACAAATCGTGGCATTCAAGACTTATGGTTGT
i21402Gh	Chr2	94.96	82.15	A13	59171619	TGCAAAACTTCATCATTCGAGAGAGTCATTTTYGCTAAAGCATCAACGGAACATATCTCAAGGACCACCTTTCTTCATTAGCTAGTATTT
i13350Gh	Chr2	95.98	81.13	A13	55099604	ACAATGAGATTCACACTTACCCACATGACAAGAATAATTTCCTTTGTCTTGAGTATGCTTCCCATGTTTCCTCTTTCTGTAAAATTCCAATCCTTTGCCT[G/A]ATGGATTTGGCAACATAGGCGGATGCATAGCATAAAAATTCCCAAGAGCAGCTGCAAGTGATTGGAAGCAATTTTTTTCTTCTTCCCACTCAACCTACAA
i48543Gh	Chr2	97.02	80.09	A13	56871614	TTAGTTGATGACATCAGCTGCATCGCGTTTAGTATATTCTGTGATTTATAYTGTAATGCTTGACAGAGATCATCAATGATTCCAAGCATTTCAATCATGAA
i58360Gb	Chr2	97.02	80.09	A13	56116862	CCTATTCGTGACCTTTCCCAACATTGCCGTGCAAAGGTCCACTTTCCTTCRAACCACCATTGGTCTCGTGATGACTGGCCCATCCACTGGCAGACTGAGCT
i31532Gh	Chr2	98.55	78.56	A13	55035360	AAAATAGAGAGTTTTAATTACATACATGAACTCTTTTTATTGATTCTTTTRTGTAGTGATGAACATATGGAACCTCATTAAATTCACATGAACTTATGAGT
i13342Gh	Chr2	99.05	78.06	A13	52730937	CAGACCTTCGATTTGAAGAAACTTATTAAGTGGTGCGGAAAATGCCAGAAAAGTGCACAAAAAATCTCACCTTCCTTAAGTGTTGACTACAAAGTGCAAG[G/A]TTGTGATCTTTCACTGAATGGGTCTCAACCATGTTTACATGTGCTGAGGTGATCAATTCATGCCCGTGCCATAGAGCAAAGAATGGGGTTAGTAGTTTTG
i01219Gh	Chr2	100.06	77.05	A13	51926158	GCGAAATGTTCTCGCACATCAGCGGCAAAGGTGTGATCTACTGTAGTGGTCGTCCGAGGTAAGGCTTGAGCTAAGAAATATAGAATATTGGATGAATTCTTGTCGAGTCTGGCAAGTCAAGCTTAT[A/G]AGCAACCGATCCGATGTGTTGTAGAACCTGGTAAGGACCAAAGAAGCGAGGCCCAAGTTTTTGATGCCGCTGCAATCGCAAAGACAGTTGTCGATAATGCTATAATTTCACAAACGCCCAATTG
i56461Gb	Chr2	100.56	76.55	A13	46748249	TGACGATGTGGAAAGTAATGCTCCMGCTACCGCTTAAGGGATAGCGCCGACTGATTCTAGGCCAATTTCAAGTAG
i24685Gh	Chr2	101.05	76.06	A13	46566205	ATGGAATACGAGCTCTATGTTCATTTGAGGATGACCTCAGGGACAACCTCYGAGTGTTGATAACTCCACAGAGGAAGCGGGACTTTGCCGTGTTAGTGGGG
i20297Gh	Chr2	101.54	75.57	A13	47669788	TGATAGAGCCACAGTGGCTTGGATGGTGACTTTCCAACTAATAGTTTAATTTTAGAAGGTGAATAGATAACCTATGAGAGACCTTCTTATGTCTTTCTCA[G/A]GCATAACCTGAATCTACATGGTTGACTAGACCTTAAGAACATCTTCTGAATTCCAAACAAGTGATGGATGTACCATTCAAATATCTTAGAATCTACTTAA
i42300Gh	Chr2	102.54	74.57	A13	45787242	AAGTTCATTGTCACAAGACAAGTGTTAATTATGGTAGCTAAGCCAGTAGCYTTCATATATATATTTTTGAGTTAGAAACCTTCATATCAAATAGAA
i61778Gt	Chr2	103.53	73.58	A13	46123741	GTCATTGTTCATCTCTACAATCCGTTCCTCTATCTCGGTAAGCCGCTTTCYGAATTCATCAAAAGCTGCAAGTGGGGTTTCGTCTGACGTCCATTCAGGGT
i30632Gh	Chr2	104.03	73.08	A13	38643177	GCCAAATTTAGTATATACTACTAGCAGCCCATTTCTTTTATTATTTCAAAMTTTTAACCACATAATTTTACATTTTCACAATTTAATCCCTATTTCGCATT
i20770Gh	Chr2	104.52	72.59	A13	37771246	TGTTGGGRTAAAACCTGGAGGATAAGGAGATTCCTCAATACTCTCTTCAGCATTGATCGTAGGGCTCTTTCCTTTTTCCTACCCCCCA
i33584Gh	Chr2	105.54	71.57	*	*	TAGCTCAATCCGCCAGCAGCTTGGTGTATTCCTGACGTTGTCCCTCCAAGYGAAGCCTCTTATTAACGAACTAGAAAAAAAAAATCTTGTAAGTACAAAAG
i00968Gh	Chr2	105.54	71.57	A13	35167792	GAGGCTAGACTCAGAAAGGACATAGGAGTCCAAATGATAGTTTGATAGTGAAGAAACTATAGTGCACTCAGCTGGTCCTAGAATCTCATCCAGCTGGGCTYTCGACAATGATCTGAGACCCTTTCCTTCAGGGTCAACCAAGGCACCAGGCTCAAAAAATGAAATCTCGAGCCTCTTTTCATAACCCTCAAATCCAATTAC
i22761Gh	Chr2	105.54	71.57	A13	28760104	CATTTCATTTTACGAGTCTAGGGACCAAAGTGTAAATATGTAAAAGCTTARGGGTCAAAATGTAAAATTTCAAAAGTATGATTTATGG
i42576Gh	Chr2	106.25	70.86	A13	32779423	CTATGTGCCTCACACGGCTGAGACACGAACATTTGAAAGAGGGACACACAYCGTGTTGTAACACCCCTAACCCGTATCCATCGTTGGAGTAGGGTTTCGGA
i48022Gh	Chr2	106.74	70.37	A13	30626037	AAAACCATGAATACATAACAAGCATAATTCATACTTATGTTTATATCATAKCCAATTCAATCAAACCAAATAAAATCGTCACTTGAGCAAAGCATATGAAC
i32232Gh	Chr2	107.24	69.87	A13	31699607	CTTCATATGTCAATATTACAAGACTGATAGTCATCAAATTCCAAAAAAAARTTCAAAAAAAATTGCTGACAAGTAATGTCAGAAAGGATCACTTTCAAATA
i24988Gh	Chr2	107.73	69.38	A13	18136460	AAAGAGGTCCTCAATTCAACGAATTATTTCCCATCCAAAAAAGTCTTTGCYTTTCTTTCTTAGCCCACCCTCATAATTCTCACTCAT
i36720Gh	Chr2	109.28	67.83	A13	14553470	ACCAATATTCATAATTTTGGTTTAGTCTGTAATTCAGCGGAAAAACATTGYCTTCATTCGTTGTTTCATTGTTTCATCTTTTAATTCTATTCTGGTTCTTT
i22069Gh	Chr2	109.78	67.33	A13	14481840	TCCTTTTTGRCGTTAGGGTTGAAAGATTGGGCGAGAAAGATAAAACATAAGAGAACAAGTGAAGTTCAACGATTGAACAGAAAACTGG
i27305Gh	Chr2	110.3	66.81	A13	14377945	TCGACTTTTAGCAGGCTATTTGGGCATTATARCACAGAATGCTAATATGTTGCCCATCAACTACGAATCATGGCATCACATG
i13174Gh	Chr2	111.34	65.77	A13	14175775	ACTGTCGTTCAGGAGATTCGCTGGTTTTTTATTATTCCGGGCACGGCTTACGGCAACCCGATTTTGAAGGCGATGAGATTGATGGGTTCGACGAGACCAT[A/C]TGCCCGGTTGATTTTCTGAAAGAAGGCATGATCGTCGACAATGACATTTATGCCACCATTGTTCAGCCGCTGACAGAGGGTGTCAGGCTTCATGCCATTG
i13177Gh	Chr2	111.84	65.27	A13	14110541	TTTGGATAGGGCAAAGGTTCGAAGGACCTTATTCGAATGCAATCGACATGAAATTTTCGTCATCTAAAAGAGTCTCGATATCAATAAAGTCTTCATCACC[G/A]TCTCCTTCACCCTCACCTGCTTCTTCTGTACTGCTCAGAACCATATCACAAGCCTGTAAAACAATATCTCAAAAATAGTCGGTCTTTTGATAAAATATCA
i13176Gh	Chr2	111.84	65.27	A13	14110840	AAGTACATATTAATATCTAAAATGTCACTCATAACCCCTTCCTCTCAACGGATTTTAACACTAAATCTCCCATGAAGCAACCAATAAAATACTACTCTAA[C/T]CCTTTTCTGAGTTAAGAAATTTATATGGGATTAAAGTCACTATTTAACCTGACAAACAAAAGTAAAAAACGGATTTCACACGTCACCTAAAAACAAACAT
i20270Gh	Chr2	111.84	65.27	A13	14041056	GTCACTTTTTGATAACGTTAGTGATTGATTTGTTGTGTTTTGAAAGTTGAGTAACTTAATTGAAAGCTGAGTGACTGTTTTGTCATTGAAATCAAAGTTG[A/G]GTGACTACTGGTGTACTTTACCCTAAAAAATATATATGTTGAATTCTAACTAATCCATGTAATTTGAGATTCAGGCTTAAGGCCAGTTTAGTATTGTTTT
i44249Gh	Chr2	111.84	65.27	A13	14005334	TCAGTGAAAAATGTCACGTCTATACCGATCACAAAAGTCTCAAATACTTTRTGTCTCAAAAGGATCTTAATTTGAGATAGCGTCAATGGCTAGAATTACTT
i13183Gh	Chr2	112.34	64.77	A13	13772541	ATGACTCAAATATCTTGCAATCAACCATTTAGCAAATATGTTGTGATGCTGAAGTACATTCTGCTTTGCCAACAATGAAAAATCAGGAGAGGTTACACAT[A/G]GTGCATGTAATGAAGTACTCACAGCACTGTAGCTTCTCTGGCTCGCAAATGTGATACAATCAAGGCATGGACTAGGAAAAAAGGACTCATTTTGGACAAA
i13184Gh	Chr2	112.84	64.27	A13	13610740	AGTAGATTCCGATGCACAGCCATACTTACCATTTCGACCTCTGTTTGGAACTGCTGCAATCCACCTTGAGTACGCCTCTGTTTCAGTCTTTTTATTGCCA[C/T]AACAGAACCATCATCTAAGCGACCTTTATAAACTCTACCAGAACCACCACTACCCACCACATTTTTCTCACTAAAAAATTCTGTTGCCTCTTGTAGTTCA
i00936Gh	Chr2	113.85	63.26	A13	13012922	ATCTGTCTTGGATAAACCAACCGATTTTAAGAACTCGGTTGTAGGACGTAGCCTTTTGTTGACATTATAACCCATTATAAACGGGTATTTTGCCAGAACTYTACCGATCATCCCTTCTCTGGTAAGGCCAAGTGTGGCAAGGAAGTTAACAATATCTGTGAGTTTAGATTCAATGCTATAACTGATAAGCCTAGGATTTAG
i31543Gh	Chr2	114.35	62.76	A13	12917250	TATCAGCGTTAAGGGCCGAGAAGCTGGTCTGCAAGGGTTGTGAGGCTTTCMTGGTGTATGTTAGCAATTCTGAGACTAAAAGTCTTACTGTTGGAAATGTT
i27105Gh	Chr2	116.42	60.69	A13	11459696	GATGCCACCGTATACAGCGGCCGGATGGCCAAAAACCTCTATTTTTAGGCRAATCGAAAGGTAAACCCCTTTTCTTTCTTTTTCTTTTTTTATTTTCGGAT
i38112Gh	Chr2	117.43	59.68	A13	9689245	AGAGACACAGGCATGTGTTTCAGCCGTGTGCAACACACGACCAGGTGACAYGGTCGTGTGTCCCCTAGTACTTCATTAGAAACCAAGTCAGCAGCTTTACA
i31931Gh	Chr2	117.93	59.18	A13	6436713	TTTTTGAAGAAAAACAGTCAGAATAAGCTCCACGTGAAGAAAAGACTGTTKTGTTTCACTATCCCAGGTACCACAATGAATGATTACATCACCAAATTTAA
i45586Gh	Chr2	118.43	58.68	A13	6381001	GTACATAGTTTTGTGTTAGAGGTTAAATTTAAAATAGGGTCATGGTTGATYAGATTTATGGGTGTCTAAGTTGATTTTATGTAACCAGTCAAGGCATAATT
i00392Gh	Chr2	118.93	58.18	A13	6299098	TACAAGCCGGGCAGTGACATTTGAACCCTTACCTCCGCCTGAATCTAGACCCTTCTCAATAGAAGCCTCAAAAACTTTTACAAAAACAAGGACAACAGCCYTTTGTGCTGCAGAATACTGTGATTCTGGGTTCTCTGATGCAGTAACAGTAACCAACCGTTCATCACAATCAGTGATTGCAGCTCCAATGGTAACAGTAGC
i30259Gh	Chr2	123.83	53.28	A13	5363711	CTCCAAAGGGTAAGGCAGTGGGTGTTTAGGGAAGGGGTATAGCTAGCTCAMATAGTATATAGTCTAGTGGTAGTTGGATCAGGAAAAAAGAAATAAAAGTA
i13137Gh	Chr2	124.33	52.78	*	*	GCAACTATTGGCACTTCAAGCATTGCATTCGGCATTGAGTCGAAGTATAAGACCACTTCTCGTAGTTTCAGTCGGTTGGATGCAGGCATTTCCGTCACTA[A/C]CCCGAGTCGTGACGCTTCAATCATACTGTATGTTTGCCTGACATAACATTTGCTAAACTTTACTTGTGGAAACTTCAGTGCTTGAGTCTTTGACGCATAA
i13133Gh	Chr2	124.83	52.28	*	*	CACAACTTTTAACTATTGTTGAAGTTAAAATGGAGAATCCTTCAAAAACCCTTTATGGGTTCACCGCCATTCTCCTCAAAATCGCCTAAAAATCCTCTTT[T/C]CCCCCAGGTTTTCAGCCATGGAAATGGTGACTCATTAACGAAAGTTTCTTTCAAGGCAATGTGGAAAACAACGTAGATTCCTTTGCAGTCTCTGATGATG
i50955Gb	Chr2	125.82	51.29	A13	5221511	TATCAGATGGAAGTAAACCCAACATTCCCGAGATAGTCCTTTTCATGGCA Y CCACAGTTGTGGGGGGTACATCTTTTTGAATAAGGCTAACATCCAGTGGT
i13129Gh	Chr2	126.81	50.3	*	*	AGCTGAGTAAGCACATCTCCTTCTCCGAAGCTTTCAAGGCATATACTGCAATCTCTTGATTCCCTTGATGTCTTTCTTTCAACATTGACGTCTTGGCTGC[A/G]GAAAATTTCCAGTGGCAAACGGTCCAGAGCCTCCTGAGTAAGTCCAGGAGGCTTCTTGTTTGTTTCTCGTAACAATTCGAACCTTTCTGCTTCAGAGGTT
i30934Gh	Chr2	128.31	48.8	A13	5168093	TGTCGCCAGCAAAGGCCCCATATTGTATGTCTTTATCGTAATTAAAAAAGYTGCGGAAATAATTGAAGAAGCTTTTAGATATGGGATTCAGTAGGCCATCT
i23021Gh	Chr2	129.3	47.81	A13	5031978	GGTTTGGGACTTGGGGCAATCACTTAAAAAACTTTTATTGCACAAACAAARACCCTGTTTGAAATTCTTTAGCCTCTTGCCTGCAAAAAGATACTCAAAAT
i66252Ga	Chr2	130.28	46.83	A13	5104494	CTAGTATTCTCGCTGGAACTGTTGCGCTCGGTGACATTACCTCAGTCAGAYGGTATTCCAATTCCCAAGGTTGCATAAATTCTGTTGTTGGTAAAATATCA
i20249Gh	Chr2	134.46	42.65	A13	4654283	CAAAGGGGATGAAGCCAGTTGAAAAGTATGGCTATACTGGCTATAGGAGTAGATCGATTGAGAATTCTCAAACTGTCAGTATCATTCTTATAATGAACTT[C/T]CTCGCCATTTATTTCTGTGATTACTCTAAATGGGAGTTGGGGCTTTCATAATGCAGTGTTATTAGCAATCAATACAACATTTCTGTGGATATCATACACA
i34331Gh	Chr2	139.8	37.31	A13	4238011	TGGCCGTATGGATCTTAAGACAACCTATTTTGTCCGATTTTGGCCCGTTTYCCTCTCTTGTTGCTCCCTTATGCTCACCTAAGTATATAAACATGAAATTA
i22760Gh	Chr2	142.37	34.74	A13	4020496	TTACATCGYGACGAGGAACCCCCTCACATTGTGACATCAACTCGAAGTTCTGAAAATGTGACAAAATAATCATTCTTCAATCTCGGGTTA
i13085Gh	Chr2	148.38	28.73	A13	3614897	TGCCGCTCAGCCTCTTTGAATAAAAACATCGGGTTAAACCCTAAACCCTCTCTCCAATTTTGTGTGTTGATTTTAGGGTTTTTCCCCTTTTCCGATTTTC[T/C]ACCTTGCTGTAAGTGTTTCCGGAATTGGGGGAAATGGGGTTATATTCGAAACGTTCAAGAAAAGCTAGAGGTAAAGATGTGGAGATGGAGGACTTCGACG
i13079Gh	Chr2	149.85	27.26	*	*	AACTCTGAAGATGAAAGACGCACGAAAATGGGATCTCTGAAAAAGAAAGCTTTAAATGCATCTACTAGATTTAAGCATTCTCTCAAGAAGAAGAGTAGTA[G/A]AAGGAAAAGTGATGGCCGTGTCAGCTCTGTATCCATTGAGGATATTCGTGATGTTGAGGAGCTGCAGGCTGTTGATCAATTTCGGCAAGCATTGATTATG
i13074Gh	Chr2	153.5	23.61	A13	3516069	AAATGATGAGGTATCCCCTTGAGGTTTTAGCGATTTTTGACATCGTTTTGATGGACATTGTTAGTGTGATTAATCCTTTGTTTGATAAACACGTTCAAGT[T/C]CGGATTCATAATCTGAAGAGCTCTACTTCCATGAGAAATCTCAACCCATCTGGTCAGTTTTCTTTTTCTCTTTTTCCTTAGGTTGTTCTTTTTTGTTTTT
i46408Gh	Chr2	154.5	22.61	A13	3447853	GGAATAATCGCTTCCTATATGCAACACATCCATTAACTCTGCTGCATCCTMATTCACACAAAGCTTAAATGGACGACAGTGGCTGTGGCGAGGGGCCTCGA
i26615Gh	Chr2	156.52	20.59	A13	3332357	TCAGATCGTTTTTTGCTCAGCCTTACCTCTAACTCCTCAGATCCCTTCCTYACTATTTTTGGGAATTTTTACCATATGCCTAGAGATGATCATGGGTTGGG
i13063Gh	Chr2	157.01	20.1	A13	3132214	TTACACCATCAGCAAATTTAGGGGTTGGTCCTTGAAGTTTATTATTAGTCAAATTCACGATATAGAGTGACTTTAAGTTAATCAAAGACGAAGGAACAAC[A/C]CCAGTGAGCTGATTATCCCTCAAACTCAAATTGCTCAACTGAGTCAACATTGAAAAATCAGGCAAGGGACCTGTAAACTGGTTCATATTCAACCATACCT
i13058Gh	Chr2	158	19.11	A13	3106420	CAGGTTTGGGGGAGATTTATCAAGAATCCATCACTTAAAGAAGCATGTACCTGCTTGCAGAGACCTTCAAGAAATTCCGAGTATTCAATGGGCTTTATAC[C/A]ATTGAATTTGGCAAGGAATGAATGTTTTATGATATCAATTAACATTTCACAAAAGAAAACCACAAATGCATTCTGCAGAGTTCATAAAGGAAATCATGAG
i46139Gh	Chr2	159	18.11	A13	2970026	GTTTAAACTCAACAAAGTCCTCTATAGATTGAAGCAGACCCTTTGTGCCTRGTATAAGAAAAACTCACAATTTCTTCTTAATTAGGGGTATCAATAAGGCC
i13031Gh	Chr2	160	17.11	A13	2368012	CTCCAAAGATTTCCTTTTTTTAATGAAAATGAAATCTATTGCAGTTGATGCTAATTTTGTTTGTCATATGTGTTTCAGCAAACATGTTCAATATGTTTGA[C/T]GAAGATGAAACAAGGAGGTGGCCATGCAATTTTCACGGCCGAGTGCTCTCATTCTTTCCACTTCCATTGCATTGCTTCAAATGTGAAGCATGGTAATCAA
i00187Gh	Chr2	161.5	15.61	A13	2293735	CCCTAAAACAATTATGAATTTTAAAACATAAGAACAGCCCATGAATATATGAATGTTGTCATCACCAAAATAGCTTAATCAAAAAGGACATTCCAACACGYGAACTTCAAGAAGCAAGGGCTTTCTAGTTAATCCGGTGAATAATGGCGGCAGCTTCAATGTGTGAAAATATTCATCATAAAGGGCATGAAGTAGCATGAG
i20979Gh	Chr2	163.03	14.08	A13	2132135	CTCATTAGGCATATTTGGCCAACACAAAAATAGKCAAATAACACATTCAACAACACAGTTAGTGGCACATATGCATTCGGCTAACCTA
i13014Gh	Chr2	165.64	11.47	A13	1806738	GTGCAAGTGTAAAACAATGAGCTTTAAGACATAGTTAAAACCTGTTGTAGAACTGATGATCTTGGTGTGTTAAAGAACAGAGTCACATGGAAGATTCACA[C/T]TTTGGATCTTAAAAAAGATGGAAGCTTTAGCTAAAGAACCTGAAGGGGTAGTGGTAATCATCGACATTGATGGAGAAGAAGAACCAGCAAACCAGACAGA
i12988Gh	Chr2	173.16	3.95	A13	879211	CCTCAAAATATGCCTTCCTTTGCTCCTTGTCAAGTTTAGCAAGTTGTGCTTTCCTTAGAGCTTTGAATGGTGGGAGCTTATCATACTCATCCTCGTCTTC[T/C]TCTTGCTCTGAATCAGATAAATCATCCACATCAATATCTGAGTCACCATTCTCACCACCCTGATCAGAAGAGAGTTTAGGATGGCTACGAGACTGCAACA
i12984Gh	Chr2	174.15	2.96	A13	696347	GGGGTCGAAATTCATCACAAGCTATATGAACCGGAGTCACGTTCTTCGGATAACTCCTTATATGGCCAACACGAGGCTCAAACACCATCGTTGGAGCTCG[G/A]TCTTCCTATGATTCTTCTACACGGTTTTGGAGCTTCTGTTTTCTCGTGGAACAAAGTTATGAAGCGTTTGGCAAGCCTCACAGGCTCCAAAGTTCTCGCC
i12958Gh	Chr2	175.65	1.46	A13	118396	AACCCGTCGACGGGTGCACCATTCCCGCTGTTCCACCAATTCCCACAACTCTTTGGGGTAAAACCGGAAGGGGACCGCCCATTGGAATGACGCAATGCTC[G/A]TCCTCTTCGATGCTCTTAACTTTTATTCCTAGGTGCTTTAACCTAGCTACCATTCTTTCCTTGATATCATCCATAGGCACGCCTGGTCGAGCAACTAGAG
i32372Gh	Chr2	176.13	0.98	A13	212014	TTCTACCCATAAATTCTTGGTACCGGGACCAATCGAGATGCAGTCGTCTCMAGTTTTAATTGAGCATTTTATGATAGTTCTTGGATAGTTGGACATGGATG
i12948Gh	Chr2	177.11	0	*	*	CATTTGGGAAGCGTTTTGTGAACTCCGATGGCATAATGGATGAGCAAGGCCATGAATTCAAGGCCATTGTGTCTAATGGGCTTAAGCTAGGTGCATCACT[C/T]GCCATGGCTGAACACATTCCATGGCTTCGTTGGATGTTTCCATTGGAGGAGGAGGCTTTCGCCAAGCATGGGGCAAGGAGGGATCGTCTCACCCGAGCTA
i03032Gh	Chr19	0	138.85	D01	61161478	TGATGTTGAATTTGATTCTCAAATTTCCTTTCTTTGAAGGATCTTTAGGAATAGGCATTCCTTCCCCTTTTACAACTTCTTCATAGGTTGGACTGATGAT[G/A]TTGTTGATAGGGACAGTCAGATTCCGTCCGTCGAGTGTTGTCAGCTGTGCTGTATAACCAGTTAGAGCTTCCACCAGAGATATCTTCTGAGTTATGATAA
i03034Gh	Chr19	0.49	138.36	D01	61263868	AAAAACAAAAAAACATCACCACCACCACCATAGTCCAACATTTTCATAACAATGGCTGCCATCACAAACGCCGCTGCTACATCCTCCTTCATGGGGACAC[G/T]CTTCCCCGACGTCTACACAAGTTCAGGGAGATTCGTCGCCAGGTTTGGCTTTGGCGGCAAAAAAGCAGCTCCCAAGAAAGTCTCGAAACGAACCCCCGAC
i03043Gh	Chr19	0.97	137.88	D01	61400232	CATCTTTCAAGCTTTCATGCATGTATGTTATTTGATCCTCATATAGCGCTATCCATCCTGAGTTTCATCGGTTCTTCTTGCTTGCTGTCGCTCCGTTAGC[T/C]GAAAAAGGAACACACAAAAATCTTGTGGGTACGTACCGTTACTGCATTTTTCTCCTCCATTTTTTGTCAATATTTCCTCGTTTGTGTGTGTGTGTTTTAA
i03041Gh	Chr19	1.95	136.9	D01	61334647	CGTCATTTGCCATGCGTTGTCTCCTTTGTTTAGCCATCCCGGTACTGCTGGGGCGAATTCTTTTACTGTGTAAGCTATCTGTTCGGCAGCCATCGGAAAA[C/A]CTACCGTCGGCTATGCAGACCAGAATCTTTTTTTGAACAAAATATCTTCTTTAATGTGTAACTATATACATATATATGTTAGGTGAAGTGAGAATACATT
i03020Gh	Chr19	3.44	135.41	D01	60898923	GCCAAAAATGTCGGTTCAAAACATCGAAAATCTGACATGGATTTTTGTCACTTGCACAGCATAATATATATAATTTCTTCTTATGCTGTTTTTTCAGATA[T/C]ATCTTTATTTTCAGTTTTAGGGATGCTGGACTCACCACTGGCCGTGGCTGGAGAAGAATCCATCAAACTAGCGGCGATTTCAGTTTTAGGGATGCTGGAC
i03017Gh	Chr19	3.92	134.93	D01	60889770	TAGTGGCATTCATACTCATGCTGGTCCTGGTGGATATCTTCAATACGTTGTGTATATTGTAACGTCTCTCGGATTTGTAAGACAATCGTTTGATGTTATC[G/A]TTGATGGTATTGAGAAAAGTATTATACAAGCTCATGAAAATCTCCGCCCTGGTTCGATTTTGATAAATAAAGGTTAATATTTTGTTTACCTATGGCTTAA
i48572Gh	Chr19	8.62	130.23	D01	60628875	GCTTAATATTTTTACCTTAACCCTCCCAAATTTCAAATAAACCTTTAGGCRTAGACGAATAGCCTAACTTATAAACAAGTGGATCCAAAACCAACCTTATC
i02999Gh	Chr19	13.9	124.95	D01	60356130	CATCAACCAACAATCTCTCGATTTCCTTACCGATTACATCAATATCGTCCCTCAAGTTCGACCATTCACATACCTCGGTATCCATGTCCGGTTTCTTGTT[T/G]TCACTTACCAGTGATTTGTGCAAGCTATCTTCGAGCTCTAGTATGTTCCACTTCGGAATAATTTTTCTTACAGGCCTCTTTATCCATGGGAATTGATCTA
i03002Gh	Chr19	14.38	124.47	D01	60357766	ACATGAACTCTCATCCCCTGCATATCCCCGAAACTTAGAAGTTGAAATTTTCATTGAGCCATTGTTAAAGCTATTTTTTATTTGCCGAGTAATCTCCTTC[G/A]CCATTTCCCTCGATTCCCTAGAATTATGCCTTGAAAACCCGATATCTTGTTGAACCTTTTTCTTGTGCCATATTTCTGTCTCCCTACTCTCGATACCTGA
i02989Gh	Chr19	16.36	122.49	D01	60193262	TATTGAAGATGAGAATCCTGATGATGCTGCACTAGGGAAGAGTGGCATTTCTTTTGTTCCACCATAAGGACCTTGGATTTGCCATGGTGGGGAATCTACT[T/C]CTATCCTCTTCTCTATTGCTCTTTCCTGTAAATAAATAAACAAAAACCGTAAACCGACACCGTTGTTTCGAACTACGGGTAGGAAATAGTTTTGCAAATT
i49638Gh	Chr19	16.84	122.01	D01	60245839	CTGCTTATAGTATTCCACCAACTGTTTTGGATCAACTGTCTTCGTCTGTTTATAGGCGTCRATCTTGTTCAACTCCTGCATCATT
i50011Gb	Chr19	17.81	121.04	D01	60001985	AAGACAGGTTGAGCATTGAACCCTGGATGGTGCAACCTTCGACGAATCTC R CGACCTTCCTGACAAACGGCACAAGGATGGCACAAGACATGGGTTGCTAA
i54186Gb	Chr19	18.29	120.56	D01	59831616	TCATAAACACAACAGGAAAGAGTTGCAGGGTGAGACTAACGTGAAGCATT R TGTACGTCCATTACCAAAGACAGTGGTATGCCGTATCCGTGAACTTGCGA
i02961Gh	Chr19	19.25	119.6	D01	59657886	CAACACATTTGCGGTTAACCCATGAATGGCCTCATTCCAATGATGTTGGATATTCCGTTCCAATGCCTCAAAGATTATCGGTAATATCACCTGCCGATTA[T/C]GGGCAACTAAGCCCATAATGTGCTCATTATTCCACAAGAAGAGAGCTCTTTCTGAAACCTGCAATATAAAAGGGTTTTAGGAAGAGTCCTGAAGAAAAGT
i14766Gh	Chr19	20.22	118.63	D01	59608730	ATGAGAAAAAAGTATTTTGATCCTTAGCCTCAAAAAACCTTTGCTCTCAACTGCCCTAAAACACTGGCTAACCAATTTTTAAGAACCATTAGGTTTACTT[T/C]GTAGCTTTACTGGGTGGTCTGAGCACTAGCAGCTGCTTCAAAAACTCTCCAAGCCTCCGTTTCGGGTTCAGCTAGCTCCTGTGGGATCTGCATGGGTTTT
i23262Gh	Chr19	20.69	118.16	D01	59358860	AGAAATTAACACCTTGCGTACCCTTAAATTTTCATCGTCTGCCATTAAGTRAAGCCCAAATCCACACGACTTAATTAGGTTGACTTTATAAACCCAAATCC
i00952Gh	Chr19	21.17	117.68	D01	59503301	AGAGGTTGGAGCCTTTCATTGCTGATACTGTGCACGTAATGAATGAATCGATTGCACAGAAGAAGAGGATATTGGTGGAAGGAGGTCAAGCTACTATGCTYGACATTGATTTCGGTACTTATCCTTTCGTAACTTCCTCCAGTCCATCAGCTGGTGGAATCTGTACTGGGCTCGGTATTGCTCCTAGAGTTGTGGGTGATC
i14757Gh	Chr19	21.64	117.21	D01	59498586	AGGCATATTCTCGATTGTTTCTTCGGCTTCTTCGAGAAGACCCCATTGTCCTAAAACACTAACAAAGGAAGCATGATGCTGTGAAGTAGGCTCAATGTCG[T/C]AATCGGTTCTCATGGAGAGAAATAGTTTACGACAATCATCAACTAAATCCAAGTTAGTGTGTCGATAAGCCGAAAGAACTAAAAACAAAGTAATTGTATC
i02933Gh	Chr19	22.61	116.24	D01	59335523	ATGGTTTTCAAACATTTCCCGATACCAAACGTATGCACCGATGAAATCCTTGTGTTCACAATATCCCTTAATCAGAAGGGTATATGTATCAGCTTTAGGA[A/G]CCAATCCCTTGGCCTTCATATCATCAACAACATCCTTTATTTCTAACAACTTTCCGTTTTTAAACTGTCCCAAAATCAAGCTATTGTAGGTCATTTTGTC
i00298Gh	Chr19	23.08	115.77	D01	59334393	TCAGGAAGCTTATCTCCGACGGAGATAGCAGCGGAGATTTGGGTTGTTTTGGTGGAAAAGGAAATGGGTTTTGAAACGCGGCGGCGGTGGAGGTTGAAGGRAAGGGGAGAAACGGAGGAGAGCTTTAAAGGAAGGGATTTAGAGGAAAGCTTGGTGGTGCTGGATAATGAAATGGCAGCGGCCGGTGAGAGGAATCTTGAG
i50841Gb	Chr19	23.56	115.29	D01	59282580	GATCCATTGATGAACTCGGCATTGGAAACATCCCAAATGACTTCAATCTC Y GAATTACACGCTTTGAACCCTTTGTTACCTTTGTTGTTCTTCAATTGATA
i02916Gh	Chr19	28.31	110.54	*	*	AAAGAGAAGAAGAAATATATTTACGAGGAAGATCCCACGGATTGAAGTTATAAATGTCGACAACTGGTATAACACGATTCATAACATGGTTGAGATCATC[A/G]TCTGTTTTAGCTTCAAGCTTCTTGTGGAGATAAAACGAAACCAGCTCTTCTTCAGTAGGATAGAACCGAAACCCTGGTGGCATATCCTCCATTTTTGTAT
i30762Gh	Chr19	29.8	109.05	D01	58217057	TTTGCTGGTAGAAAGTTGACCAGGGATCATGCTTCCATTTCTAAAGCCTGRATTTATCTTCTTCAATACTTCAAAGTTCTAACTTCCTAGCTGCAATTTTG
i02897Gh	Chr19	31.82	107.03	D01	57937121	CAAGTGAGACTGCCTTCAAATATCGAAATAAGAAAAAAGTTCAAAATTAGAATTTTTGGGTAATCGTTATTGAGGTAACCTGTTTTATTTTCTTTAACAC[T/C]GCTTGAACTTTTGTGCGATTGGGAACAACTTTCTTCTCTTCAGTCTTTCCACTATCTATTGCCAAAACAGGGGTTAATGGTGATGCAATTGGTGTCTCTT
i50452Gb	Chr19	32.31	106.54	D01	57912494	TCTTGGTTCAAGGACGGGCGAACAACAGAACCATCAACTTCCGAAGGGTT R TTTGTTGCAGCAACATTACTCTTGTTCCTTCCGAGCTTTGGGGATATTGC
i51821Gb	Chr19	33.3	105.55	D01	57844013	TATGAGCCAATGGAGTGGATTTAGGAGACTTTTGAACATCCTCCTTTTTC K GGCCTTGCAATTGACCAGGTCCTTGGTTTGCCATTTTTGATTTCTTAGAG
i02882Gh	Chr19	34.3	104.55	D01	57668316	GCAGCCAAAGATGCAGCTATAATGGCCTTTTTGCAGAAATTATCCGAGAAACAAAACCTGGGGCAGTCACAAAATAGTCCATTACCGCCACCGGCAGTGG[T/C]TCCTGCGGCGGTTGCTCCACCACCGGATAATGGGAATCAAATTCAAACCCATACACCAAGTTCATCAAGATGGCCTAAAGTTGAAATCGAAGCATTGATT
i18492Gh	Chr19	35.82	103.03	D01	57405296	TCGAGTCGTCCCGAAAGAAAGGAAAGGCGAGAGTTGTAGACGAGTAGCTGATACAGTTTGTACTTTCATGATTTGAATTCAATATATATGTCTTGTTACA[A/G]CTTACTTGTCTCATGATTCGATTTGTATATAATGATATGGATGTTGTGAATTGAATCGAGATGAGCATGGTATAAATGAGTATTATATGAAACTATGATA
i42159Gh	Chr19	37.84	101.01	D01	57317121	TGTGGGTCACACAGGCGTTTGGGACCATTTTCAATAAAATTTAGTTAGGGYTGTGTTTTGACGTGCGGTTCAAGGTCAGTGATTTCATAGGTTTTGTTAAG
i22022Gh	Chr19	40.39	98.46	D01	56966340	TGCAGTTTTCTCCTACAGCGCCTGATTCTACCATTAATTGCTTCAGTTTTCTTTCACTGTTTTTCTTCATCGGTCATCTKGACTTCTCCTTCTA
i49636Gh	Chr19	49.2	89.65	D01	55385444	GATCAGATACTGGAATCTCAAAGGAGTGTGATAAGCCAATTGGCATAGTTGCTGGCTAGAGAGCATGAAAAGGGGAAAGGTACAGCGGTTAACTCAGGAGAGGATAATGAAGACCCTACTTATCCTCCAGGTTTTGCCCTAGTGAATGTCYATACCCAACTGGAAGCTTACCCACGAGGGGTCCCCGTTACCATCTAGCCTCATTAATATCAGGCCGGTACCTCAGCACCAACAAATTATCCAATGGGCTCAGGCTCTAACCTAGGGGATAATCCAACTAACCCCGTTATTCCTAATCTAG
i56410Gb	Chr19	49.2	89.65	D01	55403803	GGCAACGACGCCGATGAACTCGCGCGATGGCTTCGCAATAGCCTCGCCGCRGCTTCGTCGTGCTAAAAAAAGAGGTCCTCCCCCCTTTTGAGCCCGTTTCT
i14729Gh	Chr19	49.78	89.07	D01	55644262	CTAATAAACCAGGTTTTAAGACTTTGTAGGTCGTGCAATCGAAAGAACCCAGGTTTAGATTTATCAGCAACAAAGCATCAGTGCCAAAGAAAGGCAGGTT[A/G]CCGTTACAAGACAAAAGCTGGTGTGGTGTTACAGGCAAGTTTCTCAGTCCTCCGACATGTATGAATCTTTGTAATTTCAGTTTGTTATGCTAGAAGAAAG
i37024Gh	Chr19	50.27	88.58	D01	55439576	CGAAAGGTGTGGCTCACCGATTCCTCCAATGTACTATAGAGAGGGAAAATMTTCACCACCTGCAATTTCCTCACTCGTAAATTGTCAAATGTAGGGATATA
i31707Gh	Chr19	52.29	86.56	D01	54105914	TTATTGGGCTAATGTCTACAGGCATTGATAATTGGGGACACATAAGTTTTRACTATTACACGTGTGCTTGTAGTATACCCCTATTTAAAGTAACAGTTATG
i02789Gh	Chr19	52.78	86.07	D01	54036278	CATGAATTAATCTATTTCTTGTTGACCACATATACCATAGGGTACAAATCACAATTCTTCATATAGTAGTAGAGAATGTGGAAACAATGTAATTAAGCCA[T/C]TCTTGTAAAGATCCATTAGCAATATCATTAGGCTATTCGAAATCTAACTTTCTCCATATTTCCGCTGTAGAAGGACAGTCTCTAAAAATATGCTCAGAGG
i02811Gh	Chr19	53.77	85.08	D01	54692434	TGCCGAGATTTACAAATAGCAAATCAACTTTTCAAAGGAGGGGGGGGGGATCCGAACTAGGTATGGAATATTATCAATTACCATCATCCAAGACCTTAAG[G/A]AAAGGTAAACCCTTTGCTCCAGACTTGATTGCCTCATTATAAACATCACCTTTCTTAAGAGCTGTGTTTGAAAATCTTTTAGCACCTGAAGGCACACATA
i41852Gh	Chr19	54.76	84.09	D01	54197195	CCCTGACATCTCTCATTCAATTRCTTCTACAAAAGGGTCTTATTCTGAATTTCACCCTTTTAGTTTTCAAAAA
i02797Gh	Chr19	55.25	83.6	D01	54235542	CCTTTGCACATTATGACCAGAAGAAAAGGGTAAAAAGGTACAAATAGTTAAAATTCTTTCGTAGAGACATGAGCCTCTTCTATTTGCTTCCTGGTTAAAG[A/G]GGGAGAAAACAGAAGCCTGTTCGATCTATACATCGTGTGCTTAATCTTGTAGTCATCACAGGAAATAGTCAGTCTTTGAAAGTGGTTATACAAAAAAGTG
i02792Gh	Chr19	55.74	83.11	D01	54205251	ATTTTGATTCTTCAGAAATGCCTACAAAGCTCTATTCTTCAATCTTCCCATCTATCTTCTTTCTTTCCCTCATTTTCCTCTTCCTTTACTCCACTTTCCT[C/T]CCTCTTTATACCAATAACGACTCCTCTTCATTGCCCACTAATAAGTTCCTTCCTTCATCCTCTCCTCCTTGTAACCTTTTTAAGGGCCATTGGGTTTTAA
i35793Gh	Chr19	56.75	82.1	D01	52989844	CTCTGAGTTTTGGAGCTCATTTTGCACATTCTCAACATGCTTCACGTGTCYAGATTTAATGAAGGAACGTAATGTAGCTTCAGCATTCTCAATTTCGTTTG
i39655Gh	Chr19	58.79	80.06	D01	52418929	TCTAGGCTCTATTACGGGATGTTACATAGAAAATATCTTTAGTATTTATAYAATCAACAATTCACTATGACCAAATGATTTATTTCCATTTTCAAACTTCA
i37312Gh	Chr19	61.37	77.48	D01	49994926	CTCACTTGGAGTTGAAACAATTAAATTTGGATCATAAGCAACCAAGTGAGRGAAGAATGTTAGAACTTGATGAGCTTAAGGAGTTGAGGTTATTTTCATAC
i24299Gh	Chr19	62.36	76.49	D01	45748762	GCATGATATTTGGGAACTCGAATTTTAAGAGATGAATTTAGTTTTCTAAAMTGGTGTTAGTTGTGTGATAAAACACATAAATATCATGACCTTGCAGCACT
i02708Gh	Chr19	63.38	75.47	D01	43696066	CTTTCTAAGTTTCTATGTATTTTGAAGATTTGTAATGCCATTCCCATGCCATAATAGGAGTCTAATAAAGATGTTCGACACGGACACTTAAAAGTCAGAG[C/A]AACTTAGTTCACCATGTACTAATAACCAAAATGCCTGGTCATTTTAATGATCCTTCGCTTATAACACATTGTTTATTGACCTCTCAACAAAGTGTTAATT
i58249Gb	Chr19	63.38	75.47	D01	43846986	AGGTCTCTAGTGAGTCTCTAAAATTGAATTATATATGTCATGTAATTATAMGAATGTGTGTTTCTAAGAGATATCTACAAATATGTAAATGAGGTGAACAA
i22508Gh	Chr19	63.87	74.98	D01	42606822	CATAAAATCATTTTAGAARAAGGTGAAAAAGCTTGAATTGATGGACAAATGAGGCTTAAACCTATTGTGAAAGAAGTTGTGAGAAAGG
i60454Gb	Chr19	64.86	73.99	D01	39934268	CCACAACAAACTAATCTAAATATGGCTAAAATACCTGATTCATCAAGTCCRTGAATGCTGTAGGAGCATTAGTTAAACCAAATGTTAGCACCAAAAATTCA
i21290Gh	Chr19	65.35	73.5	D01	34237040	TCATTTGTATCTTACGAATTCCTAAGGTTGAAATGGGACTCGATAATCATCGTACATCATTRGATATGATATCGGTATTTATACATGG
i20830Gh	Chr19	66.34	72.51	D01	33637233	TAAAGCATCGTCAGTTTTATTACAAGCAATAAAATGTGCCATTTTAGAAAATGGTTCAACCACTAAAAATATCGAATCMTTTCCATTTTT
i25137Gh	Chr19	67.34	71.51	D01	25822595	ATTTAGGCACCCTAGACCATATCTAAGCACAAGGAACGATGTTTGAAATCYCGGAGTCAGCTGTGTGTTCTGTTACAAGCGAATTGGGGTAAACCATGCCT
i38283Gh	Chr19	68.34	70.51	D01	25442134	AGTTTTTTAGTAATTTGGCTAAGGTTTATAATGGAATGTATAGGGTGATTYGTAAAGGTATTTTGGTGAATGTGTTAATGGTGTTCTGGCATTATAAGCTT
i51758Gb	Chr19	68.83	70.02	D01	25156853	TAGTAGTAGAGACATTTCCCTTGCGGCCTGTTGCTAAGCCAACTGATAGC R TCAATGGAATGTCTAGCGAAGTTGGGAAATTAGATGAAAATTTGTATAAA
i48668Gh	Chr19	70.33	68.52	D01	22397956	ACTGGTTGTAACAGCCCATACCTGGACCAGTCGCTAAACCCGAGTTACAGRATGCTACAACAATTACCAGAACATTATAACACATTTTATAACATTTAATC
i28898Gh	Chr19	71.31	67.54	D01	23090819	TTTCAACTTCAATGGGTAAAACTGCCTCCATCCCATAAACCAAAGAAAAAKGCGTTATCCCAGTAGAAGTCCTGATAGATGTTCGGTAAGCAAGAAGAGCG
i02597Gh	Chr19	72.29	66.56	D01	22329644	ACAGCACACAAGGAAGACATACTGTCGGCTCGGGTCTCGAAAGAAAAGGACATATCCAGTCCAATATTCACACTATTTAGGCCTCTTCACTGCTGTTTCC[G/A]CTGCTCATCGGTTGATACCAGCTCAGATTCTCTTCTACTAGAGACAATAAATCAATGAAGCAAGCCATCTTTTTAAAATTTTAACACTATCTACAATATC
i34643Gh	Chr19	73.28	65.57	D01	19870948	TTAAAGGATGGTGATCGAGATTGGCTAAAAAGAAGGTTGGTGATTTACTTKCCTTTCATCCACATCCTAATCCTCTAGTCTATCTACTTAGTGATTATGTC
i41519Gh	Chr19	73.77	65.08	D01	18612083	TAGTCCTTAAGCTCATAAATTGCAATCTAAGCATTTTAGTCCCCCATTCARGCTAACCAAATTTACAAGGGACTTATATCAACCCATACCAATCATCATTT
i39017Gh	Chr19	74.26	64.59	D01	18403627	TTCTGCCCATATCCCCATAAAATGATTCCTGATGGCAGGAATGGTTGTAAYTGAAGGGTAATATATGGAAATGGGGGCTATATGTGAACAAATTGGCTGAG
i02574Gh	Chr19	74.75	64.1	D01	17418982	CATGATTTTTGATAGTTATTATCTTATTAATGTAGTGAGTTCACTTTTTCTTCTGATAATTTTGTTTTGGGGTGTTTACTTTTAACCCCATTAAATGAAA[C/T]ATAGTTGATGCCAAAGATGGCAATTTCTTGCGGAACACCAAACCTAATAACATAATAGTGTTATTTGTTTGTGCAATTGAAATGGGGGACATGCTTGTGT
i02572Gh	Chr19	75.24	63.61	D01	17174379	GTCTGGAGTTGTTTATGAAACTAGGATCTTATGAATGTCTGACAGACAGACACTAAATAATGTGTGGTTGTATTTATATTTGGCTACTCTCTGCCTTTTG[T/C]CCTTGTTTCTATTTCAGATCTTATCTTATATTTAAATTAGCGAATGCTTTCTATAAGTTATCTATGTTTTTATACTTGTTTATCCCATATTATTCTTTTG
i31474Gh	Chr19	75.75	63.1	D01	15889179	ATGCCTTGTGGCTATCTCTGTTAAAAAGGATGTCTTCATGGCGAGACTCTRAAAGGAAAACTTTTGTACCTATCTTTGGAAATGAATGCCTTCGTGACATA
i24623Gh	Chr19	75.75	63.1	D01	15608423	GTTACGGTTGAAAAAAGATAATGAAACTAGTAACTCCACTGTATTTTTTTMTCTTACTAAAAGCATAAGCAAACCTTTAGAATCATGGAGGATTATTTACC
i53003Gb	Chr19	80.71	58.14	D01	13380560	AAGGCTTTGATGAGATTCAATAAGCAATGCATTTAGCATGACCTGCACGG Y AGCCTCATAAATGACTAAATCGTAATGCATACCATCAGATGTACATCGCG
i02538Gh	Chr19	81.72	57.13	D01	13729138	CCTCACCCCCCACTAAGGATCAAAATGCCAATGAAACAATTGCTGATACAACTTCAACCTTGCCCACTGATGTTAACATGACTGATAATCCTCCTATGCC[C/A]GTTAAACCTGATAACATATCTTCCAATGGTGCTAATACCGATCCTTCTGATGCTCCTCCTGCTGAACCACTGGAGCAGAAAGTCAATGGAGATGCTACTC
i35660Gh	Chr19	82.22	56.63	D01	13233906	CACCTAATTACATGCCAATTATAACCTAGCTCAAAATGATCAAAAGTCTAYCGAGTTGTTAAACAGATAGTGTGAGCCCCGATTTGATTC
i35848Gh	Chr19	84.88	53.97	D01	11564750	GAGAGATTTGTAGTACGAATTTCATTTGTAATAATGTTCTGGCAATTCAAMAAATAAACTTATTCATTTTGATTATATATATCGGAGAATTCCATCAACTC
i49228Gh	Chr19	85.39	53.46	D01	11323545	CTTCAAATTAAAATCTGATTTCATCAAAACTTATTAGCGGCCCTCTATTTYCAATCCCTACCAATATTTTATAGAATTTTTTCATTTCATTCAATTTTGTC
i22772Gh	Chr19	90.91	47.94	D01	10265166	TCGTCTGTTAGCTAATGCAGGCAGTCCTATTAAGGATGGGCATCATTACAGGAGTATTGTTGGCACCYTGTAGGTATGTAGTTATC
i02498Gh	Chr19	92.46	46.39	D01	9764143	AGCTCCTTTCAGCTCATCTGGAATAGGGAGCGAAAGAGGGAGCGCTATAGGATGAGGCCCCTCGTAGTGCCCGCTCTTGTTTCTCACAGAAAATGAATGT[G/A]CCAATGCTGGCTGCTGCTTGTTAAGCCCTTCAACGATAAATGAGAATGCCCCAAATGTGAGACAGCTCTGTATAAGTGCCTGGGGTGCACCTGCATAATC
i00275Gh	Chr19	93.47	45.38	D01	9691725	TAGTTGCAGAGACAAGTCAAGTCGGCTTGTTTTATCAAACTACAACATTCCTTGGTTGGCGGTGGAGGATTTTCCCCGGTGACTGCCGGCTTGCACTGCTYCAACTTTTTCAATGGAATGTTACAGATGGTCGTCTCTTTAGCTCCTTCCACCGCTGCAATAAGCAACAATGTTGCAACCAAGCATTGCACCAAAAGTTTC
i02475Gh	Chr19	95	43.85	D01	9388123	TGATAAGGTTCTCCAGCCCTTCGATGGGAACAAGTTCAACTTCACCAAGGTCGGGCAAGAGGAGGTTCTCTTCCAGTTTGAAGCAAGTGAAGATGGTGAA[G/T]TTCAGTTCTACCCAAGTGCTCCCATTGATGTTGAGAATTCTCCAAGTGTTGTTGCCATAAATGTATGTTAACGCTACTAGAATAACTATCTGAGCAAGAG
i00224Gh	Chr19	96.03	42.82	D01	9032986	GACTCTGCTGTGGTACCACAGATTGCGAATGGAAGGCTCAAGCGGGCAACATCTGTGTTGCTTCATTTGACTGGACCTGCAGCGGTATTTGCAGGTCAGTYGACAGGATGAAGGATGTTCACCGGCGGTGCGGAGAAGGGAATAATGCTTTACGGACTGCAACTTTCTAATGAAGCCCAGTTCCTCCAACCTCAGGAGGGA
i36641Gh	Chr19	96.03	42.82	D01	9271920	ACGACCTTTTTCTATCTACTTTCTACTAAGTTTTGTCTCCATAAAGAAGAMTATTTGAGGATTATTTATCTTCAACAAATGCCGAAGTCTTCTAACCATTC
i41820Gh	Chr19	97.07	41.78	D01	8645302	TTCAGATGTGATACAATTTGCTGGAGTCCATGCCAAGTTTCAAAAGGGGTMTTGTCCTTGACAGCATGAGTTGGCAGCTTGTTAAGCAAATACACTGAGGT
i02459Gh	Chr19	97.07	41.78	D01	8676859	AATTACCGCAGCACCAAAGAAAAGGACAACTCGAGCTCTGACATCCCTCTTTAGAGGAAAAAGCAGCATCTTGGAATAAAGTTCTTGAAACCAAAATTTA[C/A]ATGTTCGGAGCTCGAACCACTGTCTATTTGGCAGCATACCAGTTTTGAGCACACTTGGCGTCAACAGCTAGTTCAACTTTAAGAGTGTTCTTTCCTCCAA
i02444Gh	Chr19	99.18	39.67	D01	7926427	CAAGTTTTTAGACCGTGCTTCAATCGTTTGGGCTGAGAAGTTTTCAATTTCTATTTCCCCACCAAAAGCATTTCCTTCAGCCATTTTGATGCCATCCATC[A/G]CCATTGACTGAAAGTATATCTGGAAAGAAAAAGAACAAGAAGAAAGTTAAATATGTTTACAAAAATGCAGTATTTAATATGCATTAGCTGGAGTTACAGA
i28494Gh	Chr19	99.68	39.17	D01	7833044	CTGCCTCCCCGCCCAAGGATCCAACATGTTACAACTGCAAGGGACATGGCYACACAAGTCGTCAGTGTCCCAGCCCAAGATATGCCAAGTCCTACCCCAAA
i14621Gh	Chr19	99.68	39.17	D01	7139327	CTTTGGTGCTGGCATGTTTGAGATGGAGCAAGTGAAGGGTGGAAGCCCTTACGGAGCAGGAACCTATGCTGGGGACGGAACAAGAATGCCATCCGAACTC[G/A]AGTTGGCGCAAGCTTTCCACCAAGGGAAGTACATTGCCGGAATCACAAAGAAACTCAAGACAGCTGCCTGATTTCAAATTACTACAGAAAACCACAATTT
i54336Gb	Chr19	100.18	38.67	D01	6802302	CTCAACCTGCAGATCCCACTGATTATACTTGATGCATCATCATCATTGGT K ATCATGTGTTTTTGCAGTCTTTTTAAAGAGCTGATGATAGCCGTTGATCC
i28115Gh	Chr19	102.24	36.61	D01	6216793	TAGTTTTAGTTATTTTACTGACAACAATTATTATATTTTGTCTGAATGTGRAAAACTGCTGCTTTCTTTTCCTAGCTGCTATCATTGAGGGCTTCTTTTGT
i02418Gh	Chr19	102.73	36.12	D01	6278419	TAGAAGATGATTTATGACTTCTACGATCATCCGGTTCCCAACCACAAGCAAGGTTTGAATCCTCTACATTCGGAGGCCAATGCATATTTCCTGGATAATA[C/T]GGGGGAGCACCGTGCATACCAGGGAAAATGTACCCTTGATATGGAGGCATTTGTTGAAATCCAGAACCCGGAAAACTTTGCATGTACGGAGGAAAATGGG
i02417Gh	Chr19	102.73	36.12	D01	6247337	AGTGGGCGGCTTATTACAAGTAGACCCATTGCTTTCGCAGGTTCTTAAGTTAGGAGCCGCAACATTAATACGATCGCATTCGGTATTATTATTGTTATTT[A/G]CAAAAGATAAACCAACAGAAAGAATCGAAGAGGAATTGGGACAGACAGATAAACAAGGAGAAGAAGAAACAGCAAGCTCATTACAATCACCGTTTGATTT
i33104Gh	Chr19	103.73	35.12	D01	5391466	TGGTTATATAGTGGAGGATAAGCTCAAAACGCACCGTTTGGCTCTTCATTRTGTTCAGTCAAAGGCGGATCTGTGGGAGTTGATTTTTTGTTGCATGAACC
i40780Gh	Chr19	104.23	34.62	D01	5517418	TCTTCAAATCAAAGGCGAGAATTGAGGCGGCCTTATCCTCATCTTGTCGGYGATAACGTTGTTGGGTTGCATGATGATATCAAGAAGTTAGTG
i02397Gh	Chr19	105.24	33.61	D01	5148417	AGGCACTCCCGATACCAAGATCAAGATTTGGGGAATGATGATGATGCTGAACACCAGGGTACATGGGGATCCCATAAAACATACTGTTGTCATAATGCTC[A/G]GGTAAGGGATGCGCATCAAGGTTAGTTGTGTTCCCTGGAGCTGTGATGGTCATTGGGATATCAGGTGATGGGTAGTTCGTTGTCCCACCCAAATAGACGC
i02396Gh	Chr19	105.24	33.61	D01	5147498	AATGATATATCCTAAAGCCAGTAGGTGGAACTGGTCCAAAATGCCTACGCCCGACATCCAAACCATCCTGTGAGGGATTCATGGTGCTCTGTGAAGCATA[A/G]CTTGCTGGAAAGCAATAAGGAACTGGTGCTACTTGCGGATGGACATTAATGCCATGGCCTCTTGCTCCTTCGATAGGAGGCACATGATGATGAAAGTTTG
i62649Gt	Chr19	106.77	32.08	*	*	GTACAATCATAAGTACATGTCCGAACATACATTTGGGCACTTGTAGATTGRAATTATCACTAATATTTATAACTAATGTTATGGATAAAATCAAAACACTG
i28135Gh	Chr19	110.39	28.46	D01	19308510	TTTTTTCTGTTTTAATTTATTATGTGGGCCCGGGTAAATAATTGGTATTAYAGTTGCCCCTCTTTGCTCGTTGTCGTGTGAYGGGAACAGAGCAAAGACTA
i46425Gh	Chr19	111.37	27.48	D01	4569790	TTTGTTTTGGTAGAGAATGAAACAACAAAATTAGGTAACAGCACGGGCATYGTAAGACCCAGAATGAACCGAGGGACATTTGCCATCAAAATTTGTGGAAC
i23738Gh	Chr19	112.85	26	D01	4427199	TATATGAAAAAGTCTTCCAACTATTTTTTATTTTACAGATTAATGATATGRCAAATTGTAATTTATTGATGATGCATGAAATCTATGTACTAACACTGCAT
i31654Gh	Chr19	114.85	24	D01	3873901	TCAAGCTTCGAAAGAATCAATCTATCAGGAAARTTTTTCTCTTCACTGTCCAACAATGAGATTGCCTTACAAGATTCAGAGCT
i52470Gb	Chr19	116.85	22	D01	3287076	TTGCAGTACTCCTCACACTGCGATTCCTCTAATAACGACATTAGAAGATC R GCATCGATTTCGGGAACTTCGATTTCCTCCACACCATTACATCCGTTGAT
i02336Gh	Chr19	117.33	21.52	D01	2943179	GGATGACACCAGCAAGAGATGAAGGGGAATGGGGCGTAGATCTTGGACCAGAAGTAGCCAAAGCAGGGACTAGCTATGCAAGCTCTGATGTTCTGGGAGA[T/C]GCTTCTGGGATCTCTATGATACCACCGCAAGAAGATGAAATAAGGGACGGTTTTTATAATGTCTCTGAACCCATTGTTCCCGAAAGTTATGAGGAGCAGA
i34871Gh	Chr19	118.81	20.04	D01	2298483	ATTGAATAGTGGAAGCTGCTGGAGTTTAACACCTATTGAACTTTCTCCCAYATTTTCGCTATGAAATTTGTCTTTGATATGTGTCC
i02321Gh	Chr19	119.78	19.07	D01	2136605	ACCAGCTTCAAAAACTTGCAGAAACCAACACATCCACTACAAACCATTGGCCAATGCCTCTCCATTAACAACCCCATTTTATCTCTACAATAAGTAACCG[C/T]CGTTTTGGCCTTGGAATAAACATGTTTCTGAGATTCTAACCATTTAAAACCTTGCTTAAAAAGCCCTATATCCTCCATTCTCCCCCACTTTTAAAAAAAC
i14561Gh	Chr19	120.26	18.59	*	*	GCAACATACGGATTGTTAAGGAGCTTTTTGACGGCAACCGGGGTTCCATTAATCAGATTGCCTCTATAAACAACTCCATACCCACCATCACCGATAATAT[T/C]ATCCTTTGAAAACTGGTTAGTGGCAAGTTGTAGGTCTCTTAGAGTGAACCAATGACCCCACCCAAGGTGCGAAAATTCGGGCAGGCCGAACAAAGGTGAA
i02309Gh	Chr19	121.23	17.62	*	*	TGAGTTTTGTTCTCTTAATCCAGAGATTTTATTTTTCCATGTCTCCATGTTTGGCTACTAGGAAAAATACATAGGAAAATTGTTTTTTGTTTGTTATTTG[T/C]TTTAACCTGTTTTGTTTTCAGGAGGATATGGGAACAGAATACCTTGTCCGGCCTGTAGTACCAGCTGAAGATGAAGAAGACGCTAGTGATTTTGAACCAG
i02297Gh	Chr19	123.23	15.62	*	*	ACGTAAGTATGCAAGTTGCTCCCCACGGTGCACAAAGCAGTCAAAACAACTCATCATTGATCGAGATGGGTCAGCCATTGTCGAGAGTCCAGATACTGAA[C/T]GATTCAACTGTTCCATTATCTGTGGGGCAGCCTATAGTACCAAATGGAATTGCTGCAAATGTCTCTACACGAAATGGGATTCCAGAAAATATCCGAGCCC
i13965Gh	Chr19	124.72	14.13	*	*	CAGTTTTGGCCATTTACTCCAGCAATGTATGTGCTTTGTATCATCTGAAAGATGTTCAAGAAATGAAAAGCCAACCAATTTACTTGTCACTTTTATCATA[G/T]AGAGACATAGAGACAAATTTTCAATTGGAAATTCCCCTTACTAGCCTAAACATTATTGAATATTTATTTTTAGACCCCCCCTTTTTTTAGTTTCATTGTG
i02258Gh	Chr19	126.74	12.11	D01	1694239	AACCTTTTGCCTTTTTCAAATTAACCCAAAACACCCCCACCTCTTTATATATATAGCACCACCATTATAGTCCCCAAAAACCAGTAAGAATCAACCACTT[T/C]GATAATGGCCATGCATAACCTAGTTCAAGCTCTTGTTTTTGTTGCTGTTTTTTTCAACACATTGGCACCCACAGTCGCAAATGTTGAAGGTAATGGAATT
i02247Gh	Chr19	130.43	8.42	D01	1525003	GGAAGAAAGGCACGAAAATCACATTCGCGGAGAAAGGGAACGAACGACCAAATGTTATACCCGCTGATCTCATCTTTATCATCGAAGAAAAACCACACAA[T/C]GTGTTTACTCGGGAAGGCAACGACTTGATCGTCGCACAAAACGCATTGTACGGTTGTACAGTTCATCTTACTACCCTGGACGGCAGGAATTTAACCATTC
i02249Gh	Chr19	130.92	7.93	D01	1525618	CATTTATCCGCAAAAAAGAAGAAGGTATATTTGAATTATTGACAGTGTACCACAAAAACTAAAGAACCAGATGATGGTACATTATTTAAAGTCATCCTCC[G/T]ATTCACGGAATTATACATCATCGTTAATGCTTCAAATATAAACAGTAACTCAAATTGATTGTATAAGATCCATACCAGTGCTTAAACCGAAGACCAAGCG
i02243Gh	Chr19	132.4	6.45	D01	1489233	AAAAAATTCGTTACAGTTAACCGAAAAAGCTAAATCCCGAACAGCCACTCACCAGATCCTCATCATCTTTCTTCTTTTGGTCCTCTTTCTTCTTTGGATC[C/A]TTCGCCGGAGCATTCGCCTGAGAAGTTCCGGCGTCGTTTTTCTGATCCGACATCGTAATTAGGGTTGCTTTTCGAGTTATTGGGTTTTAGGGATTTCCTT
i02237Gh	Chr19	133.39	5.46	D01	1274358	AATGTTGCAGTCAAAACCGGCTGAGGGATTATCGTCCGAACCCGTGACTGTTTCCGGCGAATTCACCCACTTCTCCATGGAATTTTTGCTTTCTAATAAA[C/T]AGCTTCGAACTTCGGCCTCTTCGATGTAGCGCTCATTGGCCATGATCTGCAATTAACATCATAAACATCTTCAATATTACAACTTAAAAGTACTAAATGT
i02232Gh	Chr19	135.41	3.44	D01	1166846	AACTGTGACCTTTCAGCCAAGATGTGGAACATTAGCATATGAGAACTGAAAGAATGATAGGCAAACAACTTACTTGAGATTCATTGGTGCAACGGGTCAC[G/A]TGAGCAATCAGGCAGTGGGAATGGAAAGCATGTCCACATGGAAAAACATAGAAAGGAGCCATTGATCCTACAGCTGTATACCCGCTAGCCATTCTGTAAT
i02223Gh	Chr19	136.4	2.45	D01	1098924	AGTGCCTAATTATACCCATAATAGTACTTTCATCTTAAATTAAATAAATTAAAGGAAAAAGAGAAAATCTGATCACACCTCGAGTTGACCTCTGAGCAGG[C/A]TAATGAATCTGCAATCTAATGGCATAGAGATCCAAAGGGGGAACAGCTCCTTCCATAGCTTCTTGTACTAACATTTAATAATTCTCATAGAGATGTTTCT
i02214Gh	Chr19	136.89	1.96	D01	888087	GTGAATTCAAAGGACCAAACAAACAATGCCCTAAAATTGTCACTACCGGCCTCAAAAGTTCCCAAGGTAACGGGATCCTCACACCCTTTGTCTCCAAATT[C/A]TCTTCGTTAATTCCCAAAGTGTTCATCTCCACCACCACCACTTCCTTAATCACATCATCCTCATAGTCCACTTCATCTCCGTCGCCGCTTCTTGTTCCGT
i02203Gh	Chr19	137.39	1.46	D01	743677	TAAAAGAAAGAGGAACAGAACAAACAATTAAACGAGCCATTGTGCTTAAATTAATACCTAGGGTAGCTTCTAGTACGAGGTGAGGGCTTGATGCTTGAGC[C/T]GCTTTGGCAGTGTATGCCTTAAGAGCGTCATCCCATCTCTGCAATTTCTCATACCTAATAAACACAAATCTATGTAACTAGATCTTTTCCCCCCATTTTG
i02199Gh	Chr19	137.87	0.98	D01	596212	GGAGGCATTGACGGTTTTAGCAAATGGGGGTAGCGTGAACCATTTGCTTTCCTTCTTCTTTTCACTATTTCCCTCATCTGAGAATTCGGTGGTTGTACTG[T/C]AGTGTGGTCGGAGATGGTAGATGGCGGCGATGATAAAGCCAGTTCCACCGTCATCGGCGGATAGTTGTGAACGTAAGAGGCGGCGAAGAAGATTGGCGCC
i02195Gh	Chr19	138.85	0	D01	449547	ACCAAAGCTTTAGGAGAGTTGCTCTTGGTCCTAGTGACCACTTTTTCTTGCCAAGTTCAGCCAAATATCATAATAGTAGAGAGTCCGGATCTCTTCAAGA[T/C]GAACGGCCAATCTCTCTACCTGTACAACCAAGCATCAATGCTCATAGTGTCCTCGGCCAAATTCTCTTTGATGCTTGTGTCCCTAAGAACATTGAAGGTT
i04829Gh	Chr21	0	0	D02	288235	GATATGAACAGGGAAAATTCGAAATCGTATACCTTCTTTACAACAATGTCGACTAGACGACGTAAATGGTTCTATTTTTGTTTTATTTTGCCAAGTTACC[C/T]CCAAACTAACATCTTTCCTACATTTACTTGATGAAAAAATCATCACTAGAAAAGCTAACTATGAAGAGGTTCAGTTAGAACATATATATCTACTATTACA
i04833Gh	Chr21	2.06	2.06	D02	368191	GACAGCAGACCTCCCAATCACTTCCAAGCACACATGTTAAGACCCTCCATCACTCAGCTATTAACTTCCCATTGGTCCAACACCTATATTATGATGGATT[G/A]ATCCAGGATGATATACATATATATAGTTTGACTCAACCATCCAAAACCTAACAACGTCAATTAGGTTCTCGACACCAGCATGTGAACCTCCTCCCTCTTC
i04850Gh	Chr21	2.56	2.56	D02	547531	AAGTAAGTCGCCTTATTTGATTGCATATAGTAATTGCTGTTATACCATGCATAACTGCTTTGTTTAAAATCTCTGTAGGAGGTTTAGGCTCTATGGAAAG[C/A]AAACCTGAAGATGATAGCTCCAGTTCTAGTGATGGTGATGATGATTATTAGGTAATTTTCGTTTTAATCATATATCTATTTCCGGTTTCTTGTAACTGAT
i04843Gh	Chr21	3.06	3.06	D02	438039	AGGCCACGTATAAAAGAAAGAACTTCGACATTTTTACAAAACCGTTTCAACAATAAGTTCCAAGTCATTATAGAAAAACAAAATTCAGAGACAGACTAAC[C/A]CGGTAGTTGTAAGCATCTGCATCAGCTTTTTTTGGTTGGAACGACATCGATTAACGAGATCAACTATCACTTCATCTTTCACTGCCTGTTAATACGAACC
i04851Gh	Chr21	4.06	4.06	D02	548482	AGGCCTGATTTTGGAGCTGATTTGTTTATTCGTTTCTCAAAGAGCTTAGCACAAGCATTGGACAAACTGGTAATGGTGTTAATCTTTCCATGCTAATATT[T/C]GTGCTTTCATCTTCTTCAAACTAGGAGCTTGTTGAAGGAAACGAAAAGCTTTTGCTTGAACTTGATGCTGGTGATTAGGCTTTTTTGAGGGGTAAGTTCT
i00480Gh	Chr21	4.55	4.55	D02	598798	TTAGTTATCAGCATTATCATTTCTCAGAAAAAAAAACCCCACCTTTGAACAACCTTGAAAGCTGCAACAATGGAGTTTTCAGTTTATTACAGAGAAGAAGMACAATGGGTGTTTACAGAAAGACCAAACCAGACAACATGGGCATGTATGTTTCAAGTTCCAACTCAAAGTCAGAGAGGGGAAGAAGAAGAATGGTAGTTC
i00602Gh	Chr21	6.05	6.05	D02	640639	CTATTTGCCTTAAGTAACACCACTTCTCTACAGGGAGACACTTCGCAATATGTTGTCAAGGACAGCTGATTTGGGTAGCCAAGGTTAGTTCCATAACGGGRTGGCAATCGCAAGTGCTTCCTTCAGGAGCAGAACCAGAATGGCTTTCGGGAACAGAACTAAATTCCGGTCGGATATCACGAGAAACCTTATTCACAATCC
i15307Gh	Chr21	7.05	7.05	D02	974466	TCATTAGAGTGGAAAGAACCTTCTCTAAGCATACATTTCAACGACTTGTTTACTCTAGTTTCTGAGGATGATATATGAGGAGATAGTATCAATTGACGCT[A/G]TTTTCATCGCTTGAGTCAATGATGTGTAAGAATCAAGAATTTTTACCAGCAGAAAATAAATCAAGGCTGAAGAGGTATTGTCTCCTTTTCCTTTTTCTTT
i18847Gh	Chr21	7.54	7.54	D02	975548	ATTGTAGATAAAAGTACTGCTTCCTTCCCAATTCCCTCATGGATTCCCCGTAATGTGTTAGAGGAAGCATGGCAGCATCACTAACAACACTTGCATCCGT[T/C]GACAGTCGATTTATCGGAATTCTGGAAAGGTATCGGTCAAGAACTTGTATCTTTTGTTCCCCTTACAATCTAGACATGTTGAAGCCCTGAATTTATGGTT
i35404Gh	Chr21	8.03	8.03	D02	992708	GTTACTTCCATTTCAACTAATGGCTCTGAACCAAGTTCTACTTGAACCTGMAATATACATAAAACATAAACTCAATGTGTAGTATTTTAAAATTTTCCGAG
i15308Gh	Chr21	9.02	9.02	D02	1019156	ATCTTTATTGATTCAACACAACCTATTCAAATTCATTTATTTGAGATGTGGCTTGGCTTACAAGGATAAAAAATCAAACACATTCACGTCTTCACTGATT[C/A]ATTGTACAGAAAAGTAATTGCTGGTCAGTGGTGAGGTGAGTTATGATCATCTTGCTTGCAAATCCGGGTCCCCATCCAAACGATGCGCTTAGGTAATCGA
i04911Gh	Chr21	11.07	11.07	D02	1411573	TTCGGGTTGTTTCAGCCAAAAGAAATTTGCAGCTTCTATCCACCGCGGATGGACCAAAAACTTGTTCTCTTTCACAGCCCAACGGGACTTTTCCGTTCCA[G/A]CATCCATTGAAACGACGTGTGTTACTGAAGAATCAGTTTCGGTCGAACACGTAGCTCCTAACTGTTCTGCCATTTTCCATAGAAGATGATTCTCTGGCTG
i15328Gh	Chr21	11.56	11.56	D02	1460459	CCGGGCACATTAAACTCTTCATTATCTGTTCTACGATGTGGGAGATTAGTCCATAACGAAACATAAGCTAAAGTACCATAAGCACCACCGGTTGAAAACG[C/T]AATGTTTATAGTGTTTAAACTATTAGCAACATCAACAGCCCACCCAAAAAACACATCGGCAATAACACAAAGAGGTGGTGTGCACTGTTTTTTAACAATA
i00465Gh	Chr21	13.62	13.62	D02	1989963	AGATGAAAATCTGTATTTTGATTACGAAACCAAACTATCAAAAGTTGATGAAATTTCGATAAATGGCGAAGAAACTTGGATTCCTCTGCTGTTTTAAGTCKCCAGCGCTGGTACTGGCACTGGAGCCTTCAACAGCGGTTGGAGAGCCTTGACGACGATGCTCATGTTTGGACGGAACTCAGATTCATACTGCACGCATAA
i00270Gh	Chr21	14.12	14.12	D02	2018302	CACCAGTATCTGTAAAACTCGGCCAAAACCTCCTCATTGTTTCCAACACTTATTATTCGATCCCATTCTGAACTTGAAAAGTACGATGAAAAGTTTTGAAYGTATTCTGGAACAGTCTCTTTCTCGGGAATCATAAAATTAACAATGTCCAACCCGACAAGGCATAGAGGTTCAGATGCTATTGCCACATAGTCACCATGA
i00293Gh	Chr21	14.62	14.62	D02	2283777	GGCTTTGTACGAATCCGAACTCAACACTTTCCGGCTCACATTGTTATAGATCTCTCGGATAACGATCTCGAACGCAGTCCAGACATTGGTCGAATCGAGCRCAGACGTCTCGATGAAGAACAACCCTTCGGATTCTGCCAAGCTTTTACCTTCATCTAAGCTCACTTCCCTTGTGTTTTCCAAATCGCATTTGTTCCCTAC
i00697Gh	Chr21	15.12	15.12	D02	2165371	ATCACCATAGCATAACAGTAAACTTTCTTATACACCWTCTCCATAATGGGAAGATACAAAGCAAAAAGCAAACCAGCACCAATGGTGGCTAAGTACCCAAYGAAGTACTTGGTTCTAGTTACATCATGGGGTTGGTCATTGCTAGATTCCAAAGCTAATAAAACTGAAGATAGTGTTAACAAGATAACACAGTTTAAGTTC
i47803Gh	Chr21	15.62	15.62	D02	2467253	ATGGGTGAGTGCTTCAGCTAATAGCCACGATGATTTTCTTGAATGCCTTTRTTCATATCATCCCAAGGAATCCTCTTCCATTACTCAAGTTATCTACACTG
i04955Gh	Chr21	16.12	16.12	D02	2841914	CCGCGTCGGTCGTCGGCGGCGGTGGCGGCGGCGGAGGAGGGCCGGCACCTTTCCTTATGAAAACATTCGACATGGTGGACGACTCATCGACCGACGACAT[C/T]GTTTCATGGAGCTCTAACAAAAAGAGCTTTGTGGTTTGGAACCCTCCTGATTTTGCTCGCCTTTTGCTTCCCACTTATTTCAAGCACAATAATTTCTCCA
i59974Gb	Chr21	16.62	16.62	D02	2899718	AAAGAATAGTTCGCTCTGTGCTCACCGCACGGCTCCGTGATTTTTCCTGGKGTATTGGCGTTAGTTTATATACCTGAAGTTGGAGTGTTGGCCTATGTTTG
i46799Gh	Chr21	17.12	17.12	D02	2902929	ACTCCTATTTTTTTTAGGACTGATTTTTTTTTTACAAAATATTTGGGCCTYTTGTAGCTTTCTTCGTCGGCCTCTCTTAAATTAATTAATTAAAAATTGTT
i04948Gh	Chr21	17.62	17.62	D02	2780949	TTAGCACTTCAAAATCTAAAAGACCTCGAATCTTTGGATCTCTCGAGAAACAAGCTGTCAGGGAAGATTCCTCCACAACTTACAAGTCTAACTTTCCTGG[C/A]AGCATTGAACTTGTCATACAACCAACTTGAAGGGAGCATACCACAAAGCAACCAATTCATTACATTTACAAATGATTCCTACCGTGGGAACCCAAAATTG
i21903Gh	Chr21	18.62	18.62	D02	3168929	ACCCATGACCGAGAACAACCTCTTTCATGGCTGGAAAAGGAAATGATGCTTCACATTTTTATTTTTATTTTATGATGGGTGGGTYATTGATACTC
i04976Gh	Chr21	19.12	19.12	D02	3641948	TCCGAAAAAGAAGCCTTCGATCTTTTTTAGCAAGCTACTGGGGAACGGACTTGTGCTTCTTGAGGGTGAAAAATGGGTGAAGCATCGGAAGCTAGCCAAT[C/A]ATGTTTTCCATGGGGAAAGATTAAAGGTAAAGCATTTTAGGACGGAACAAACAATTGTTAGCTAAATCTTATATGGTTGCTTAAATATTTTGGAGGACTG
i00509Gh	Chr21	19.61	19.61	D02	4065851	GTTTTGATGCAAATTCCCTGTGCACTTTCTTTGACATATGAAGATTCATGTTATCACCATTTGCCAAGGGAATAGTCAATACTCCATCCAAGGGTTTTGTRACATCAGTAGCATATGATCCACCCAACCAAGATGCAAATTCATTGATCTCTTCTTCACAGTAGTCTCCTAGAGGGTGGTCCAAAGAAATCATGGATAAGT
i05006Gh	Chr21	22.81	22.81	D02	4493535	CGGATCCTCCGGGTACTCTTAGCTTCTTATCACCCGAGAAACCATTACCTTCTTCACCTTGATCTATCTGCTTCGCAGACCGAGCGTGACCGGTTGGCCA[T/G]TACGATCCAAGCGATACCCATTTTTAAAGCCGCTCAAAACGTCGATGTTGTAGGGAAATCAGATTATGCTTACCCTAGAGGGCCATCGGCAATCTCTTCT
i05002Gh	Chr21	23.32	23.32	D02	4395867	CTTCAGATTTCTCATAAGCATCTTTTGGCAACAAAGGATTATGTGGCCACACTTCATCTATGTATTCCAAAATAACCAATGATTCTGCAATTGGCTTTCC[G/A]CCATGAACCAGCACCGGAATCTTCTTATGAACTGGGTTGTACTGCAACAGCAACTCACTCTTATTAAAGGGTAGATCTTCCTCAATGTATTCATAATCTA
i22862Gh	Chr21	24.36	24.36	D02	4525881	TGCTTCAAAATTTTCATCAAGCAAGATATTATTGGACTTGATATCACGGTGAACRATTTTCGGTTTGCAGTCATGATGTAAATAA
i05029Gh	Chr21	26.97	26.97	D02	4769307	TGGAAATCCTAATTTTGTAGAAAGAAAAATAATTTAATTTCCTCACAATTAGACAAAACAGAGATTAAAAAACGATGCTTCCTACATACTTGCAAAGCCT[T/C]ATCCATTGATATCATTTTCATCTGTTTTAATCGTTAATACCCAAAAACCCAGAAAAAGAATTGAAATATATAAGCAATCCGACAAAAACCCAGAATTTTT
i05028Gh	Chr21	27.47	27.47	D02	4764923	GCTCAGAAGTATCTGAAAAAGCAACAGGATAAGTCACTTGCGGAAATATTACCTGATTCAACACATTCAGATTCGTAATTCGACGAAAGCACTCATCATC[C/A]TTTTTCGTTTTTCTTATTTACAAGTAGCTTTATTGAATTAGAAGTGAATTCTCCTTCATGAATTACCATTAGAGCTATCCACTATAAGAAGCTTGTATAT
i05032Gh	Chr21	28.49	28.49	D02	4863130	ACAGGTGGAAATCCTGAGTCATCCATCATGCGGAGGATTTTTCACGCATTGTGGTTGGAGTTCAGCAATAGAATGCATCACCAATGGATTGCCAATGATC[G/A]CTTGGCCACTATACGCTGAGCAAAGGATGAATGCTACATTGCTGACGGAGGAAATGGGCATAGCTGTTCGATCTGAAACCTTACCATCAAAGGGTATTGT
i05035Gh	Chr21	29.51	29.51	D02	4948268	GAGAAGGGGAAGGGTCGTCGTAAAAGATCCAGGCTGAGCGAGGAGGAAAAAAGGGAAAGGAAGAGACAACATGACGCCAAATACAGGATGAAGAAAAACC[A/G]GGAGAATGAAAGGCTCAAGGAAGAGAATATCATGTTAAAAAACAAGTTAAAAGGAAAGGACAGTGAGACAAGACTAGATTTATATGAGTTGATGGAAGAT
i30367Gh	Chr21	31.07	31.07	D02	4994694	TAGAAGAAGTAATCCCAAGCAATCTTTTATTGAGAAGGGAGGAGAAGCCAKATTTCTCTTAAGCTATACAAAAT
i25870Gh	Chr21	31.07	31.07	D02	4995645	GAGAAACGAAGAGGATAAGAGAGAGGAAAAACTCTAGGTTCCACTAAAAGYTGGTAAAACTAAGATGAGAATAGGACAGAAACTGACGAAAAATTTTCTTA
i05041Gh	Chr21	32.65	32.65	D02	5078264	CGTTCATGGAGTGTTTCAGCTTTGGAAGTTTCAAGGGCTTTAGCTCCTTCTCAGCCTCATCCTTCCTCATCGTCCCATCAAATGTGCTTGAAAGGTTCTT[C/A]TTCAAGTGGTAATGTCGTTATACTAGAAGACATAGCCGGTGAACTTGAAGAAAACGGGATAGTTTCAGGCAACCCTTTCTCTTTCGCTTCATCTGAAACT
i05038Gh	Chr21	33.68	33.68	D02	5043404	AAAGATCAAACTGAAGGAGCCGTAGAGATGAACGAGATGAACCCTGTGAATGAAAGTTTTGAGGACGCTAGTGTGACTAACTTCATATCTGGCAGTCTGA[C/A]TGATTACATGGAAACTCGCATGTCAGCCCCATATTCTTTTAAGGTAAAAGATGCTGTAATTAACAACATTCGGTGAGCTCAAGTGTAATGAGCAATTTCT
i40314Gh	Chr21	35.22	35.22	D02	5554180	TAAAGATGATATTACTATTATTGGCCATTGCATTAAGGAGACCTATAAAAMTTTGGAGATGTTTACTACTGCTGATGTTAAGTGGGCCAATCGTAGCTGCA
i39988Gh	Chr21	36.23	36.23	D02	5614527	AATACTAGTGTATCGGTTTTCATCTTATCATATACATATGTTATGGGTAGRTTTTATCCAATTCTTGTTCTATTGAATTCGAGGTTTTTTTTGTTCATTAT
i05049Gh	Chr21	39.35	39.35	D02	5855670	ACTCACGGAACATTGATGAAAAAACTAGCAAAAAATCCCATAATTCAGAATTACTTCAAGATGCATTCTCCTTTTTAAGCTTTGCAAGCTCTTGCCTGAC[G/A]ACTCCAGCCTTCTGCTCAGGTCAAAGTTCCGAAAAAGCATATTTAGATGTTGATAAAAGAAATTACGTGTAAAACAGGTAAATGTATTAGTGGTGCAACA
i49059Gh	Chr21	39.84	39.84	D02	5844334	TTCACATGGGCGCGTAGACCCCTATACGGCCTGGGCACTTCCACTCGACCRTGTGACCCTATTTTGCAGAATTTTTATTTTGAATCATAAACTGTCTGTTT
i05060Gh	Chr21	41.34	41.34	D02	6091293	AAAAGTCTTTATGATACTCCAAGATGAATTGTAAGTGTTGGATATGAAAATATGTCGTCTTTCATTTCTGATTTTGCAGTTATCTTGAATTGCTCGAAAA[C/T]AACCCGGATATTGACCGTAATGAAACATTGGGACAGTTCATAAAATCAAAGGGTTACTCTGAATTATTTCAGAAGGCTTATCTGGTGAGATATATCATAG
i00693Gh	Chr21	42.84	42.84	D02	6196171	TTCGGTGCAAGTGAAGGATTTCAATTTCAGGAGGAAATTCATGCAAACGTTCTTTCTTGCACCACAAGAGAAAGGCTATTTCGTTCTAAATGACATCTTTYACTATATTGATGAGGAACAAATTCACCAACATCCGGCAGTCCTATTAGCCCAGCACAATCTTGATCTTAAACTCAATGCTTTCATGACAAATCCTGAACC
i05071Gh	Chr21	45.42	45.42	D02	6460178	AATCCTCGGGTTCCGCACAGTAAGTAATTCTACTTAATTGAAGCGCTCGAATTTGCATCTCAAAACGACTGTACCGTTTTTCATTAACGCTATTACTATT[G/T]ATATTTAATTTTCTGTTTCTAGAATTTTCAGGATCGGAATCATAATCGTCGGAAGGTGATAAGAACGTATCTTTGCCGTGAGAGATGATCTGAGCCGTTG
i05076Gh	Chr21	45.91	45.91	D02	6491901	CCAAACTTTCTAAAGCATAATCATATTTATCTGAAGTATAAAAATATAAGAAAGAAACATGAAGATTGAAAAACAAAATGTAATTTCCATCTTATGGCAA[G/T]AAACATTGCCTTGAGCCCGAACCACCTCGCAGCACGGGTAATAGGGAAGTCTTGTTGCTCTGGAGACTAGCAAGAGACTGTATTGATAACTGATCAGACC
i58490Gb	Chr21	50.66	50.66	D02	7072036	TGATACCAAATTGATAACAATTTGGTCACAAACTATCAAAAAATCATTTCRAGATCGCACCACCTTTGACTCCAAATTGACATGTACACTTAGACTTAACT
i45681Gh	Chr21	52.16	52.16	D02	7175240	GAAAAATAAAAAGAAAAACTAAAATAACATGTAAAAATTGGCTATAAAAGKCGAATATCATCTCTGTAAAAAGGGTTCGACCCCTTTCTTGAAAAAAGAAC
i05099Gh	Chr21	54.2	54.2	D02	7463443	GCCCACAGGTGTGCCAAAACGGTGTCGGATGATACCCCGGCTCCACCATGTACTTGTATTGCCCTGTCCAGTACCTTCAGGGCCATGTTCGGAGCTGCTA[C/A]CTGCTCCATCCAACATTCAAAAGTTTCTACTATAACAAAGTTCATTTTGAACCTGGATTGACATTTAATATGAACAACTAAAAATATCGGCTACCTTCGC
i38408Gh	Chr21	56.78	56.78	D02	8193845	ATTGAGTGATATGGTCATTGTTGCCAATGCAGGAGGATATGAATTCGAGTRTGTTGAAGCGCGTTACCCTATTATTTATGGGTTGGGTAGGAGTGAGCAAA
i49196Gh	Chr21	58.3	58.3	D02	8293236	GAAAAAGACCCAATTTTGGTTTCCTTAACGTTAAACCCATAAACACATGGRAATGAAAATAGTTAGGTGAAAAGCTAAAAACCTAATGTAATGATGAAGAT
i34980Gh	Chr21	58.79	58.79	D02	8265638	AGTGCACAAACAATCCGTGCATCACCATACTTATAAAAAACAGAAATAAAYAGTCACGTTATACATGACATCCACATGGTATCGAATTGAGCAGACTTGGG
i40518Gh	Chr21	60.34	60.34	D02	9349179	CACAACTTTTCTATTTTTAGGACACCATAACTTATACCTCTTAACACTAGMCTTATATCCAAGAAAAATACACTTAATAGATCTAGGTTCCAATTTACCAT
i51501Gb	Chr21	60.84	60.84	D02	9422163	CCTCCTTTCCAGGCATTCAACCCAAACTGTCAAACCAAATCTTCATTTCC R TGTAACCCCAATAACCAAATCAAGGTCCCTGACCCTATTATGAATGAGTT
i52289Gb	Chr21	61.33	61.33	D02	9431419	TCATAGCAATTAGCTTTAGTTTGGCTATAAAAGCCTAAACCCAATCTCTG Y AATTGTTTTTCAGATACACAAGTAATCAAGATATAGATTTCAGACTACAG
i05130Gh	Chr21	63.37	63.37	D02	9654126	CAGATACTGCTGATTCATCAGGCTTATATTAGATTGGGGTTCCAACTGGTAACTTACCTGATTTATCATATTATCATACAAGAATGGAACTGTTCCTTGA[T/C]CAATAGACCCCATGTCCTGTAGAAACATGGCTGCATCATGGTACAGGTCAAATTCACTCAGCCCATCCAACTCATTGAACTGCTTGTTCTCCACAGGTTT
i05133Gh	Chr21	65.95	65.95	D02	9932629	AGCTTGTTTGAACCAAATGAGCAGTAACGTCTTCTGCACGGCCCCTTTTTTGACCAATCTTGCATGGAGCAAGACCAGAAGCTGAACCAGTTTGTGTCTG[T/C]TGGAAACAAGTGGCGTCCATGTTAAAAGGGTAACAATCCCAAGCAGCAAATCTTTGGCCAGAGACAACATGAGTCAAGGCAGATACCATTGCAGACATCT
i22218Gh	Chr21	68.01	68.01	D02	10600652	TCATTAGGGTTATTACAATTTTGGGTGTTGGTTTTGGATATTTTACCGATGGCTAAGGTCTTGCATTTATTGCGKATTCTTCATAGCT
i18877Gh	Chr21	68.52	68.52	D02	11024417	ATAAATGTTAACTACAAAAAAAAAAAAAATGGAGGCCTTTGATTGTTGTTGCAATTTCAGTGAGAGAATTCTAATTGAGCCACAACCAACCTATGAATGA[C/T]ATTGCCCATTGAAAGCTAATTTTACCCTCAAATATCTCCAAATCAACCACACTGAGAGAGACTTGATTTTCTATATTTTTTCATGTATATGAAAGGTTTT
i05148Gh	Chr21	69.02	69.02	D02	11169892	GAATGAAATTTTGACGTCCGCAAAGGACAATACAAACACTCTCTTTCTCTCTCTAGATACAGCGAAGAAGAACAGGGCACGTACTGAGACAAGAAAAAAG[A/G]AAAAGCAGAAGAATTGATTTAAGAGGAGAGCAAAAAGAAGGTTTTTTTTTTTTTGGTGAAGTGTAAACATATTAATTGCTTCAGTTTATTGAAGCAAAAA
i45775Gh	Chr21	70.06	70.06	D02	11213620	CTCTTACGCCTCTAAAACATCAGATGTCGCCCAAAGCAACTATTTGACCAYTGAAAAAGAATTATTAGCTTCTTCTTTTTTTTGCTTTGGAAAAAATTAGA
i40981Gh	Chr21	71.64	71.64	D02	12029209	GATGTCTTGCCCGAAAACCCTTGCAGCTTTGCATTTGTTGCAGAGAATGAYAACTATATCTTCTCTGCTTCAGATCTTCGTGGTTCCAATTTTAAAGACAA
i18880Gh	Chr21	71.64	71.64	D02	12411278	TGTTAGTTACACACTAAGTTATAAATCTCACTCTCTGTTTGTCTGTCACATTCAGGTAACCCTCAGACTTAGGCGAGTCAATGCGATATAAGCTCAGTTA[C/T]GTCCATTCTTCCGTAAACTACTTTTACTTAAATTAAACTTAGTTAGAATTCTAAGCTAAGAGTTTTGTAAATTTTGGACTCTCTGGACTTTTGAGTTTTA
i18881Gh	Chr21	72.15	72.15	D02	12553327	ATAGCAAATTATAAATATTTGTAATTGAGTACAGTTTAAGTTATTATATACAATTATATGTTTACCTTATATTAAGAGAGAATTCCTAAGATCGGGAAGG[G/A]ATGAGTGCTAATCACGACATATGTATCTACGCCCATGTTTGCAGACGCAACAATAATCATTTACTTCATCGATTGGTTCTCGAGTTGCCTACAAAACACT
i35776Gh	Chr21	74.87	74.87	D02	13760828	TAGATAATTAATGTTTTAAGTGTGAGCGGTGCGGTTTCAAGGAAGTGATCYGATTTAGGCTATAATAATTTGAGTAGGTGATATTATTATTATTTTAAACT
i41064Gh	Chr21	75.39	75.39	D02	14675239	GGTAGCTGAAATACATTGCACGCACTGCTGGTGTTGAGAGCTAGATAGGCRGAAGCTATCATCTCAAATTTTCTCCTTTAATTCTTATCGCATTTTCTTTA
i18894Gh	Chr21	77.54	77.54	D02	19522211	AAAAACAATGCCTCTAATTATTCATCAATTAAGCCAGAATTCCTGAAAGATACACAATGCAATCAAATCCCATCGCAAGATAATCGAAAGTTAAATGAAT[C/T]GATTAACGATCAACCAGAATATAAATATGTATAAAGAGATGAGACGCCAATGGCTAGGGGAAAATGAATATCGAGATCTTTGAGGAAAAAAATAGAATAT
i35101Gh	Chr21	78.56	78.56	D02	20876280	TAATCAAAACAATCCTTGACTCGAACTTTGAAAAAATTACGATTTTGCCTMTAAACTTTTGCATAATTACACTTTTGCCCCAAAGCTCAGAAATTAAAATT
i28884Gh	Chr21	79.08	79.08	D02	21680516	TCCTCTAGCTGGCCTAAACTTAAACAAAGGAACTCTGTTCCATAAAGCCTRCATCGTAGAGTTAGAGATAGAGGACATAATAACATTTATGAGAAAATTAG
i22478Gh	Chr21	79.59	79.59	D02	21703559	CAGAGCTATTTGACTTACTAAGAGGTGAGACATCCACTAGTTAACTAAAAAACCTTAGCTCCATCTCAATGAGGAAGAARAGAACAT
i05191Gh	Chr21	80.11	80.11	D02	21860981	AAGCTGCTAATGCTAATGGTGAGGTGTGTGTCTAATCTTTTCCACATCTTCCTTAAGCACTCTGCAGTCAAGCCTATGAGGCTGTTTTACTACTGACGAG[C/T]AGGGTTTTAACCTGGTGGTATTAAGATGCTATATTTATGTCTTTGCTACTCCTTTATGGCTTTAATAATGTTGGAGAAAGGCAGGCAATATGTCTGTTGT
i05193Gh	Chr21	80.11	80.11	D02	22141829	GTCGTTTTATCTTTTGGATGCTCTAGCCTATTCTAACCCTTTTTATGGTCTTTAACATGCCCTTCTGGTTATCCTGTAGGTGAAGAATTTGGCAGAATCG[C/T]CGGATATTGTGGATTCATCGGCACCAAAGCTTTCATTTTGTATACCTTCACCACTCTCACCACCAATTACAAAAACTTTGTCTGGCCATATTCCTTCCAA
i44530Gh	Chr21	81.15	81.15	D02	32406171	TAATGACATGTCATTTGTATCCCATATATTCCTAAGGTTCAAACAGAATCYGAAAGATACCGAAACTTTGTTGGATAATT
i49372Gh	Chr21	81.65	81.65	D02	30956512	CGTGGGAAACTGAGGAATCAATGAAGTCACAATAGACAAACCTTTTCACAKGTAAAAATTTCAGTGATGAAATTTCCTAATGAGGGGAGAGTTGTAACAAC
i24544Gh	Chr21	82.68	82.68	D02	30742137	CGAAGCCTGGTAATCGATGCACAACCTAAGCGACCCATCATGCTTCTTTTKAAACAACATCGGCATTCCAAATGGGGATTTAGATGGTCTAATGAATCTGA
i05265Gh	Chr21	83.71	83.71	D02	35560654	TTCTCTGCCTGTAGAATCCTGAGTTGCCACATTAAAGGCTCCATTTTCAGCAGTGTCTAAAGCAACATCTGCATCACTTGGTGCCCCAGCATTGCCTGTT[C/T]GGACTGGGCGGAGTAGACCTTGCAATCTCAATAAATAGCTCTGGCTGAGAGGCTGAGTTCTCACGTATTGGGTTGTTGTGACTATGCTGGCAGATGACCG
i31339Gh	Chr21	83.71	83.71	D02	36915621	CTCTAAAGATATGCTATTCAGTGCTATCAAATAATCAAAGATTCTCAACARCTTGACTTTCTTTTTTCTTTTTTCCTAAACTGAAGGTGGGATTATCTTGC
i05256Gh	Chr21	84.74	84.74	D02	37567615	AGATCAACACTCACCTCTTTCCAGCCCATGCCTTCCATAATTCGTCTGGCATAACTACCAGCCCCAAATGACATGTTCAAGGCTTCAGCTTTGGCATCTT[C/T]TATACAGGTAGGATCATTATCATGATCACTTCCTGCATTCTTTTGCCCTGGACCCAGACCAAAGCCACCACGCAAGGCTCTTCTCTCAGCAGCTCTATCA
i05259Gh	Chr21	84.74	84.74	D02	37394053	GACTGTTGTTTGATAATCAACCACCGGAGCTTCCCAAGATTCCTGGCGAATACATCCTTGAAAACGTGTTCCAAATCGACGTTGGACGGTCGAAATGGAT[C/A]GATCTAAGTGTGATATTCAGCATGATCATAATTTACCGCATCATCTTCTTCTTGATGATAAAGATCAGCGAGGATGTTACCCCTTGGATCAGAGGTTTGG
i38324Gh	Chr21	85.78	85.78	D02	39484574	TAGCCTTATGTTCTGTTAACCAATTCATACCCAAAATAACATCAAAACCARAAAATGTTAGTTCCATGAGATCCACAGAGAAAATGTACCCCTGTATCATA
i18932Gh	Chr21	86.27	86.27	D02	39678522	AATTAACAATGTCAACATACATGGTAATACCATGGCAACCAGCAATTGCTCATCAGGGAATTCATCTTTAATCAACTAAATATTATCGTCTTTATTCCCT[G/A]CTTCTAGGCATGATAAATGATCAGCCACTTGATTGTCTGTATCCTTCCTATCTTTAATCTCTAGATCAAATTCTTGCAGAAGTAATATCTATCGAATTAA
i50036Gb	Chr21	90.54	90.54	D02	43874602	TGGCATAAGGAAGATCCTTCCAGAGTCTGAGATATGTGATTTTGAGTTTG R ACCCTGTGGTTACTCGATGAATGCGATTGAAGGTGCTGCAATTTCTACTA
i36789Gh	Chr21	91.53	91.53	D02	43077448	GGTCATCCTTAAAGCGGACACAACGCTCATAATCAATCGCCACCATACCTYGCGCATAACGGATCAGTCGTAAAAATTTGGTCTTATACTTGGCCATTGAT
i44384Gh	Chr21	92.02	92.02	D02	43918527	TTAGACACTGACATACGACATTGTTTAAGCTCAAGAAATTTTTTACATTTYTGATCAAGAAATCTCTGTGTAACACCCCTTACCCGTGTCAGACGCCGGGA
i05285Gh	Chr21	93	93	D02	45108973	TATTCTTGGTTGGTGGGTCAAGAAAATCAAGGGAAATGAAAGGGAAAACTGGGAATTTCTTTGTGTTGAATACTGGAGCTAAAATTCCAGCCATTGGGCT[A/G]GGAACATGGCAGAGTGGAGGAGACCTCTGCGTTGATGCTGTGAAAACAGCATTGTCGGTCGGTTACCGCCATATAGATTGTGCACATCTTTATGGCAATG
i25478Gh	Chr21	93.98	93.98	D02	46038952	AATTTCTTAGTCCCGAAGCACTATATACCATATCTAAGTGTCATAGGGGCRTTGATGTATCTTGCAAACAACACAAGACTTGATATAACTTTCGCTGGAAA
i00245Gh	Chr21	94.47	94.47	D02	46606915	AAATCAATGGGGTTACTGAAATCATAATTTTCAGCAGCAAGTTTCTCCAGGACCTTCTTGAATGCCCCCTGGCTCATTTTCCGGCCAGCTATCCTTGCACYGCGCCTTTTGGTGCTCATTGGCAAAGGGTACATCGATACATTTGTGGTGCAACAGGCAGATTGCCAACCCCCACACCCCCATCGATAACATTGCTGAGCG
i05297Gh	Chr21	95.95	95.95	D02	47080939	ATCTAGTGAATCCTGTGAAAACGATTATCTGCATGTTTAATGCCTTTTTCTTTGGTTAATCTCCAGGACACCGATATCATGTGGTTTAGGGATCCATTTC[C/T]GCAGTTTTTTCCAGATGCTGATTTCCAGATTGCATGTGACCATTTTTTTGGCGATCCTGATGATCTGAATAACATGCCCAATGGGGGATTTAACTATGTA
i26067Gh	Chr21	96.44	96.44	D02	49382144	TTTTGACCCGAACCAAAAAATTCAATTTGATTTCGAATTTAAGCTCRAGTCAACCTAATTTGGCCATAAAAGCCAACAATGTAAAGTCATAACCCAA
i15482Gh	Chr21	97.42	97.42	D02	50484140	TTTCTTCTGTTTTGTTATCAGGCTGCATCATCTACCATAAAACCAGCTAAAGTACTACCAAAAGCAGCAAGTCCAGGAGTAGGAGCTACCGTAAGATCAC[C/A]ACCACTCTCCAAGCAAGCAAATAAAGAGGTCTTTTCTACTGGTGAGTTGAATTTTTGTAGAGTTGAGTCATCATCTAAGTCTGGCATCATATCCTCCACT
i05326Gh	Chr21	97.9	97.9	D02	50789553	ACTTGATGGCGTCGTTCATTTTCGACATGCATGCCTTAAACTCCTCTGCTTTTACTAGCTCCGTTTGATCCAACACAGTAAACACTGCCAAATGAATGTG[C/A]ATCGGATGATTATCTTCCGTTAAATTAATTACGTTCCAGATCTCACTCGTCCCTGCCTTCGGCGTCTCCGTTGCCGGCGCCTCGTACGGTTTCCCATTGA
i05327Gh	Chr21	98.88	98.88	D02	50982009	ATTTGTTTGCCCTGTTTTCATTGTCTGTTTATGTAGTGGTTTACTTTAAATTGCTGCCAGCTATGTAGTTTGATCGGCTAGCATGAAAATCTTGTTGGTT[A/G]ATATGTTAGTAGGAAACTGTCATCCACAGTCAGTGCTGCTTGTCCCCGTTCCATTGAAAATGTAAGTCGTTTGTCTGACTTGATTTTTTTTGTTTAGTTT
i01129Gh	Chr21	100.39	100.39	D02	52838200	GAGCCGATGTTTGTGTTGATAAGATAGTAGTTAAACGGAGGGATTTCGCCGGATATAATATGGCTTGCCGGAAACGCCAAAGATTCTCGCCGGTGATTGCYGGAAACAGTGATTTGTTTGACGCTTTACCCGATGATCTTGTCATTTCCATACTCTCCAAGCTTAGCTCTTCCGCCTCTTGCCCTTCCGATTTCATCAACG
i35706Gh	Chr21	100.87	100.87	D02	53012539	TTCTCAAACTCTGGCATTTTGAACTTCTAAGGGAGTACTAAATCCGAGACYAGGCTCAATTCTTTAGCATCCATCCCATAGTAGCTCTCCG
i30354Gh	Chr21	102.93	102.93	D02	53695564	TCAGAAATAGAGGATGCCCAATATTATCGTAACAATTCAAATAATGTACARAAAAAATCAGATACAAATGTAGAACAGATCAGAATCAGATGTAGTTTCCT
i15488Gh	Chr21	103.43	103.43	D02	54054115	ATGCTCCCTTGTGTTCTTAAGGGCAAGATCCACATCTTTTAGATGCTCCAAGTTCCTATCAAAGCATTGTTTCATCGTTGACAACAGACTTTGATCTTTG[G/A]CAAGCATTTGAAGATTGTTAAGATGACCGATCAACTCTATGGATTTACTTGCAGAGCACCCTCTGCTTCCAGCCAACTCTTCCATGCATACGGTCAGTTT
i39109Gh	Chr21	103.92	103.92	D02	54358180	AAACGAGCATAGAACCCCTAATTACATGATTAAAAAATGAGATAAACAACYATCACCTCTGATAATATCTAGCTTTTCTTACAAAAGTTTTACAGATTGCA
i28276Gh	Chr21	105.92	105.92	D02	54952020	TTCATATTATCAATATGGACTGCATCAAAGAGGCGCACCAAMGTTTCAAATGCCTCAATATCCTTTCTCTCATCTGCATTTCATTAACCGAA
i47410Gh	Chr21	106.41	106.41	D02	55449829	TAATCGAGCTTTTGTTAACTCCATCCCCAGTTTTATCAACCACTTAKGACCTGTTTACAAACTTTCCTTTTCTAACATCAGAAGCATCGTTGCGACA
i25616Gh	Chr21	107.39	107.39	D02	56165785	GTACCTTAAAGATAACCAAAAATATGATTAACCTTATTCCAATGTCTTCGRGTTGGACAAGAGCTAAGTTTTGTTAATAAGTTGACAGCAAATGATATATC
i28720Gh	Chr21	107.88	107.88	D02	56035329	GTCCACTTTCCCTGTTGATTCTTCATACTGCCATAGTTGAGMTATGGTCTCACACTCTTTTATCCCATTTTGAATATGCTGGTGGTATTCTC
i32068Gh	Chr21	108.37	108.37	D02	56644605	CAACACTGGTCATTGGTGGACCCATGAGAAAACCTCCAAAGGGTAAGTATYAGTGACCATTTGTTGGGTGTTTGCAACATTTAAC
i05416Gh	Chr21	109.36	109.36	D02	56891815	GGACCTCAATGGCTACACCATGACTAACAGTGGACATGAGTCCTTTAAGCACAAGAGGCTGGACTCCTTCAAATGCAGGCAGATTGCCACTGGTTACTGG[C/A]AAGTCATAGCCCCTAGATTCCATACGCTGAAGGTCCCCAATATCACCACTATGCTCATCTCGAGGCATGCTGGAAAGGAGGACATTCTCAATTGTTCTGT
i05423Gh	Chr21	109.85	109.85	D02	56953446	CTCAGAATGGACACAAAAGTGAGCCGTCTTTGACATTGGATTGAATGATTGAATCACCTATGCAATGTAATACTAATGAAAGGAAATTCGATCATCAAAC[G/A]GTTAAGATGACATTTGACGATGTGGGGAAAAAAAAGGAATGTTATGAGTGTTAGCCCCAATGAACCACCTAAGCATTAGAAAAGAGAGCTACAAGGAAAA
i53053Gb	Chr21	111.35	111.35	D02	57620296	TTTCACCCATATCTTGTTCAGGCTTATACTCTTCATCAATTTCTTCTTTT K CCACTTTCTCCATCCCAATGTATTCCACTGGCCTTTGCGATGATTGGAAC
i05428Gh	Chr21	112.34	112.34	D02	57190340	TTACTATTTAGCACAACACTCCTTCACATCAAAGGCAATTATGTTGAAAATCTGCCTAATATTCAAGCCTCAAATCAGTAGGTTTTCATTCAAGGTTAGG[G/A]CATGTATTTTAAAAGTCATGTTATGCATCATTCCTTTTCCGGCATAATTTTTCAGCCCAGTTCCAATATCTAGCCAAGTGTTCTAAAAGTAGTAGACAAA
i23919Gh	Chr21	112.83	112.83	D02	58148689	GTGAGTAACGAAAAACTCGAAAAACAGCGAACGACACGATGCTGAAAAGTRAACTATCAACGCCACATAGCTAAGTGCTATACCGTGTGGGCCACACGAAC
i57854Gb	Chr21	113.32	113.32	D02	58384969	TGAAGTTCTAAGTATTGTTGTTTGAAGCGAGGAAAATCACTAAGCCTAGTKGAGGCTATCAAGCTGACCTCTAGCTGCTCAGGTAACTTTTGTGAGCAGAG
i05451Gh	Chr21	113.79	113.79	D02	58424527	GGTTTTTGCGCATGTGTTTGAAAGAGTAGTCCTCACTCCCAGAAGTGACAGAAACCCAATGATCATTGAGAACTTCAGAACCTAGCTCTGTTCTCTGGCT[T/C]GCAGAAGGTATTGGGTACTGCAAGGCATTGGACAATCATAGTAAGTAATAACAGAATCAACATATCTTCCTGATCAAGATAACAAGGTTGAGTATAAAGC
i21612Gh	Chr21	115.78	115.78	D02	59351718	CAATATTGTTTAGCTTCCTTGGGAGAGGCGAACATTAATGTCTTTGGCGATATCTTGAATAAATTRTAGTAGAGTCTCGAGATTTGCA
i05471Gh	Chr21	116.77	116.77	D02	59788399	TGACATCATTGGGGAACAAACGAGAAAGCCCGAAATCTGCTACTTTGACAGAAAAATTTTCATCTAGGAGAATGTTGTTAGTCTTGACATCACGGTGTAT[G/A]ATATCAGAGGCATGGAGATAAGCTAATGCAGTCGCGGTTTCTATCGCGATGCTCATTCGAACAGGCCATGCAGGCAAACCGGACTGTGCATGATCACCAT
i28628Gh	Chr21	117.76	117.76	D02	59994532	TGCTATTGTAGATTTAGTCGTATGTTCATTGCACAATGCTAAAAGTTCAAYGGTGCCATGTTACTTTTTAAGTTAAAATGTATTTCCTTTGAGATCTATCC
i05486Gh	Chr21	118.25	118.25	D02	59975791	TGTAATGGGTTTCGGAGGAGGAGGAGGAGGAAGAAGAAGAGTCGGGTTCAGGGGGAGAGGAAGGGGAAGGTAAACTGTGGAGAAGAGAGAAAGAGGAAGG[A/G]AAGAGGAAGCGTACCTTGCAAGTGAGAGAGAGAGGGGCGATGGTGGCCAAAGATTTTGAAGCTCTTTTTATGCAAAGGGTCATCGAGGATACATAAGGTG
i15512Gh	Chr21	118.74	118.74	D02	60035530	GGCTTCTTGTGAAATTAAGGGATCTTGACCAAGGAATACAAGTAGCCTTCCCATGTATAACCATAGGACCGACAGAGGGATGCATACTAAGATCAAACAA[A/G]ATATAGCAGTGTAGGTATGGATTCCCAGTTTTCGGTATTGTTGTGCTCCATAAGCTTGTCCACACAGCGTTTCCAATGCACATGCCATTCCTAGCTGATA
i01063Gh	Chr21	119.23	119.23	D02	60280306	GACGTTGAAGAAGCAGAATCACGGGAGTGGAGGAAAGTACAAGCAGGTTCTCTATAACCAGCTTGCGGAATTAATGAAACGAAATTGGATGGGCGACGTTRTCGACGACTATGACGATGGAGGAGGAGGAGGAGGTGGTGGGGAGAATGATCTAGTGCAGAACGCGGAACCAAACGCCAACTTCTTGGCTCAACAACAACA
i14044Gh	Chr21	120.22	120.22	D02	61111673	CCAAAACAGGCCTGCAAGACTGCATTAACAATGAAAAAGGATGACATATAAAGGATACAAAGGTGACCATTAAGGTGTAGTTGACTGCTTTGTTGTAATARACTTCAATGTTGACAGAAGTTGCATTTAATAGCAAAGGTGAGAAGCAATCTCCATCATCATCCACCGTCGGACTCTCCATCAATCCTTCGATATGATAAC
i19034Gh	Chr21	120.7	120.7	D02	61313843	TTGAGTCAATTGGATTATTGATGGGAACGAAATACTAGATTTTTCCATCTATTTATTTTAGTTTAAAGGAATTCGAATAAAATTGTAGGATTGAATGACT[C/T]CATTAGTAGATGGGTTACTGATAGGCCTGGCCTGGAATCTCTTGTCATGAACTACTCTAAGTTGTTTACTACCTCTAACATTGCTTCTTCCGGTCAAATC
i05507Gh	Chr21	121.68	121.68	D02	60994589	TGCCATCGGGATCACTTGTGACAAGCCACCCGAAGCGCCAACCAGGAACTACCCATCTCTTTGATATAGACCCCAAGGTGAGAATAGGCACGGTTAATCC[A/G]AACACTCGCATCGGCACATATGGAGTGCTTCCAAATGCGATATTGTCGTAAGCTTCATCAGCAATGACCAAAATCCCAAGCTTTCTTGCCGTCTCTGCAA
i47350Gh	Chr21	124.75	124.75	D02	61563533	AGAATGTTCTCAGATTTGGCAAGAAAGGCAAACTAAGTCCACGTTTTATTRGATCATTCCAGGTGACTGAAAGAGTTGGGCCCTTAGCATATCGATTAGCT
i42626Gh	Chr21	125.23	125.23	D02	61878104	CTTGACATAGACTCAAAATTGATGGCAACACCATGATAAGAAATTGTAGTRCATTTAATATTCTTAATCTGATGTATTTATGTGTTTAAATTTTGTTTTAC
i05539Gh	Chr21	126.21	126.21	D02	62094769	ACGTTTCCGGCCACCACCGAAATGCAACACCCACTGCTGCTGTGAAAAATTTGGAGAAGAATTGCAGGAACTCTACTTATGCTGGGTGTACCAAATGCCT[C/T]GGTGCTCTCCAAAAGGTAACTCATTAATGGAACTTATTCCCTCTTCTTGGGTCCTTATATAGGCTGCGTAGTAGTTAATGAGTCCGACAATCCCTTCATG
i05538Gh	Chr21	126.7	126.7	D02	62062217	ATAAAGGATGTTTCTTCTAAATTGTAAGCGATATTTACAGATTCAAGGCTCAGTTGGGACCCCAACAACTCAAGTACATGACTGTCCTCAAAGACTCTTC[T/C]GATTGTTTAGACTTGTTCAGTCCCTTTGAAATTGCAGCTGAGGATTGAGAAGAGAGGTTCTTGGCCTGTGAAGCTGACCTCACATGGTTCTTGGCATGCT
i05548Gh	Chr21	127.68	127.68	D02	62555148	CTATTATTATTTCTGTTTGTTTGGCGCAAAGATTTCTATTCACGCAGCAGCTCTCAAGTTGGTCGTCGTTTTCTCTCGATCTGTTCTTCACGTTCGTCGA[T/G]TTATAGCTTTCTCTCACGATTTCCTCGCCCTCGATTATTGTTTTCTCTCGGTAGATTCTTTTGTCTTTTTAATCTCTTCTTTAATTCAAAACATTGTTTC
i15541Gh	Chr21	128.66	128.66	D02	62711735	GTATGTTTCCTTCTTGACTCAGGAGATCCAACATCACCATTTATCGTAACTTCATCTTGATTTGATGTATCATGAAGCTGGTCAGAAGCATGGGCAGCCA[C/T]CACATTCTTAACAGATAGTCTACCAGAACTACTCTGTAATGATAAGCTTTCATGAATGGCTAAGGTTGGAACTTGATCTGATAGTAGATCATTGTCTAAA
i51958Gb	Chr21	129.15	129.15	D02	63020283	TCAGGGCCCTTGTGATTAGTTCCTGTGTCCCAGCTATACTCTCTGTCATC R CTTGCATTATTAACAGATGCATCTGAATTTCTCTCTGAGTCATCAACCGC
i05580Gh	Chr21	129.63	129.63	D02	63246200	TACAACCAGGAATATAAAAGAGACATCAACTAACATCAAGTAGCACATACTTAATAGAGAGCGTACGGAGAATGAAAGACATCCAAGGAAAAAGCATATA[C/T]TAATACAGCAACCTTGAGACAAGACTCGACATGACATGATCCATTAACATCCAGAAGCAGCTTGGATGAAGCAGACAAAATTTTCAGGACAGGTCCATCT
i05585Gh	Chr21	130.12	130.12	D02	63454343	TCTATTCGCATGCAACAAGTACGTATTTTTCCGTATTTGAAATCACATCATAGAATGCCTCGGAAAACGAAATGGTGTATACAAGGGCTCAAAGACATAC[C/A]TGGAGTTTAGTTTGACTGAGATGGAATCATTCCTGTTTTTCTTGCATACGCAAAGATTCCTCCAGCTTCAATGACTGGCCCTGCATCCCCAATGGACTTC
i32795Gh	Chr21	130.6	130.6	D02	62816779	GAACAGGCTCCGATTTAAAAAATAATACAACTTTTACATCATTGGGGCCGRGCTCTCGAGGTGGATCCACATCGGACTCATCATCCAACTTAGCATCATCT
i26305Gh	Chr21	131.58	131.58	D02	62993606	AGGAGCATTTAGATGAAAATGTAGGACATTTCTGGGCTCATTGTTTCCTTYAAACGCGTTAGTGTAATCTACATAATACGATGTTGCATTATAATAAGAGG
i05598Gh	Chr21	134.11	134.11	D02	63743752	AATGAAGGTTAAGTTTCTGAACTGCTTCATGATATACTGTCTACTTGTTTTCTTGATCGTATTTGTAAAAATCGATATTTTATATTTAGATTGAAAAAGG[C/T]GTGATATCCTCGACACAAGTATGAGTCGTTGATAGTCTAGTGTGGAACATTTGTTTGGCTATATTGTCTATGATATTACATCTATCTGCAATGCAAGTTG
i27369Gh	Chr21	135.1	135.1	D02	63761472	ATGCTTTTCTTATACAAAGCAACAGAGAAACTTAGTAGACAAATCCAAACMATGATCCTACAATGAACCATTAAATATTGGCAATAAGCTATCCACGAACA
i19061Gh	Chr21	136.09	136.09	D02	63816318	GTCATTATATTAAATACATAACCTAATAAAAAGCATGAGAATCGAAGAATGAAAATGGAGATTGAAATTCGAAGTGAAAATTTACCTAAAAACGAGTGGC[G/T]TTAGAGAATTCAAAAGGTGAAAGGCGAAGGTTGAATCTTCAGAAGTGAAAGTCAAAAAAACGAACCTGTTTCTCTCTATGGGTGTGTATATATACTGTTA
i15548Gh	Chr21	137.08	137.08	D02	63814325	GTTGGTATTCAAGCGGGTGATTTCAGGTTGGACAGTGGAGAGGGAGTTGATGATTGTCTCTTCAGGCTTGATAGTAGTGCTGAAGCTTGGGCCTGTGTAA[C/A]CAGGGTTGGCAAATGAGTCCTTTTGGGTTATAAAAGCAGCCGTTTCAGTGACTGGATGCAAAAGGCGAGGTTTTGAGCTGTATGCGTTCGACACGGTGCT
i19064Gh	Chr21	139.08	139.08	*	*	TCTGCTTCGTACTCCAGCAACGGCCCCTATATGTGTGATGATTCATCGAATTCCAGTAGCGGTTGTTATTTTAGTGAAAACGAAACAGCGGGAGGAGGAG[G/A]CTCCAAAAAGGAACCTGTTTCCACTGTATTTATAGTTTTCGATGTGCTTGGCTTACTCGCTGGGATTTTGCTTCTATTTCTTTACTGTAAAAAGTCCAGG
i05615Gh	Chr21	142.15	142.15	*	*	AAGCTAACCAAATTGACCAAGATATAAGACAAATAAAATATCTACCTAGTACTAAAGAAATGGTTTGATTGGAAGAAGTGGCAGAAGGAGCTCAAATTAC[G/A]ACTAGTGTTTAACTGACAATCTTTTCTAACTAATCCTATATTGATCACGAAAAAAGGAAAAAAAGTGGGTAGATCCCATTGATGGCCGAACAAGGTAGCT
i05627Gh	Chr21	144.75	144.75	*	*	AATTAGGTGAAGAGTCACCTGAGTCACTGTTTCTGAAGGAGTTGAAGAGGAGGGGGATGGCACCAACTTCATTGGTAGAGGATGCTAAAAATACCAATTA[T/C]GGATTAGATGAGGAGATGAAAGTAGGGGAAGAAAGGGGAAGTGTCTCCAAAAGGAATGTTGTGTCAACTGAATTTGATCAAAGCTTATCTAATCAAAGGG
i05641Gh	Chr21	150.33	150.33	D02	64687101	TAACTGAGTCACTGAATCATCATCATCATCATCATCTTCGCCTTTCAGGGGTCCAATGTGGTAAAGCTGGGCTAAAATGTGTAGATACCACTCTAGAGTC[C/T]AGTAACTCCATGATGGGTGTGAAGTTAACACACCTTGGAACCTTGTATTGATTAATGGAAGCTCCTCTTGATATGGCGTAATCCATGAGTTCTTCAAACG
i05645Gh	Chr21	150.82	150.82	D02	64853578	GCTAGAGATCATCAACCCTGTCCTTGCCATCCCAGCTTTACAGTGCACAACCACAACATTCTCAATATCTTCCTTCAGCCATGAGTAAGCACTTTGACAA[A/G]AAGATAGTATCAATTGAATTGGGGGGCAATTATGGTCATCGAATGGGAAACTAGCCACCTGAAGAAAAAGGTCGATATCAATTGTAAGATTTCTCAATTT
i05666Gh	Chr21	154.47	154.47	D02	65098698	AAGGAAGAGGCCAAAAAAAAAAAACCACAGATAAACAAACAATGAAGCTAATGAGGTGCCCCAAATTGAAATCGTAAAAGACATGCACTATAATCTCGAA[C/T]GACGACTGGACTTGATACCAAGGAAAGAAGACCTACGATCAGAAGAAAATGGTTGCCCCTTTACACAACCCGAAAATCTAATATCCCAACCTTCGATGTT
i05660Gh	Chr21	154.96	154.96	D02	65047293	TATCTGTAAACAAAGTGCAAATGAGGATAAGGTATGTATCAGTTGTGCCCAACACCCACTTCCCATCATAGGTAACGTCTACTTGAGTGATTGGAGAACC[G/A]AGTCCCGGAAAAGCGGTTTTGGCTTGCCTCATTGAAGCCTTTGAATACAACCTGATCTTCCCATCAAGTGACCCGACCACAATCGATCCGTCACCAGTAC
i62442Gt	Chr21	158.06	158.06	D02	65486024	TTACAGAACTAAATCCAGCCAAACCAAAAGCATTAACAGACCTTTTTTTTYTCTCACACCAACACCATGAATCCCATAAAATGGTTGGGAAACACCAAATC
i14050Gh	Chr21	158.54	158.54	D02	65424220	GCATAATTTTCTATAGAAAGGGTAAAAAGCCAAAGAAGGGTGGCATGCTACTAAGCCAAGGAGATTGCAATGAGCAATATGATTTCGAGGAAAAGATAAAYTTTGCTGTTTTCCCATCCTTGCAAGGCGGACCACATAATAATCATATTGCTGCTCTTGCCATAGCATTGAAGCAAGTGGCTACACCAGAGTATAAGGCCT
i53283Gb	Chr21	161.07	161.07	D02	65562193	GAAAAGAAGGCATATACTTCATTCCACTTTTATGTTTTAAAACTCCTGAT R ATACAAGAAAAAATATCGATAGAAACCACACACTAACAAACAAACCCATT
i43571Gh	Chr21	162.08	162.08	D02	65605676	TTTTAAAGCTAACGTTGGAAGTATATTAAGAAGTTCAAACATTTTTAAGTRAAGTTTTGAGTTTGGATTAAATTTAAGGGATTAGCAGAGGCCTCAGTCCT
i05712Gh	Chr21	166.44	166.44	D02	65901570	AAATGTATTCACATAGTGAAGGATAAAATTCTATTTGTGAAAACTCTTCAATTTGAAATACACATAAGCACAAAACAAACAAATATGGAAGAGAAAGATG[C/A]ACGTACAAAATCGTCTTCTCCGACACCGATATGCAGAAATGTCTTAGAAAACTTCTGCCACTTTGCTTGCAAGAACACGTTCCCTTCTTTCGATGTATCC
i05716Gh	Chr21	166.93	166.93	D02	65993882	AAATTTATAGGGGAGGGTTATGATTGATTACAAGAGAAGACAAGAGCGGCGGCGGCGCCGAGGAAGCCGAAGAACGGAGCCGTTTCATCGCCGCTGAATG[T/C]AGAAGCCATTGTGGATCTGGAAACGTTGTCGTATAGATCTGAAACAGTCGAGACTCTCGGAATTGTTTTCCTTCAAGGCAGTTTGATCTCCCATCTTATA
i00458Gh	Chr21	170.03	170.03	D02	66199819	ACAATTGCATTCGTAAGAGGATACACATAACAACAAACATAGACTTATATGCTTGTAAGCAAAATTCAATATAGGGCAAAAGCCAGTGTGCAATGAAGCCYACTATGTAACGTTAAGACTGTCTTATTCAAACACTCGACTACTTAAAAACTATGGATTGTTTGTTGCTGTTTTGATCTCTAAAAGAAACACTCCTCTAAT
i05737Gh	Chr21	171.02	171.02	D02	66624361	AGAATTCATTTTCGCTTTTGTTATAAACACCATATGTTATTGAAGTTGCTTGCAATTTGCAGGGCACAACAATGGACATAATTCAATTTAATATGAAAAA[G/A]AGATAAATAGTACAACGTTTGACCGTGTATGAGCATTCTTAACTTGCATTCACTCTTAAAACGCTCACGAAAAACAACCCTATATTTATAAAAAAAAGAA
i05753Gh	Chr21	173.6	173.6	D02	66926440	ACCAAATTCCCCGCTGTGGCTAAGCAGAGGACCGCCATTTTATGTCCCCGTAAAATCCCACCATGGGAAAGATGCTTGTCGCGTTCCCAGAAGTTAACGA[G/T]CCCGTCCGACGACCCACAGTACAACACCGCCGATTCTCGGCTCACGGCCAATGATGTAACCGCGTTTTCTTGTTTTAACAACACTTGGACCAGGAAATGC
i03688Gh	Chr24	0	150.29	*	*	GTGGTTTACCTACAAGAGTTTGTTCTTAGTATATACGTTAATTGCAATTAAGCTTCTGAATTGGGCAAAGAGCACCTTGAGCTTGGCATCCTTTATGTTG[G/A]CTGAAGCAACCATTCTGGTTGGTTCAAATCAGTATGTTTTGTGGAGCTCATGTATAACTTCTGTTGATGCATTATTTTCATCTTGAAGCTGTGGGTTTAG
i03663Gh	Chr24	1.98	148.31	D03	46229908	AGTAAGTGTCGTATACTCTTACTACGACATCATCTTTTTAACTTATTTTAATAAATTTCCCCAATTCAAAATATAAAAATAATACTCATGATTAGTCAAA[T/C]TGTTATTTTCATGCCCCAAATGGTTTTAAAGCATTGTGACCCTTCCAAATAATGATGTAGCCATCATGTTTAGAGAGCTACGAGCTCAAATCATTGAGAG
i24618Gh	Chr24	2.96	147.33	D03	46147858	TTATATTTGAGTCACTCGAGTTCTCGTCATTTGGATTTCGATTGTTTTGGRGCTTAAGTTGTTTCAAGTTTGGATTGAACAGGTTTAAGTTGTTGACTTTT
i03642Gh	Chr24	3.93	146.36	D03	44987188	ATATTCACTGTGGAACTTCCTCTTTATTGTTTGACAATCTTCACAATGCCTGCCTTATCTCATAAGTTGGTTGATCTTCTTCAGTCACTGCCAATAGAGT[C/A]ACTAACTTGACTACTGTTAATGAATCAGCAGAAAATCCTTTATCTACCATTTCATGAAGAATTTTCATAGCTTTAGACATGTCATTTCTTTGAAGGAAAC
i03635Gh	Chr24	4.41	145.88	D03	44965403	ATTTTGGATTAAGACAATTGGGAAGAGTAATTCGTTGTAGTATACCTCGTATCTTTCGCCGTGATAAGTGTACTCCACGTGCAATTGCTTAGGTTCTCCG[G/A]GGCAAGGATCACAGAAGCCCATGATACCTGACTTCTTTACACCATCATGAAGCTGTGACAAGAGGATAAACAACCAAGGTTATGCTGATGGGATTTCTAT
i31653Gh	Chr24	5.9	144.39	D03	44905469	TAAGAGTTCACTATTTTTTTGAAAGAAAGAGAGAAACACTCAATACCACARGGAAAAGTTAAGAGGTGACCTTTTAACTAGATTTATATATGTTTTACCAA
i16346Gh	Chr24	7.94	142.35	D03	44577583	CGTTCGACAGTAGAACTTTTAGTTTAGCGACAGGTTTGGTAGGGTGGGATTTGAGGGGAAACTTAATGGTGTTAAAGACGGTTATCCACAGAGATGTCCC[C/T]TCACCTTTTGCAGCAGAGGCTTATGCGTGCCTAGAAGGTGCAAATTTAAGGAGTTCACTTAGAATCCAATCAGTCAGACTCATGGGGGATTCAAAATCAA
i03596Gh	Chr24	12.96	137.33	D03	43732972	TATGTTCATTTTTCACATCATTAGTTGCCGATCTACTAGTCGCATCCTTTCTCTGAGGACATTCATCATCTTCGTTGCTGTGGTTGCTAGGTCCCCCGAT[G/T]TGCAGTTTCGCCAAGACTTTTGCAGCCTGCAGTCATTCCATCAAATATTTAGCAAAAAGTGTTCAACAATATGAACAAGATATGACAGAGAGGTAGAATT
i14935Gh	Chr24	15.56	134.73	D03	43585998	AAAGTTCATTTTGCCATGCTTCACCACCTAACAAACTCATTGGAAGCCTCTCTCCTAACAGTAGGAGTCTAGAATCTATATTGAGGATATCTGCAATGAC[C/A]TTCAAGAACACTCCTTCTATCATTAGGAAGAGAAGTTACAAAAAGGGTTGGAACGATAACATCTCGGAATTCGCCGCCTCCTATCCTGTAAGGACTTTTT
i20810Gh	Chr24	17.63	132.66	D03	43501762	TGTTACACCAAGTGTAACTRTCTGATTATTTTGTTAACCACTTCAATATTTTAACAGTAGAACTGAATGGAATTTTTAACAAAAACA
i44277Gh	Chr24	19.16	131.13	D03	43379912	CAATTCGATATGGCAATTACAAGCGAAATTTGTCTTCTCGGGATAGAGTTRAAATTAAAATCACTAGCGAATAGGAAGTTGAATTAAATTTTTATTATTTT
i03560Gh	Chr24	21.74	128.55	D03	43007384	AACACAACCGTGAGCAAATATGATCGACACCGTGTTCCTCATCCTCCTTGCAGATGGAAAATGGCTGATCCTAACAATCTTCAAATGGTGATCGTCTACA[A/G]GAAACCCGACCCGAATCTATGGAATAGAGTAAGTTGCTTTTTATTCACAATTTGCATCAAAGATCAATTATAATCTCTTACTAACATCGAATTCGGGTTT
i03555Gh	Chr24	24.87	125.42	D03	42852708	CCCTAGGTCAACAGCGGTTGGTGAACCAGTTTTGACTTGTGATAACAAGAAACATAAAAAGAAGAGTAAGGGGTTATACCAGAAATGAATGTCTACTGGG[T/C]TGCTGACGGTCTTCAAAAAGGGAAGAGTAATAAGCAGGATCGTAGATGGAAGCTCCTAAAGCGTCATCAGAGTCATTGTGAGAGCACTGTCTGGAATTGG
i03551Gh	Chr24	25.36	124.93	D03	42842741	GGGGTCGTTTTGTGCCACTGCCAAATGCTGCAACAATATATCTAAACCAGGACCGATGAAATAATCACCTATAGAACCTATGCGGTCGGAGTTTCGGTTT[T/C]GACCACCCTGATTGGAATCATAAGAGCCCTGGACAATGATAGTCTGATTGAAAGGATTGATGAAAATTACTCCGTCCCTATCCCTATCCCTATCCCTATC
i03536Gh	Chr24	27.97	122.32	D03	42582936	CTCAGAGACTAGAAAGAGAGAGTAAACAATGGCCACAAATCTAGAGAATCACAACAAAGTAACTTACCACCACCAATTACCACTAACTTCATCAGTCCGC[C/A]ATGGTAATAATCATTATACAGTTCTAGTATTTGCTTGCGTAGATCAATCCCTTTCTCAACAGCATCAATCAGGCTCTTCTTGTTTCCTTCCATTTAAGAC
i03537Gh	Chr24	28.47	121.82	D03	42584477	CATCTTCATCCCCATCTCCATCCTCATCTTCACTTTCATCTTCATCTTCATCTTCAGCTTCAGGCTCAGTCTTATCTGGCAAATGAGAAGGTTGAGGAAG[T/C]CCGTCGGGGTAAATCTGGGGATCGTGAACCAACAAAGCGACGAGACCATTGGAGAGCTGGATTACCCTGTAGAGTCGGCGGTCGTTTGCAGACTTAATTA
i18577Gh	Chr24	29.48	120.81	D03	42369161	GAATATTTTTTTTAATTTCCTATGGATTCTTATTACTTTTTAATTTAATACTCAAAATTCCTATTTGTTCTATTTTAATAATTCTATACTAATTACTGAC[C/T]CGATCCATCACTGTACTTAACTCCGAGTTAAGAATGTTACATAATGGATGCATTGGCATAGTGTACGTGAGGCGCAGACGTCATGGTTTTAGACAGTATG
i03525Gh	Chr24	29.97	120.32	D03	42428148	GAGAAAGAGAGGAAATTACATTGACAAAGCAGTCATGGAAGAACAAGCGGACGAGAGAAGCACCCATGCGCTTCTCTTTTGACACTGCTGATTTAACTAC[T/C]GACTCAACTGTAGACAACACCTTTGGACATGATTTAGAGTAGAAATTAGTGGAGAGCTGAGCATAGCTACTGCTCCCCACCATCATCCAAACCACCACAA
i03502Gh	Chr24	32.55	117.74	D03	42209096	ATGCGTTGGGGCCATATCCTACCTTCAAAACCAAGTGTCGCAATTGCAGATGCAGCTGGCGGTGGCTCAGACCGAGATACTTTGCATTCAAATGCAGCAC[C/A]ACCAGGAGGACTCGGCCTTGGCCTTGCCCACTCAAATGCAACACCATGATGATGATGATTACAAGCCTTTCCTTTTACCCACTACTCATAACTTAGATAA
i63519Gm	Chr24	33.04	117.25	D03	42168359	ATTTTATGCACTAAGAATGTGGTCTAAGGGTTCTAGTTGTGTTGTATTGAMGGGAGTGTTCTTGAACAGGAGACTAAGAGGTAGGTTGTTCACTTGTCTGG
i20967Gh	Chr24	35.6	114.69	D03	41718854	CAATTAACAAATTTACAAACAACCAAAGATGCTCAAAGAAGTGTAATTTTACCTCTGTAGTCTCAAACCATACATCYGGCTTCATCATCT
i03485Gh	Chr24	39.29	111	D03	41192777	AGTTGGTAGCACTGTTGCAACTAGTTCCTTTATCTGACGAGAATGTTGACGGTTGGATGGGGCACTTTCGGCACTTGTCCTTTTGATAGAAATAGCATGT[T/C]AACGAAGCAAGAAATGCCAACGTTGTGAGAATTACGCAGAGTAATAGAACAATCACAACAACTCTGTTAGCATAGTTCTTTCTCACTGGCGCCTCAGGAA
i38950Gh	Chr24	39.78	110.51	D03	41176079	TGTTGCATCAAATATTTTTTAAGACTTGCAATTCAGTTCTTTTTTATTTAYAAAAAGTTACTTTAGAAAACAAGTTTGGCACTTTCAAGGAAAGAATTCTC
i03477Gh	Chr24	40.78	109.51	D03	41038507	AAACTGACATGTATATTATAATTGTTTTTTTCTCTTTCCACTGTTATTTACTGTTTGATGTTTCTTTAATTGTTAGCGTTAACTCCTCTTTATTGTTGTT[T/C]TAATGTTTTCATTATTTGAAGGTATTTGGTTCTTCTCGTTGCCCTGATTTAAGGTGAGGGCTTCTCAATATTTTATGTTAGTCTTTATGGAATTTTAATG
i18573Gh	Chr24	45.59	104.7	*	*	TCTAACATAAAAAATTAATGGGAAATTTGTTTTCTCGAGGGTCGGTTTACGGAGTTTTGAATCTTTTGCAGGCCAAATTGTGCCCAAACGACGGTTGTGC[G/A]GTTCGAATTCATCATTACTGCCTAAAGAAGAGATTTTCTCAGAAAGTACGAGTATTCTTTTGCATTTTTTTCTCATTTCCTATCATTGACACATTTCTTG
i14909Gh	Chr24	46.58	103.71	D03	40826647	ACTTTTCTTTTTTCATTTCATGTAGATTAGAAAGCAGATTCCATCAGGTAAAATTTGATTCTTTTGGTACAAAACCTGAAACAGGTTATTATTCATAATG[A/G]GAAGGAATTTTGGACCCACACATCCCCACCAAATTGTAATAAAAGTAAGTGTAGGTTATTATTCCTCGTAAAGCTAACCAATTTAATGCTGAAGAATTGT
i03435Gh	Chr24	55.08	95.21	D03	38750426	TGCTCGGTCCATTCGGCAAAGTCTCATCAGCAGTGGAAGAGGAAGACTGCCCTCTTCTCCCAGCACAAATCAACACCTTATCGAACATGTCTGATAGCTC[A/G]CTCTCGTCCCCCAAAACTGCCGACTGTTTGTTATTCCTCTCTTCTAAATCTTCATCTTCTCGCTCATGACTCTTCTTTCTGATCAAACGAGGTGGTGAGT
i03430Gh	Chr24	55.56	94.73	D03	38711967	CAAATTTCAGAAAAAGGATTTGTAATTTGTTGATTTTTTGCACAATTGGGTTTGATCCTTTCCTTTAAACCAATGTAGGTGGGCACTTCCCATAGAACAA[A/C]TGGTGCAGACTATGCATTGGAGAGCATACACAACATCAGGGAAGCACTGCCAGAGCTGTGGGAATCAGATGCTAAGAAACCAGAAAGTGTGAAGCTTGCA
i30559Gh	Chr24	57.52	92.77	D03	38465090	TTGTGTAATTCTAGAAATGGACAGGATAACCGAGCATGGTGTGATTCTAGRTTGTCACAGTAAAAAATCTTTTGTTCAAAATCTAGAAGGTGAGATTATCG
i44474Gh	Chr24	58	92.29	D03	37944019	GGTTGATCTCTTGATGATTTGCCTTCCTTTTCGGAAATGCACATTAAGTCYTCATCTGGGAAATTGAATCTTAAAGACTCGTACTCTTCCATTGCTCGACT
i38247Gh	Chr24	58.96	91.33	D03	37821880	GCAAGTATCTCAAAGGGCCCTGTTGAGCAGACAATTGTTGTTGCCTTCTTMAAATTTCTTCACCTATGCTACGTGCCTTCTTTCCTTTTTGTCCTTAATGC
i03413Gh	Chr24	60.96	89.33	D03	36977382	TGTCTTGAATTAAAATGACCTTTTTGGTCTTACTTAGGCGACTGGTTGGATTCAACAGGTACCTGAGACGCTATCCAATACAATACTGCAAAAGATGAAC[G/A]CACCAGCTAAAGCAGCTGATGTACCAGAGATTAGGCCAGAACAGCTTTTGGAAGCTGATGGTTTTCTCTTCGGGTTTCCTTCTCGTTTCGGTGTGATGGC
i03389Gh	Chr24	62.45	87.84	D03	35818641	GGTGCCATCTCAAGAAGTTCTTATTCCAGGGCTCATGGGGAGATTGAATTCAATAAGGCTGAGCAAACGATTAGTAGTGCTCTGCCATATGGAGGACGGC[G/A]ACAACACTCAGGTGGGCAATCCGCCACATCCATGAGATTCGCTAGTTTATACGGGTCATCAGCATCTATAGAAGGCTTTGTTGGTTTGCCCGATACTACT
i42384Gh	Chr24	63.43	86.86	D03	35747365	AGCGTATGGCATTCAATTAAACTTCCATCATAGATAAGTTTTGAGAGTACRTGCATGAAGTATTAAAYGAATTATGTCACACCGGGTAAATGTATGATCCA
i56488Gb	Chr24	63.92	86.37	D03	34848894	TTAATGAAACTTTTACCTCTTCTGCTCGATTGGAGGCCATAATGTTATTGYTAGGGGTGGCCACACACTTCAGCATCAAGCTCTATCATATGGATGTGAAG
i21642Gh	Chr24	65.94	84.35	D03	34578689	TATGAGGACTTTCATCATGCTTGTTAATAAAATAGATTRGGGAGCTATTGAAGATGGGTGGACTCGACCAATTGTGACTACTGTTGATGG
i03364Gh	Chr24	66.92	83.37	D03	33465498	CTATGAAAATAGGCTGTTTCAGAACTGTTTTTACTAGGCTGAGAGGCTTCTTAGCAAGTTGTTTACAAGTTCCCGTTTTATAGGAGTTCACCATTTTTAC[T/C]CTATGCTATTCAGATTCTAGTTCGAGCGTTTGACACAAACATATCTTTTAAAGTTTCTTTCCGTACCCATATTCTGCAGTAGAAAAGCTACAAAATAGGA
i03346Gh	Chr24	68.4	81.89	D03	31677021	AAATACCCTTGGTGGAAGATCTCTGGCTTGTATCGAGCTTGCGTCGAGGGAGACCCAGCCATGGAATTTATCAAAGATATTTTCCACGCGAACATCCAGA[G/A]CTGGGGCCTTGTGGTCAACTCCTTTAATCAACTTGAAAGGCCTTATTTTGACCATTTGAAACGGGTGATGGGCTGTGATCGAGTGTGGGCAGTGGGACCC
i00474Gh	Chr24	71.47	78.82	*	*	TCTGTTGGGAAAGCCATCGAAGACCCTTGTACTGGAAGATGTCGAGAGAGTTGATATCTGATTGAAGATCAACAGGGTCATTACTTATTAGTAAGTTGGGYGTGTTTCTAGGTCCTTTCTATGTTGCAATCTTTAATTGTGTCTTGCTTGTTTTGATTTTGTCATGAGATTAAATCAGTAATGGTTCAATTTTGTTGTGTT
i53688Gb	Chr24	73.45	76.84	D03	30139113	TTTCACACGGAGGCACTGAATGAACTTTTGGAGTCGGATGATAAGTTTGGYTTTATTGTGATGGATGGCAATGGAACTCTTTTTGGGACATTAAGTGGTAA
i61222Gt	Chr24	73.94	76.35	D03	28743000	ACCAAATGTGGGCGAAGAAATGGATGTTGGTTCGGATTTGAGAGGGAAACMGCCTTAACTGCAGTAATTGTGGGCATTTGAATAACTGGCGTTGCCAACAT
i03287Gh	Chr24	74.42	75.87	D03	27936165	CATAGAGGCTGTACGTTCCTTAGCATCTTTAGAACTGGTTTGAGCATCATTAAACCCACATGGTGCGCCTCCACAAATCGTATTTCTTCCCAGGCTTGTC[C/T]CTACTGCTGGGACATCTCTATGTACTTCAATTATATGTCCTTGTTCAGAGTTTTGCGCTTCCATCTGAAAAATAGTATAAACAACCACAACGAGAATAAT
i03288Gh	Chr24	74.91	75.38	D03	27832390	ACCCCACTTCTCCTTTTATCTTAGCTTCTTCTTCTGAACAGCCTTGTTCTCCTCTCTGGGTTTTCTCCGATGATGATAATAATAAGCTTGGCTCTCACCC[C/T]GTCGATTGCAATCTTCTTGTTACGTGTTAGTCCCTTTCAACTCTTTTCTCCCTTTCTTTTTTTTTTTCTCCTGATTAAGATAAACTATTGACTTTTTGCT
i53197Gb	Chr24	75.39	74.9	D03	26268304	GTGGTGAGGATGTAGGTCCAGGAGGTTTCCCTGTGGAGGAAGTGCACAAG M TCAGCGTGCTCGATATAAGAATGGCAAATGCCGACCGATACGCCGGTAAT
i33834Gh	Chr24	76.37	73.92	D03	26259221	AGCGATACAGATGGTCACTTACGTTCATCTAGAACCAGTGGGAATATGTTYTCCAAAGGTTGTACGAGTTTTCTAATTTGTACACTTCATCGATAAAACTT
i03306Gh	Chr24	76.86	73.43	D03	25729731	TGTTGGGAAACCATAAGAATTGCCAGATTTAGTGAGACCCCATATTGGACCATAAAGCTTTGATATAGACAGCTTTAGATCATTTAGTGTCTTGGAAGAC[T/G]TGTTGGTCATCACTATGGAATATCTGTAATAAGTTCTTCCTTTTTCATTCCAAGAAGTTGTCATCTTTTGCTGTATGAAAATTGGACTAGAAGTTGTGGC
i26291Gh	Chr24	77.84	72.45	D03	25691803	GAGTGGATTTCAAAGAAAGATAATAGGTGAATAAGGGAGAGGACTAAAAGRGCAATTGCACCAAAGTACAAGAAGAGGAAAGAAATGGCAGAATGTTTGAC
i34568Gh	Chr24	78.32	71.97	D03	25326839	TGTACCAGGTAAAAGCTCAATGCCAAACTTAATTTCTCGATTCGGAGGTAYACTCGATAACTCCTCGAGATAAATATCTAAAAATTTTCTCACTGCTCTGA
i25865Gh	Chr24	78.81	71.48	D03	25092831	TCATGAGTTAGGGTAAAGACTCACCTGACACTCACCTATACTGATACGATYTCAGCCCGGGATGTTTCTATTGAACTGCCACAAGGGCCTATAACTAGGTC
i39720Gh	Chr24	79.3	70.99	*	*	AAATTGGAAAGATTCTGGAATAAGTAGCTCAGATTATCATCATCTTTTTARGTTCCCTATCAAAGATACCAAACCCGAGTAGAAGGCATTGTAAAACCTAG
i27190Gh	Chr24	79.79	70.5	D03	18928667	TTTCTAAAAATCCAAGATCTGATTCGGCACTTCCTTTGACATACAGAAACRTTTTTGATTTCACAAAAACCCCTCTTTTCTTGCCGTTCAATCCCTAGAAT
i51410Gb	Chr24	80.28	70.01	D03	9648554	AACAGCAACTAAAGGAGGTGAACACATAGCAGGATGAAATGTACCTGCAT Y GCGACCAGGGTACATATTTTTTATCCTCCTCCATGACCTTGTCTCAATAT
i28538Gh	Chr24	80.77	69.52	D03	9998701	AATTGTATTTACTGTGATTGCGGTATTGAATGGTCCTTCAGGGCAACACTRTAATGAGGCATATGGCGTAAGACTATGGATGAAAGACGCCATGATAGTCT
i45216Gh	Chr24	81.76	68.53	D03	2971986	TGTAGGCAAAAACTCAAACATTACTCGATTATCTTTAGTAAACTTAGATAYTGATAACAGATTTTTGGTTATCCCAGGCACACACAGCAGAGACTTTAGGA
i24332Gh	Chr24	82.73	67.56	*	*	CGGTGTTCTTCAGTACAAATACATCAGTTGAGAGAAAAGGTGAAGTGTCARCATGCTTAGGAATTAAAGGGTCATTGGACATGAAAAAGTACTTGGGACTC
i27346Gh	Chr24	84.23	66.06	D03	7981187	GTGGGGAACTTTCTGCTACAAAGTAATGTCGTTTGGGCTAAAAAATGCGGRGGCAATATATCAGAGAGCCATGGTAACCTTGTTCAATGACATGATGCATA
i34386Gh	Chr24	84.72	65.57	D03	8243201	AGGAATGAAAATAGTATTCTTTCCTTGATGTTGATGTTCCAAACATGCTTKAAGAACTTTTAAAAACTATGTTGATTTGGTTGCCAAAAAATGAAGCAACT
i23594Gh	Chr24	85.21	65.08	D03	7634676	CGACAATCAAGAATCACTTCGTTTTCCGTAAGCCAATCCATACCCAAAATYAGATGAAAATCACCAAACGACATTATGATAAATCAAAAGG
i40320Gh	Chr24	86.71	63.58	D03	7193739	TATTAAATATCAACTGCTTCTTAGGACTTTGACTAGAACTAGAAGGACCCRAATCCCTGTTAATTTTATTCTAATCCTTCTTACGATCACGCCACTCGCGC
i51261Gb	Chr24	87.7	62.59	D03	7224018	TCCATATTTTTATCATGTGAATTTGTAGTTTTGCATGCATCCCAAACGCC M CCGTGGGTAAGCAATCAGTAATTACAAAGTATGGTTCTAAAATGTATGCT
i62933Gt	Chr24	93.1	57.19	D03	5774126	AGAGATGGTCTATAGTTTCTATTCCTGAGCCACATCGGGGACATACTGATRTGTTTGTTAACCTTTTGAGTAGCATATTAGCACGTGTCGCTAGGAAATTC
i42591Gh	Chr24	94.07	56.22	D03	5724470	ATTCTCTTCCTCTTTTAATGCGCTAACATCAATTTAGGGTGTTGAATGAGRAAGATGAAACAATTTTGTTTTATTTAGTTTACGCTTAATTTACCTAATTA
i18526Gh	Chr24	97.64	52.65	D03	4855056	ACTATACCATTCCATCTTATACTTTTTAAACATACTAATCATAAACTTTACCTAGAATTCTCATTCAACCTTTCTAATCATTACCTTTCTATTTAATGTA[A/G]CATTTTAGCCTAGAGAACTATAGTAAAATAACATTGGATACAAGAGACTTAAATTGCTCACACGAGTTGTGAATGTATTTGCTTACACGAGCTATAAATT
i14843Gh	Chr24	99.63	50.66	*	*	ATCAATTGCACAATCAGCTAACCTAACTAAAAGAAACTAAGATGTTACATGCTTTTCTAACAAGCGGGGGATTCTTTACCTCATCTTCCACCGGATAACT[C/T]GATAGCGACCTGGTTGTGTAGTGAGTCTTCCCCCCGGTAAAATCTCCTTTGCAGTCTTTCATACTCTTGCCTACGTGTAACTTCAACGTGCTGCCATTCT
i18523Gh	Chr24	100.11	50.18	D03	4428750	AGTACAAGCATATCGATAATTGGTTTGTTGATCAGCAAAAAATGGCCAACAAATTACTGGCACGCCTCCTGATATGGTTTCCACGGTAGAATTCCACCCA[C/T]AATGCGTCAAAAAAACACCAACTGAAGGATGTGAAAGAACCTGATATTGGTTGCACCAGCTTGTTATCAACCCTCTATCTTTATCTCCTCGAGGAACTCT
i51917Gb	Chr24	101.09	49.2	D03	3977998	TGGGTTTTCAAGAACAGCAACAATTACCAGTGTCGGCTTTTCTGCTATGCKTTATGGTTGATATGGTCCTTTAGAAACAAACTCATTCACGAGGGCAAAAA
i03218Gh	Chr24	101.57	48.72	D03	3935608	AGGGCAAATGAGTTTGTACCAGGGAAATAATAGGAATTCACTGTAATTTACGTGTAGCTGCTGCATTCTTCTTGTAACTTAAGGTAGCAAATTGCTTTGA[G/A]AATCAATCTAATACCATCTAGAATCAATAGAAAACTACAAGTTGTATTTCCGTCAAAGTGGTCATAACTGTACCGTGGACGGTATCGTTATACATGTGAG
i00652Gh	Chr24	105.22	45.07	D03	3502827	AAACGTGAAATTCTTTTACAACTATGACGAAGCGCTATCACATTTGGTTTTTTGCAGGATCTGACATTATATTGTGCCATTCCTTTCACGAGCCTCTACTKCAAGTTCAACTCAAGGCTTTAAGATATGGAGCTGCCCCGGTTTCAGAAGCCTCAGGTGATAACCACCTCAGATACTCGTCAGATCATGACCATGAGATCA
i18520Gh	Chr24	106.21	44.08	D03	3577874	GTCTTGGTACTTTTTGTTTGTGTGTTTGTGAGTTCCCGCATATAAGTTCTTTGAAAGTAAATATTAACTTATACGAATTCTTTATTGCATTCTTTGCAGGT[G/T]CTTCTCTGACAAAATATTCTAATATAAGGACTGATACTGTGAATGAGATTGACAATGGAGTTGAATAACCTGAAGGATGCATTTGATCGTGTAGCAAAG
i03208Gh	Chr24	107.69	42.6	D03	3442668	AATGAACCCTTTGTTCTTCTCACAATGGATTCGAATCAACACATCTTTGTCTGAGACTCTAGCTTCAATCTCAGGGAACAGCTTGTTGTTTGTTTGGTTG[C/T]TATCAAAATTCTCATCAGATGAAGATGTTTCATCGTCTAAATAAATTTGGCTTTTTTTAACTAAAATCACTGATTCCGTTGCTTTTTTAGCTGCTTGCTC
i03207Gh	Chr24	108.67	41.62	D03	3409079	ACCACTTCCCTCATCGTCGGTCGCTCTACGGCTTGTTCTTCGACACAAAGCATGGCGACGTAGAATACGTGCATCACTTCCTGGAGAGGAACTGATGGGA[G/A]TCTGGGATCAAGGACTTTGAGGACACTTTCTTTGCTTGAGTCTGTCATTTTTCGAACCCATTGAACGATATCGACTCCGTCACCGAACTCCCCTACCGGT
i14832Gh	Chr24	109.16	41.13	D03	3377899	ACCCTCCGCCGTCGTTCCCGCCTTGGGCAGATGCCGATGGTGGCAGTGATGATAGAACAACCTCGGTGACCCACTTCACTAAATCCTCGTTCTCGCCGAA[T/C]GAAGAGTCGTTAGGACGTTTGCCGGTGATTAGTTCTAGCAAGACAACTCCGAAACTATATACGTCACTCTTTTCCGTCACCTTTAGTGTGTAACCATATT
i03202Gh	Chr24	109.64	40.65	D03	3315423	GATGGAAACACCCAGAATAATCCCGACACTTCTTCAACGAATCAAGAAGTAAAAGAAGGTGAAACCGGTTTGGGAACTTTGCCAGGTACCACAACAAGTG[A/G]GGGAAATAAAAGTGAGAATGCAGCTGCAGAATGAAATTTATAATGGTTTGTGATTTCAGTATATGAACTAATTACTGTCACTAAATTTTTGTTTTTCTTC
i21888Gh	Chr24	110.13	40.16	D03	3230314	AAGGTATGTTCTTTTACTAATYGATTGATATTGTTCCACCATACTGATCGTCAAATTGATGCTTGGAGCTTGCCAGCTAGAATTCAAATGAAAAAAAAACT
i03197Gh	Chr24	110.61	39.68	D03	3187665	CCGACAAACAAATCCATTTAATCAGTGACGAAATATACTCCGGCACCGTGTTTAATTCCCCAAGCTTCATAAGCATAATGGAAGCTTTAAAAGACATGAA[C/A]ATGGAGAAGAACAACAGAGTTCATATTGTTTATAGCCTTTCTAAAGATCTGGGTCTCCCTGGTTTTCGTGTCGGTGCAATTTATTCCAACGATCCCACCG
i03191Gh	Chr24	112.61	37.68	D03	2802492	CGTACCTTGAGTTCCGTAATTCAGCTGGATTCCACCGATCTGCCATGAAGATATATGAACCTGGAATGCCTGGTAAAGGAACTACGAATGTACTTTGTGC[G/A]AAAAAAGTTGCTAGTCGGAACATTTTGTTTCCACCGATGCATGGGTTTCCCATTGTTTCCCATGGACCCATGATTGACTCAGCCGCATGTGCTAATGCTT
i61943Gt	Chr24	119.17	31.12	D03	2499004	CGCATATATTGCATTTATTTTCTACCTTGTTTCTCGGGGTTTTACTTCATYCGCTTGGCGCCGCTTGTCACCCGCAAAATAGGCAGGGAATCGAGTGATCA
i50560Gb	Chr24	123.73	26.56	D03	2257667	TCTCCTGATCGTTCAAGAGGCGAGGAATCGGAAGGGTGTTCATCGCCGGTRGACGGCGAAGAAGGGAAGGGTAAACGGGTTGGATCCGTTTCGAATTCGAG
i03179Gh	Chr24	125.91	24.38	D03	2181023	AATTGTAAGTTGGAAAAGACGCATTGGTTGTAGTTGAATTTTATTATTTAACATATGTTGATGACAAATGTGAAATCTTTTAGAGGAAACTGAGTCGCAA[A/G]GAAAGGAGAAAAGCTTCTCAAATAGAGAGGGAGAGAGAAAGAGAAGCTGCACGGATAACCGGAACACGAGTACTCCGTACTGATCCCTACCGGTACCAAG
i03177Gh	Chr24	126.4	23.89	D03	2166903	TATTGAATTGAAAATTTATTACTTACCAGGGTCAAAGATGGCATGGGGACTGCCAACAGGGGAAGGGATGCTATCACAATCGGAAGCAGCTGAAGGAGAC[G/A]ACACAGACTTGGAAACGACGTCGTTATAGTTCTTGTTGACGGCGTAGTAAAGACCCAAAGCCGGGAAAGTACTAGACAAACGCTGATCCAACTCGGTAGA
i22949Gh	Chr24	126.9	23.39	D03	1918291	CAGACTTAGCAATTAYTTCAGGACAACAGGTACCAAGAAATGGAAAGAATGAGGGATTATAAGTTCAAATTATGAAAAATTGTGAAATTA
i03169Gh	Chr24	128.96	21.33	*	*	GCCCATTTTTGAGGCGAGCTCTATTTATAGCAGAACCAGATACAGACCCCACAGCCAGTGGTTTGCTGCTACTTTGTTCTTCCTCTATTTCCGGAACATG[T/G]GAATGATCAGAAGCCTTCTTTTGATTTTGTGATCTGATGTTCGTTCCAGCAAACAGTTCTTCTTCAGGGATCTCCTTCACACGGTCCAGTTCTTGTGAAA
i03150Gh	Chr24	133.42	16.87	D03	1188313	AGGGAAGCCCTAGTCCAACCCCTGCTGCAATGGAGGCATTGTCAGGGTCCACTTGTGCCTGACCCCATTGTAAATTTTCTTGTGGTGCTGATGACGAAAC[A/G]ATACCGAGACCACGAAGCAAGGATGCATTACTTGCTGCTGCTCCCATCTGAGCAGCTTTCTGAAGTAGTGCAGTGGCTGACATAGCAGGTTGCAGCGACG
i00195Gh	Chr24	134.44	15.85	D03	1197119	TCATCACTAGAACTGCCATCAAATGACACATCGTGGACGGCCCTAGAAGAGGAACATGGCAAAGGCGAAGTGCGAATACTTTTAATCCTTGGACCAAAAGRAGGATTATATTTGGAATTTCTCGACATTGTGGGAGAAACATAGTGTCCACAAACAAAGAGGGGTTGTTCTTGCTTTCTCAAAACCATACCAGCTTTTTGG
i50988Gb	Chr24	141.3	8.99	D03	942515	ACAGTATGTATAGGTACAAGTAGTCAACTACATAGACAACAACCCCGAAC Y AAAAACCTTAACATCCTATCCAGAAAGTTTCTAAACTTTAACACATGCAT
i18516Gh	Chr24	142.8	7.49	D03	889861	TACAAAATTTCATTGAAATCCCACAGTATTCTGGTGTATATTATGATCTGCAGAGAAGTGGGAACTAAATGAATTCTTTAAGCATGTATTAGACTACATA[C/T]AATGACTGTAAAAGTATAGTGATATAATACATATATATACTCTATATGTGTGTGTGTGTATATATATAGCAGCAGAAAGATTATTGTATTTTATGCTCTT
i03126Gh	Chr24	144.82	5.47	D03	823326	ATATATACATAGACCACTACCTGGTATGTCCACTTTTGCCATGATAGGTCCCGTTTTCCTTGGTCGAGTCCATGCAATGCAACTGGACCTAGGATTCCGG[T/C]GTTCCATGTCTCGAAGTGGCCACCTACATTCTTCAATCACCAAAAACAAGCAGTCAGGTTCCCGGTATAAAGCACAATGACCATGCCATTTCAAGGTTTG
i03124Gh	Chr24	145.81	4.48	D03	768494	TCAGAAGTCTTCATATTATATGTGCTATACGTGTACGTATTCCTTGTGCAAGAATTGCACTAAAGGTGCTGATTACGTGAATGTAAGAGGAAACAAAGGA[T/C]TTTGTGGATTGTGCTTGAGAACTATAATGCTTATTGAAAACAGCACATCAGGAAATAAAGAAATGGTATGATTAATTACGACTACACCTTATACAAGCAT
i18515Gh	Chr24	146.3	3.99	D03	659012	TCAACCATATCTTTGTGAAATTTCGTTATGTTTTGCAAGTAGTAAAGGCATGTACCTAAGTTGAGTGAGTTATGAGTTATAGCTAACATTTCAGTATTAT[G/A]TTGGCCTAAGGTTTACTTATACTGGAATTCATTTGAATGTGATAAAATGTGCATAATAGGAGAAATTGCCATTTGGTCTTGAGACCATAATAATATAATG
i03103Gh	Chr24	147.8	2.49	D03	576028	GAAAGAAAGGAAAAGAGCTGCTAAAGCACGGGAAACCATGTCTTTACAATCGGTTACAACGAGTGAAAACCCTGAACTTATCTTTTACGGACGGCATTCC[G/A]GAGTAGTCGGTCTCAGTAAAAACAAACTGTATAAAACCATGTCTGATCTCGAAGTTTCGAGCTGCGGTTATGACAAGGTGAAGTCGTATTTAATTTTAAA
i03099Gh	Chr24	148.29	2	D03	564364	CAGTTTCGAGTCGGTTAAATTGATTGAATTATGCACCTCAGCACCGAGTAGGTAACTTTGCACAGCAGAATGACCAAAAGGATCGATTTGCCATCCAGCA[C/T]GAGGAACATTGTTGAATTGCTCCTTTATCGCACGATGGCCTAAAGTCGTTTGATCGATCATGTCTATATAATGTGTTGCAGCTTCATCATGCATACACCA
i03096Gh	Chr24	149.29	1	D03	539112	GTTCTGGGGAATCGGGATTTTCGGGTTTGATGTCTTCGGTATTTTGCAACTTTGATCTGGTATGGCATTGATCTAAGCCTAATCGCGTGAACTCGACTAG[G/A]CAGTTCCTAAGTGTCGATGGACTGGATTTTAGTATGGTTCCTTCTCTCGATTCCTCTCTGATATGGACCGAACTTACAGAGCTAACACCAGCTGTTTCAT
i03083Gh	Chr24	150.29	0	D03	414604	GGAGGAAGGCGCAATCAAGATCATGGAAATCATGAGTGGAATGGTCGAAGTTTTAATAACAGGGATGGTCACATGCAGCCAAGAGTTGCTCCTAGGTTAA[T/G]GAGGCATCCGCCACCACCTCCACTGCCTAATACTTTACCTTTTATTGCACACACTCCTATGCGGCCTTTTGGCACCCCAATGGGGTATCCTGGTAAGCCG
i00626Gh	Chr20	0	0	D04	333688	ATCCTTCATTGTTATCTTCATTTATAGATGTTCGAACGGCAAGTGATTTTTGGAATACTGCCACTCCCCTCTTTGCAGCAGTAACCGGTGCGAAGTTGTCMCGTATTCGTCATGAACTGTATTCCCTTAAAAAAGGTACTCTAACTATCATTGAATATGTAGTAAAAATACAAAATACATGTGCCTTGATCGAGGCCTCTG
i12369Gh	Chr20	2.02	2.02	D04	546807	TGACCTTGAGGGAAATAGAACACCTTGGAGTTCACCGCTGGCATTTGCACCATATTACCAGCACAAGCATGCCATAGTTGAGGATCTAAGCATTTTTCTG[A/G]TGTCTTAACCACTTCTTTCCTACAATCCATTACTGTTATCATTGTTTTCCCAATTCTTGAGGTCTAAACCATACAGATAACTACCCTTCCTCTTTTTCCT
i35338Gh	Chr20	3.03	3.03	D04	614836	ATATATTTGTAGGAAGCTTTCATAGTGCTAAGAAAATATGGTACGAAATTRGATCCAACGAAGTGTGCCTTTGGAGTACGTGAAAGCAAGTTTTTGGGTTT
i20137Gh	Chr20	3.54	3.54	D04	788440	CTTTGACAGTTCCAATGGCATTGGAATCTGAGAAACCTAAGAAACCACCAAATGTTTTGTCTTTAAGCTTGGATCTCAATCTTCCTGCCCCAGAAGACGA[T/C]CACCGGGAATCCGAATTCACCTTTGCTTCCACCCAGCAGCAACAACAACAATCCCCTCTTGTCTTCTCAGCCTCCACTTTGGTGGATTGTCATTACTAAA
i20140Gh	Chr20	6.74	6.74	D04	1367799	CCAAAATCTAAAAAAACCCACCAAATTAATCCCTCAACAGTAACAAAATTTGTGTTTATATACCAAAGAAGAAAAAACAGAATTCCTCACTGATGTAAGA[T/C]TGACAACCCTTCATTGGATAAGAAAATGACATCCACGCTATACACACATCAATTTGTCGTTATGTATAAATATGTTTGGTTCTTTTTAAGTCCTTTATGC
i50732Gb	Chr20	7.24	7.24	D04	1323627	TTATACTGAAAGCAATGTTGAAGTAAAGACTCTTTACTAGAAGTCACCTT M TGTAGCAAGACCATGCTATGTTCATCCTTGTAGTACTGGTAATGTGTTGG
i12414Gh	Chr20	7.74	7.74	D04	1554211	ATGAATATATAGAGAGAGATAAGAACTAGAAAAGAAAATATGGAAGAAAAACGAAAAAATAACAACAACAACAAGAAGGAGCTTGAGAACATGGCATGGG[A/G]CTATCAACTGATAACACTGACTTCAATGACCAATTCCTGGGCTTGGAACATCACCTTGTCTTCTGTAGAAACCATTGTAATCATAATCATCGGGGCTTGG
i12422Gh	Chr20	8.24	8.24	D04	1623471	GATACACAATATACTGAATCACAGATCGATCGGTAAAAGACTTATGTTCAAGTTTCCGGTGATCCTGGTCTCGGAAACAATTTTGTACAACCCCTACCCC[T/C]ACCCATTGTGGGAAATTTGGGATCAATGGAAATGGGTGTGATGATGGTGGCGATGCCTACAATCATCCAACCCAAAACATTGGAGGAGTGGGTAACAACT
i57905Gb	Chr20	8.74	8.74	D04	1678621	AAGATAGCAATACCGATGAGGAGGTGGATCCCAAACAAAACGAAGAGGAARGAAGTGCCATAAAAGGGGACACGAAAGCGTTGGAACCTAACTTCAACTAA
i39059Gh	Chr20	10.29	10.29	D04	49226030	TTTGGTTATAATGTTCATGCCAATCAAACTAAGACTCAATCGGGGTTATTYTATAAGGAAAATTTAACTTGGTTTAATTTGGTTTACTATATCAATTTAAT
i12428Gh	Chr20	10.79	10.79	D04	1797169	ATGGTAGGACAGAGTACAAACCAGATAAAGCAACCAAGTCCCTCGTGGAAAGTCCAAGAGCATTGAACCTGGAAGTGAGTCGGTTCAAGTTCGAAGTTGG[T/C]GGAGGAATGCCATTATTAGCCGCAGACTGGCTAGCACTTCTTGCATCTCTTCTTCCAACTTTGACAGCCCATTTGGGACCTCCCAACTACAAATAAATAA
i12442Gh	Chr20	11.3	11.3	D04	2040392	TTCGAATTAAGCCTCTGTTGTTAGAGGCTTTCCTTAAAGACCCACAAATGGCAGCAACTTTAATTACAGGTTTCGATGCTACAGCAGCTTCCATTTTGCT[C/T]TTATATCTTACAACTTTCTCGTCTCCCTCAGATTAACTTAGTTATGTGGGTTATATAGGAGGGTGGAAGGATGAGCTTTGGGAGGGGAAATTGATGAAAT
i12452Gh	Chr20	12.3	12.3	*	*	GTACCTCGTGTGATGAACTTACATTCATACATACGATCTAACAAGAATACAGGAGAGGGGAAGAATATACAAGGAATAAGAGCGCGCTGGGCTAAGATTC[T/C]GGTTGCTCGGATTTTAAAGGTGCACCGGATGAGGATGCACAGCTCCCATTTTGCAGGTAAAGGCTATTTGCAACCATAGAATCACTAACCAAGCCGACAT
i17721Gh	Chr20	17.88	17.88	D04	2289540	CTGGTTATGATAAGGACGAGACAATCATGATTGATGCCATAGCAACCCTTCTCAGTGATGATCTGAGTAGTGAGTACACGAGCATGTTAGCCGGAACATC[G/A]GTTTCAAGTCAAGCGTGGGAACCCAGCTGTTGTGCATGGAATAACATGCCTGCTGTGTGTCAGATGTCTGAACTTCCTTGAGATCTGGGACCTCAATTTT
i38556Gh	Chr20	18.37	18.37	D04	2325579	ATCATTTCAGACCTCTTTTCTTCATTACCACCAGTAATATCAACTGTTCTKGAACGTAGTAAACTTGTCAAAAGATCAATTTCGGATCTGAAACAGATTAA
i24632Gh	Chr20	22.02	22.02	D04	2612519	ATGGATGCATTTTGCTTAAAATAATACTAAATTGAAAAGGAAAGTATAACYATGTGTGCTAAATGAAATTTTAACCCAAACCAACTAGGCTTGAAACTACG
i35531Gh	Chr20	23.51	23.51	*	*	AGTTAACATTGTTAGTAAATGATAAGCCAGTTAATGAAAACTCTACACGTRATTTTTTTAAACCATTTTGTTTTATTTAGTTTTTTCACATAATGCTATAT
i30013Gh	Chr20	24.99	24.99	D04	2920744	AAGTAGTTAATTTTTTTGTAATTTGATGTCAATGAAATCAACATTTCGCCYTACTTCTCATCTGAAGCATAGTAAACTATTTATTTACTAGGGAAAAGAAA
i13914Gh	Chr20	26.99	26.99	D04	3826793	TGAGATTGTCATGCGCAACATGATCATCAAAGGTTTATGCATAGGTGGTAAGGTTAAGGAAGCTGAAGATTTCTTAGATAGTTTGCCAGACAAGTGTTTC[G/A]AAAATGATGCTGCCTTAGTCGATGGTTATATTGAATCAAGACTCACAAAAAAAGCATTTAATTTGTTTCTTAAGCTGGCTAATCAGGGATTTCTGGTGAG
i12503Gh	Chr20	27.48	27.48	D04	3551605	CTATAAATGCCTATTGGAGCACAAATACTTTTTGGATGGGCTTGTCGCTCCGCCTTTTTCTTAACGCTACCGGCCTCCTCCAACTCATCAACAACGATGA[T/C]TCGTCCATCTACGAGACAATTAATCTTTCCTTTTTTCCAGAGCCGACCTACAATGACTACAACGAAAGCAGCAGCAGCAACAACAACAACAACAGTACTG
i12505Gh	Chr20	28.46	28.46	D04	3239882	TCTTTGTTTTTTTTTTTTTTTGTTTCTAATGCAGCTGTGGGATCTCAATGAGATATTGCAAGGTTCCGAAAATGCTGCAAAAGGTCAAGATGCCAGTTCA[G/A]ACAGTGATAGTGATGGGATGGACGTGGATGATAATCCTTCTCATTCTAAGAAAGGTTTGCTCACTCGCTTGTGTGCCTTGATACTTTTGTGTAAACTAGA
i20148Gh	Chr20	28.94	28.94	D04	3187958	CAACAACTTCAGCTTCTTGGTTTTAATATACAAGCAAGTTTTTTGGACATGGATGCTACACATATAGAAACCTACTTCTCTGGTTAAACCCACTTTAGAA[G/T]ATGAAATGACTGTTACGCTCACATTTCTGAACTTTTATTGTTTTATGCAATTCTTTTTACATTTGAATTCAACAAATGGTAGCACTTTTCATAGCAACAC
i16633Gh	Chr20	29.93	29.93	D04	3126089	AGTTTAGTTCTATTCTTTTTATGACATAATCCTGTATTAATATTTGCATGGCATAGCATGCTTTGTAATGAGTGTCAGACCTGTTTTTTATGATAACCAG[T/C]GTGCTCCTGAAGTTCATGCTAATGCGGCAGAAACATTATGTGCAATAACTCGGAATGTGCCATCAGCATTAGCCACAAAACTCTCTAGTCCAAGGTTTGT
i12516Gh	Chr20	31.44	31.44	D04	4168069	TCCAAAGAAATATGGAAACAAATCCTATAGTTATTTCAGAGGACGGCTGTTGACTGGCAAGGGAAGCTCAGTCGGGCATAACGAAGTTGAAGGATTGCTT[C/T]GGCAGCTTGCATCTACCAGACTTGGTAGGATAGGAACATAAGATATAGGCAGTTTGGGAAGCAGCAAGTAATGCAGCTACTTGACCTGAAAGGATACCAT
i20991Gh	Chr20	31.93	31.93	D04	4228571	CTCAAGAGCATTATGGTGTGTACCTCATTGCTCCCAATTAGGTAAGCTTCGTGGCTGGTTGAAAAATTACAGAYTATATGTCCTTATTG
i12527Gh	Chr20	32.42	32.42	D04	4650322	TGGTCTCTTTGGTGGGATATTGCAACGACAACAACGAGATGATCCTTGTGTACGATTACATGATCAACGGCACTCTCCGCGATCACCTTTACGACACTAC[C/T]AACGAACCTCTAACATGGAAACAAAGGCTCAAGATATGCCATGGGGCAGCAATCGGATTGAACTACCTTCATACAGAGGTGAAGTATACTGTGATTCACC
i50372Gb	Chr20	39.13	39.13	D04	5640447	AACTGTTTGTACTTTCATTCTTTCTATAGCAATCCTGATGAGAAGGCATC R GTCTGCTATCGAACCTTCTCTGTCTCTTTCTTTCCTGCATATTTTTCTAA
i44788Gh	Chr20	39.62	39.62	D04	6048900	TGGATGTCATCCCTTAATTTAGTATAGACAAATTAAACTACAATGCATATRAGAAAAATATGATCATCCATTTTCCCAAATTTCAACTTCATCGATTCGTA
i29833Gh	Chr20	40.12	40.12	D04	5898991	TTAATAAAAACAGGTAAAATTGTTATTCTCAAAAATAGAATTTATACTTARAAGATAAATCATCACTACTTTTCAGCAGAATAACAAAGTTGTGTTTTTAG
i41677Gh	Chr20	44.97	44.97	D04	6535936	CATTGTTGATGCATACCACGAGAGTTCATCCTAAAAGAAGAAAATACATAYATAAGTTACACATCTATTCTCAGACACAGCAAAATGATACCCAATTGGTC
i12573Gh	Chr20	45.47	45.47	D04	6503576	TTAGTGTTATCATTGCTGATACTACTGACCTGCCTTCGCTTTCCAGTCTTTGTAACCAGACGAAGCTTTTGCTTAATTGTGTCGGACCTTATAGGATCCA[T/C]GGTGAGCCTGTTGTTGCTGCTTGTGCCTCTTCTGGGTACCCTTTTTCCCTTTTTGAATGTTTTTCATATTCTTGTTCCTGTATTCGGATTTTTGGATTTG
i37969Gh	Chr20	45.96	45.96	D04	6540482	TTTGTATGTGAATTGTGTATTGGTCATGTATATGAAATATGATCATATATYTGGAACATACCCAATAAATGTTAAATCCCGTTTGAATGAATGAAATTCGA
i41678Gh	Chr20	46.46	46.46	D04	6566476	ATGTTGGAAAAATGGATCAAGTGAGGAAATGTGATACCTTGTCGAGGATTMCAATGTTGGAAATTCAGGAATAATGAAAAGAGTGAACACTAAAGAAATTT
i12578Gh	Chr20	48.98	48.98	D04	6840171	GCATCAGAACCCTAAATATGGAGATCGGAGAGGCTATGTTATCCAACTGTCATACACTAACATGTACCGGTCCAATCAGAGAATTGCCAGTTATAATAAT[A/C]GACATAACAGAACCAAAGTAAAACTATAGTCTGTCAGCACGTACCAATCAAAAAGAATTTAGTAACCATAGTTTTTGCGCCGGGAAACAGAGTTATGGCT
i47846Gh	Chr20	49.96	49.96	D04	7316999	CACCTAATATGAAACCGAAGAGACACAATTTAAAACTGAGTCAACCCATCYTGGATCAAATCCCTTTTTTTCATTACCCCTTCCACAAAACCCCATTCAAC
i24065Gh	Chr20	51.97	51.97	D04	7478936	TAGTTACTTTGCTCTTCAAATGATCTCTGTGTTGTGGATAGAGAAGTTCAYGGTTCTTTATTCCTTCATTATCATAAATGTACACACAACACACACGTATA
i27554Gh	Chr20	52.95	52.95	D04	8243733	TAGGATGTTTCAACTCCACGACATGTTGAGACATTATAATGCAAAATTTTRTTTCTCTCAGTTTAGGATGACACCATGTCCAATCTCATATAGTAACACCA
i00502Gh	Chr20	56.56	56.56	D04	9057663	ACTATAATATGCATTGATAACTCAGAATGGATGCGAAACGACGATTATTCTCCATCTCGATTTCAAGCCCAAGCTGATGCTGTTAGTCTTATCTGTGGAGYTAAAACCCAGGCAAAATGATTGCCTTTTAATGGAATGTAAAATTATGGGAATTTGATTTCATTTCATGAATTAATGGCAGTCTAATTTGAAGAATATGGT
i39528Gh	Chr20	59.63	59.63	D04	9582614	TGTCGTAACAAGCATTAAATGACATTGCAATGAGAATTGGTCGTCAGGACRTTATCACATTGTCAGGGCGAAAGTCCCCTTCCAAGCGACATTGTGACGTG
i12621Gh	Chr20	59.63	59.63	D04	9555365	AATATTCGTTGAGCAACTTTAAGCGACAGTCATATAATGGTCTCGATAGAAGGCCATGCAGAACTGCTGTAGTGGTCTCAGAAGAATGGCTATGATGTTG[G/T]GGTTGTGCTACATTGCAATTGCGCAAGCATTTTGGCTTTCTCGACTGCTTCAACATAGTAATATAATCTCCAAAGCGTCACATTTTCCTGCAAGACAAGA
i27337Gh	Chr20	60.11	60.11	D04	9746896	TGTAGGAGCTGCAACAGCTGCGGGAGGTACCTGACTATTCTGATTATCACYCATCTCTTCAGTAATAATAATGTCATCTTGTTCGTATACTATATTTTCTC
i41612Gh	Chr20	61.09	61.09	D04	10609084	TTACCCTATCTAGGTTGAGACATAACCTTGGCGTCACTCATTATTTCAGTRGTCTATATTTCTTAGCCACACCAACTCATTTCTTCTGATGACTTATCAAT
i12641Gh	Chr20	61.09	61.09	D04	10599196	ATGTTTTCCTAATATTGTTTAAACATTTTTTCCTAAATTTTAGTATTATATTATAATGTTTCTGCTGATATACAGGGAATGCTATTGCTGGTAATAATAT[C/T]GCTGGCGCTGTTGATGTTCTTTCACAACAACCAATTCCACCAATGAGTCAGAAAAATGTTGAGAAGAATCAGTTGCCAGTTAAATCCACTAATCGTAGTT
i12647Gh	Chr20	61.58	61.58	D04	10685281	AGTGCCACTTTGCTTGCAAATAAGCAAGCGATCTCCATGGAGGAAATGGCATTGAGTTCTGCTTAAGAGACGACCTAGCTGCGTCGACCATAAGCTGAAG[T/C]AATTGTTTCAACCTAGTCAAGGAGCCCACATAAACAACTGGAAGTGAATTCAATATTCTACCATAAGAATCAACTGCTCTAGCTATCTCAAAGTGGCTTC
i17790Gh	Chr20	61.58	61.58	D04	10685146	ACAATCGTTCTGCTTCTAATTCGGATTGAAGTGACGACTGCAATCTCCTTAAATTCCCATTGCACTGTTTATGGGCAGAAAGAATATTGCCACTAATATC[G/A]TGTTCATCGGGACTGAATTTTCGCTGGTAAGGCGAGTGCCACTTTGCTTGCAAATAAGCAAGCGATCTCCATGGAGGAAATGGCATTGAGTTCTGCTTAA
i20937Gh	Chr20	63.08	63.08	D04	11216630	TACTATTCCTTCCAAGTTTACCATGTATATCATCCTTTCATGGTTTCCATACTTATCATTYTTCAAAGTTAGCCAAACATATCATTCTTT
i12666Gh	Chr20	63.57	63.57	D04	12702483	TCTCTCACTGTCCCCTCCTCTCCAATTTTCTACAAACCGGATGGCTCATCTTTCCCTTCATCTCCTCACATCAGCGGTTCTCATTCGCCCAAGTCTCCGT[C/T]ATCCCTTCCGTTATCCTCTCCGAGTTCACCTCCTCCACTTTCATCCACCTCCGTTATGACACCGCAGTCTCCATCATCATCATCATCGTTGAAATCTCCG
i48811Gh	Chr20	64.05	64.05	D04	12936314	ACAATGAGATAATTTATTTTTAGTGCCAAGAGGTTAGAACTATCGAGCTGKGAAATAGGGGAGACTTTAATGAATAAACTGTACTAATTGGCTAAGTCAAA
i60531Gb	Chr20	64.53	64.53	D04	13561679	AGTAGGTCTTGGTATCGCGATTTCAAAGACAGTAGTCAAACTYCTTAACCTAAGGACCAAATTGCAAAGCTTCCAAAATTAAACGGGGTGGAT
i12683Gh	Chr20	65.02	65.02	D04	14314666	GATGTGATTCAACATGGGAGCCGGGGAAAAGATTGGGCTGTGCGGCTAGTTTTTATGATGGTGAAGTGATCCAAAGAATTCAGGAAACTGAACAGCAGAG[G/A]TAACCTATATTTTCTAGTTTGTACTTTTTTATGCTGATTTAGTGTAGAAGATTGTGTTGTTGGCTCTCTGTGAGTGTTAAAATAGTCTGTAGGTGTTGAG
i56338Gb	Chr20	66.51	66.51	D04	16202548	CACCGTTTATTGAGTTATATGTGGAATTTTCATGGCCAGATGAAGGATTTRCGACTTCAACATCTCTTCATGTTCGAGAGGCGAGAATGGTTGAAAATTTC
i12695Gh	Chr20	67.49	67.49	D04	16231705	TAGGTGTCTGGCTGACCTGTGTGGTGCATTGCATTGTGACCTTGTCATGGATTCTTCACTCCGCAAGACTAAGTGCAATCCTGCTGCTGCTGCGAGGAAT[A/G]AACATCTTTGTGAGGTACCTTCAAAATGATTTATTAGGCTAGTTATATACTTTGGCATTCTTTATGTCATTTTTTGGGACTTCTCTGCAGAGTCTTGCTG
i28912Gh	Chr20	68.47	68.47	D04	21173803	TTTTTTGTAATCCAGAATAGTATCTTGGTTTACTGACCATGGTTGGTAGGMGAAAGAATGAGGCTTTTGCGAGTTTTAAAGATATGTTTAAGAAGTGTATT
i20191Gh	Chr20	69.45	69.45	D04	20986927	ATCGTGTACACCAATTGAATGCTTGAAATGTGTTGTTTCTTTATTAAAAGACTCGGCATATCAGTGGTGGAATACATTGATTTTGATAGTACCAAGGGAT[C/T]GTGTAAATTGGGAATTCTTTCAGACAATGTTCAAAAAGAAATATGTAAGTCAAAGGTTCCTAGATAAGAAACGTAGAGTTTCTTGAATTGAAATAGGGCT
i10383Gh	Chr20	70.96	70.96	D04	35197083	CTTCCATGGATGCAAAAGTAACTATTTGTTTTGTCTACAATGTAACCTTAAACATTGCTTGTTTGGTTCTTCTGGGTATGTGTTCCTTATTTTTACTTTG[T/C]TCAAAAGCTTTGGACTTTGTAGATAAAGAAGAAGAAGCCAAGCTCGGCTAAGGAAAAAAATCTATTCTTCCCCTTCCACGCCTCAAATTTGATGATCAAT
i48783Gh	Chr20	72.46	72.46	D04	37549880	AAGGAAAGAAGTTACTTGATTGGTCGTGGTTGCTCCAACTGCTAATGATGKGTGCTTCTTTCTTTGATTATGTAAAGCTCAAATTGTTTGTGTCTCCTTCG
i43816Gh	Chr20	72.95	72.95	D04	39098587	TCTATGAAAGAGGCTATAATAGGGGAGCAAAAAAGGGAAGGTAGTTGAGCYAGTGAAAGAGTAAGAAGATGTGGAATTCCTCAAATTTTTAAAGCATAGTG
i35236Gh	Chr20	73.44	73.44	D04	37857843	CGGGTTGATTCAAGATGATTCCAAGCTCTAAAATTTGTTCCAGACTCGAARATACATGTGACACAGGTTTAGCTCGGACGAGTAACTTGATGTCGTTTTAT
i56799Gb	Chr20	76.57	76.57	D04	41806726	TCGACATGTGATTTTTGACATTCTGACATGTACACAAGAAGGTATGATGTRCTCCCTACGACGTCCACCGGCGAGGGGACCTCTAACATAGAAAATGTTGG
i12726Gh	Chr20	77.57	77.57	D04	41425896	AGATTTTATCATGCATCTCTCCTAGGTACAGTTAATGTTTGGCCTGATGTACCCAGTTAGGAAAAGAACATACTGTGTTAAATTGTAGAGCTGAAAGTGA[T/C]AGATAACGTAACCAGAGGTGAAGAAGCCGCATGCTTGCCCATGTTGACACCAACACCGGATATGATCTAACAAGGCCAGGAGTATCCTGCATTTGTTATT
i46971Gh	Chr20	78.07	78.07	D04	41533042	ATGGGCGTGTGTCTCAGCTGTGTGTGACAAACGGCCTGGCATATGGGTGTKTGGTTTGGTCGTGTATCCCCTGCATTTTAAAATTTCAAAACAAAATGCTT
i19380Gh	Chr20	79.57	79.57	D04	42831015	TGATTAGAGGGCATTGAATCGAGTTCATTTTTTGCTCAGAAGTCAAAAGTTAGAAAGCTAAAATGAAAAGAAAGGATTACTTGTGTTTTGAATTCAACAT[T/C]GGCTTTTTCTCGATTTTCTCATGTTTAGTACGTTGGCCTAAACTATGACCGCACTTTAGGTATGGCGTTTTCTAGGGTTTAGTTAAAGCTTTTCAGGGGC
i50541Gb	Chr20	80.05	80.05	D04	43052832	CAATATTTTCCCCACCAAAGAAAGCTTTCCCTTTGCTCAATTTCACAAAGRCTTCCTCCAACAGCACCATCCCTTCTGAGACTTCGGCCATTGCTGCCCTT
i14272Gh	Chr20	80.53	80.53	D04	43785364	AAGGGAATTTGTTGTGTATTTAGTGGAGTGATTTAAGTAAAACACTGGAACAGTGTATATAAATACAACTGCTGTTTGCTTATGAATCACGCCAGTGTGGYTGGAAATCCTGATGCGTACTGAAATTGGTTGTTGTCAGTATACTTTGGAATTGGGGACCAAACCACTTGATGCCTTTGTCAACGTGAAAAAAGATGATGG
i12764Gh	Chr20	81.51	81.51	D04	44328753	AAATATAAAATGAGGTACTCACCAAAGGAGGACCCTGAAGATTTCCTGCAGGTTTTGACAAAGTACCAGATGAGCTTGAGGGAACAACGTTAACAGAGGG[C/T]GAGGGAATAACATTTGCTGGGGGAATGACTCCCAGAACTGGATTTGAGCTTGGCTGATACAATGTATTTTTTAGAGGATCAGGAGTTTTCTGCTGGGATT
i22006Gh	Chr20	84.58	84.58	D04	45192909	AGTTGCCAAGTTCARGTACCAAAGTGAACCAAAAATAATACATGTACCAAAGTGGACCTAATTGCCAAATTTTAGGGCCAAATATTATATTATTCC
i42746Gh	Chr20	86.05	86.05	D04	45792221	ATGTAACCTCCATCGCCCTACACATTATATTCCACACACACACACACACAMAAAAAAAAGAGAAAAGATTAATTTGATCATAAAAACAATTTATACATCTT
i20211Gh	Chr20	87.02	87.02	D04	46042656	ATCCTTAAATAAGAGGATAATGTGCTTCAACGCACTTGAACCCACGTCCTCTTAAACTAACAACAATGTCGATACCAACTGAGTTAAGACTCAATCCACA[A/C]ATGTAACCAATATTTTTGGATGTTTTAGTTGAATTCAACCACCAATTTGGGCAAGTCTTGACTTCAAAAATAAAACTTTTATTGCATACCAAATGTACTC
i12783Gh	Chr20	91.72	91.72	D04	46580511	GTAACCATCGAAAAACTTTGCATTTTACGAGTTATGATCGTTTTTTGATGCTTTTGTAAAAGTATTGCTCCGTTGTCTTGGCTATCAATGAAATTGTATG[T/C]AAACAATTTCTGGGTTTGAACAACTTATAAACACTCTAGTTATTTACAAGGTAGGATTTGTATGAAATTTGGTTAGAACTTAGGGTTTATGAATTAGTTT
i17836Gh	Chr20	92.7	92.7	*	*	TCGGTTGTTCCTTGTTTCTCCGGCGAGTTGAATTGGGGTTCCGATGATCTTTGAAGCTGAAGCTCCGGTCCAAGTAGATGATGAACATAACGAGAACCGG[C/T]ACCGGATTCCATCGCTAAAAAAATCCCAGTTTCAAAAACACCTCTAATATCGAACTCCGATCTGAATATCCTTCATTAAAACTGGGAAATTAAAAAGAAT
i12791Gh	Chr20	93.18	93.18	*	*	AACCCAAGAGAAGCTGGCTCACATATACCAATCACAGCCTACATTCGAAATAGAATTTAAGAAATGCGTTAATGAGACTGAGACAATTAATGAGTTTGAA[T/C]CATCATGGGTTTCGCTTCTGGAACGTTACTTTGTCATGGACAATGAATGGCTTCAGTCAATGTACAATGCTCGGCAACAGTGGGTCCCTGCTTATATGCG
i12800Gh	Chr20	94.17	94.17	D04	46645848	AAGATAATGTCTTCCCTCTCAAAAGAACCTGATCTTCAGGATTCTCCTGGGATGAAAATTTCATTGATAACTTGCACAAATTCTTAAAAACAATAAATCC[A/G]TCCTCCCTAATTTTACTACTAATCCCACCAGGACACAATTCCACCTCGTCCTTCATCTTTTCCGACCCAATTTCCTCCCCCTCGTCCTTAGACTCACCAT
i12806Gh	Chr20	94.65	94.65	D04	46705891	TTATCTGAATCTCCCTCCTAACATCATCCAAATCCTCTTTGGCAACCAACTTCCTCTTCGATATCGACTTACAAGCGTACTCGATCCCCGTGGAAAGCTC[G/T]GTACACAAATACGTAGTCCCGAACTGTCCTTGTCCTAACTTAGGACCTAAAGTGTAAAGGTCACGAATGTTGGGAGTCTTATGACCCATAACAAAATAGG
i12808Gh	Chr20	97.18	97.18	D04	46824328	TGCCCGGTCTTTTAACAAAGCTTCCACCGCTCTTCTACCTGAAACCAGAGCTCCATCAAAGGTAGCCGAAGTCATATAATCACCACACAAATACAAACCC[G/A]GTCCGATGTTGGGATTCTTCATCAAATCCGTAGGTGGTGATTGGTTCGGTTGTGCAAAACCGATTCTATATGTTCTTAAGTGCCGCCATGACTCGACTTT
i12816Gh	Chr20	99.76	99.76	D04	47006711	GTTCAGGACAGTTAATTAAAACACCAAAAAACCAGTCCTACCAATACTAGAGAACACAAGATATATAAATGTCCTCAACACTAACATAGCAACAAGATAC[G/A]TGCTACTTAGAGTCTCCAGTAATCCATCCACAAGATTATTCCTACAAAATTCAAATGCAAAAGTAAACAGTTAAGGATTAGAACTGCTTTGCAAAGGTAA
i26050Gh	Chr20	100.25	100.25	D04	47013802	TGGCACGTTAAATCATCGTTTCAAACATAAATTTTAGTTTAAATTATACARTTGGTCCCTATTTTTATTTTTCGTTTTGAGCAATTTGTCCCAATAACTCA
i12818Gh	Chr20	102.29	102.29	D04	47084584	GCTGCTTTGGTTAACGCAGAAATTGGTTGGTTGTGGATTTGAGGAAGAGGCTGTTGAGAGATGGGCGTCGGCTTCGAATTTGGCTCAGCTTTCGGTTGTG[G/A]CTGAAAACCGGGTTCAAGGTTCCCTCGTTAAGGTTTCGGGTACGTTCGTTTCTCCCATTACTATTTTTAAACTTAATAATGGATTTAGCTCAATCTGGTT
i46852Gh	Chr20	102.79	102.79	D04	47233750	CAATTAGGAAAAGTATTAACCATCGCGTCATTTCCAATTTTTCTATCAAGRCATTCAGAGACCCCTTATCTATGCCAAGTAAAGGATGGTCTTTCGAATCC
i12820Gh	Chr20	103.47	103.47	D04	47247058	TGAATATAGTGTAAAATCTTGGATTACATGTATGAATAGACCAATCTCTAAAACCTATGGTTCTCAAAGATTGCATGCATTTAATAAAACAGAAACAACT[A/G]TAAAGAGTATGCATTAGATGAAGCAATTTAGTTATTGATAATTGTCAAAAAGATGACCTAACATAGTAGATGGAAAAATAACATTACCACATTGGATACT
i33365Gh	Chr20	104.14	104.14	D04	47442292	TCGGCATTTTGAGCTTTCTTCATTTTCAGAGTAAGGATTTTGAGGGAAGTYGCTGCAAATGCATGCAAGGTAATTAGCGTTCRAGTCAATAACGTAAACAT
i12828Gh	Chr20	105.66	105.66	D04	47550918	ATTTCAAGAAAACACATTTTCCTGGAATGGTGAGACAGAAGTCTTACATATTTGATGGTCATGGAAATTATTACAACAAAGAATGGGATCTAATTGAAGG[T/C]AATGGCAAGCAGTTTTGTTGGTACCATGTTGAGCTTCCTAAAGGGAAACAAAAGCTTTCTCAATCTGCACAACATCTCATTGATGTTCTTTGTCCGCCAT
i41002Gh	Chr20	110.51	110.51	D04	47958721	GATTGTTTGGGTGAGTTTTGAAATCCAAATACTAGTACAAGTATAATCTAMCCACGCTACTTTTTTTATTTATTGTTTACTTCGACTCATTGAATTTCAAG
i12843Gh	Chr20	111	111	D04	47939786	TCGGAAGTGTCTGTCTACCGAGCCCTAGTTCATCAACAAAGCCAATGGGTAATATTGAATTTGGGGACATACTTGAAGGTCTAGCAAAAGGGGAACTTGA[G/A]TTTCTTCAATTTTTGCAGCCAAAGAAAGACAAGTGACAGCAGCAAGGTGGATCATCCATGGCTTATTATCACTTTGAAAACGAAAGCTAGTCAAGAACCG
i12852Gh	Chr20	113.58	113.58	D04	48102725	GTGTTAGTATATTTAGTTTGTATAACTCGGAAATCAACTATCAGACTAATGCTTTCGTCGGTACACAATACTATCATAGAAAACCGTATCCATTTGAAGA[A/C]CTTGAAGATGATGAATGCATCTCTCCAGCACTGCAGAATTTGTTTTCCAGGTCTAAAGTTAATAACTGCATGAACTGGAGCGGTGAAATCAATTTTCGTG
i12862Gh	Chr20	114.59	114.59	D04	48475297	CTTTGTTCCAAGCTTTGTTAAGGCAAGCCGAGGAAGAGTTTGGTTTCGATTATCCGGTGAGGGGTCTTATTGTTCCATGTGCCGAAGAGGAATTCATCAA[G/A]CTAACTCGAATAAGTAATGCGTGAGCCAAGGCTCATAATATTTTTTTTGGGTACATATTACAAATTAGAGAAGAATGATAATATCAAGATATAAATCTTG
i00266Gh	Chr20	115.09	115.09	D04	48301457	AGCATCATCGCCCCCGTAAGCCGAAATGTTAGGTCTCGGTTCAAAATCTTCTGCAAAAGATGATGATTTATCTCCTTTTAGATTAGCGTCATCACCGTAARCTGAAATGTTTGGCCTTGGTTCGAACTCCTCATTAACAATAATCTTCTCTTCCTTAAGCTCAATGTTACCTGATGTATGGCACTTGGTTTTCTCATCGGG
i12867Gh	Chr20	117.15	117.15	D04	48604287	GACATCTTGACTATATTCGAACTGTGCAGTTTCATCATGAGAATCCTTGGATTGTGAGTGCCAGTGATGATCAGACTATCCGCATATGGAACTGGCAGTC[A/G]CGAACTTGTATCTCTGTGTTAACTGGTCATAATCATTATGTTATGTGTGCATCATTCCATCCTAAAGAGGACCTTGTCGTGTCGGCCTCCCTTGATCAGA
i47995Gh	Chr20	118.68	118.68	D04	48642027	AACTCGGGTACAAAGTTCTCTTCATAGCTGTCACGAAACTCTCTCTAAAAYTTCTCTTGCGACTACATCTTGTCGCCTCTTAATTGGCATCATAAAACAAG
i12876Gh	Chr20	121.92	121.92	D04	48725093	GGGGTTCAAGTAGAAATCAATCTTCAAGTCAAGTTTAGGGCTTCAAAAAATTACCTTACTAAACTTCTTGGTCTATTGGAGACTTTAAGGTAAGAGAGGG[C/T]TTGGGTCATGCACTGTAGAAGGAGGAGAATTGAGCTGACTGGAGGAACAAAAGGACGAGGCCGGGACAGAACGGTGGTCAGAGGCTTGCTTGGCGGCACC
i12878Gh	Chr20	121.92	121.92	D04	48742306	ACGCACCTTGGCCGAGGTCTGGGGTCATGGGATGAAGAGCATCACCGGCTACACAAACGTTGCCTTTGCTGATATTTCCCCAAAGAAGCAGCTCCAATGG[T/G]TTCCTATACCTTAATGGAGATGATATAATGCATTCTAGCGAAGTGTTTGCGATGATTGATTTCATCTCATCTGATGCATCTTTAAGCTCGTTTGCTACGA
i12895Gh	Chr20	124.04	124.04	D04	49009486	GGATTGTAAGGGGGTTATAGTGATCCCCCCGGGAAACTTTAAAATCTCAAACTTAGAAGGCTGTCCAAAAATGGAGGTTGTCAAAGTCAGATTGGAGTGT[C/T]GGAGGAACAGCTCGATTAAAGACTCTCTCAGCACGCTTAGGGATATTTGGTTTATCAGTCTATTTACGGGATCGGGAAGAACACCAAACACTACATACGT
i12893Gh	Chr20	124.04	124.04	D04	49000050	CTATGATAAGCAAAGCTTAGCTTGCTTTTATCAGCTTTCTTAAGTATAATTAGTGTTGGATTTGAGTGTAGTGCTAGAGTTTAGTTTTATATATATGATC[T/G]ATAATATGATGGTTTTTGAGTAATGTTCTGTGGCAATGGTTTACATGTACTCTCTTTTTGTAATAAAATAAACTTTTGTGTTGGATACGTACTTATATCG
i00113Gh	Chr20	125.4	125.4	D04	49497606	CACAAGACAACAAAACACTATAACAGATTCTGACCATGCTCTCCTACCTTCTTGACCTGTAAGTCCATTTCCACAAGCTCGACCGAAAAAAAAGACGCTTYCGAACTTTTTTATCTCATTTCTTTTGTATCTTTGTGTTGTGTACATAAAAATTTGCAGAAATGAAGTGTAAAAACATTATACTTATCATTGATTTCTGCC
i20225Gh	Chr20	127.42	127.42	D04	49903648	AGTGACACGCTAAAGACATAAAATCCAAGTGGCAGATCTAGGCCAATTATTGTCTCGTGTGCCATGTTCAGATTTTCAGAGATTCTGCTCCTTCATTTTC[C/T]TTCATTTAAAATTTGTCGATCCCTGTACTATATTTAATTTGAGGATTTAGTTCATCAAATGTTTTAATTTGAGATAATTTGGTCCTTTTATTATTAATAT
i21454Gh	Chr20	128.4	128.4	D04	50149978	CTCAAACCCATAACTTCCAACTTGTTGTAACAGTAATGGTCACAGTCGAGCTAAGACYCGTTCTATTTCTATTTATTTCATACT
i12924Gh	Chr20	130.98	130.98	D04	50335584	AGCTTAGATGCAAATTGTAGCATAGGTTCGCTGTTGATGTAACATACATACTTCCCAGTTTTTCTGTAAGCACTTGTTCATGCTTGTATATACTTGTAAT[C/T]AATATGTTAATTTATAATAGGCATAGATGAGCTAGATACAAATTGTAACATAGTGTTTCTGATCCAGCTGTAACCATGGATGTAACATAAATGCTCCCCA
i12923Gh	Chr20	130.98	130.98	D04	50334807	TGACTCATCATCTATTTCAACTGGTTGTCTCATAGATACGAGGGTCATGCCTGTAGGACTACTAGTCTCATTAGGCTTTATTTACTATTAAAATGTGATG[T/C]GATGCTCGTACTGTTAGTGAGTAATGCGGGTAGCTTCTGGGTGGTGTCTGCCTTTTTCATTTTCTTTTCTTCTTTTCCTCTTTAATGTCTATTGACATAG
i00527Gh	Chr20	136.56	136.56	D04	50977369	TCACAATCTGCGCGCGAGATTTCCTCGTAGCGATGTGCAATGCCGTATTCCCCTTTTTGTCACGTTCGTTCAGAATGGAGTGATTGGCGAACAATAATTCRTCAACTACTGCCGGACATTGACCCTTGACAGCCATATGGAGTGCAGTTTGGCCTTTCTTATCTTTGATGCCAACAATTCCTTGATCGCAATCGATAAGAG
i58262Gb	Chr20	139.11	139.11	D04	51295622	TGAGTAAAATTAAGAGTTAAACCAATCAAAATATGTGCAATTGGCGGAAAYGTTAGTGTTGTGATTAATTATCCTTAATTACTCACTTTTGAAATTGACAG
i10507Gh	Chr9	0	243.08	D05	61711575	CCACGGAGCTGCTCGTGCTGTAGGAGGATGTGCAATATATGTCAGCGACAAACCTGGACAACATGATTTCAACCTGTTGAAGAAGCTTGTACTTCCCGAC[A/G]GTTCAGTTTTGAGGGCGAAATATCCAGGAAGACCAACTAGAGATTGCTTATTTTCTGATCCAGTCAGAGATGGCAAAAGGTTACATATAATGTAGACTAA
i17061Gh	Chr9	1.01	242.07	D05	61550385	TAAACCTTAGTTGGAATCGGTTTTCGGGCAAAATCCCATCCGAGTTCTCTGGTCTTACAAAGCTAGCAATACTTGACTTGTCCCATAACAAGTTCTCTGG[C/A]AAGTTAGATGTTCTTACAAGTCTTCAAAACCTTGTTTCACTTAATGTCTCCTTCAATGACTTCTCAGGTGAGTTGCCGAATTCATCTTTTTTCCGAAAAC
i25391Gh	Chr9	1.51	241.57	D05	61480601	GATGGGGCCACTGGCGTTGTCAAGGTTAGTGGTGGTGCCAAAGTCGGTGAYCGTCCGGATTATATTGAGAGTGGTAAGAGCAGTATGTGTAGAGGTAGTAC
i31985Gh	Chr9	2.54	240.54	D05	61407156	CGTTTTGCAAGAATGGGGTTATTTCCCTTTTGCCCCTCCTAGTTTTTTCARCGCGTTTGATGTGGTCCTTCCCCTTTAATTTATTTATGATTTAACCCCGA
i62801Gt	Chr9	4.12	238.96	D05	60728899	CCCTGAACATTTCCAATCACCTCTGAGTCAGGCTCAGGACCAGTCCTGAGRGGATCATTAACAGCAACTAGGGTGGCAAATGTCACTGATGAATTATTGCT
i23267Gh	Chr9	4.62	238.46	D05	60762592	GGGATGGAACAAATTGAGTGGACAAATTCTATTGTCAATTCTAAACCTAAYGCAGCTGGAATAATTGAAAATAGCTGGAAATTCATTAGAAGGTTCCATTC
i41598Gh	Chr9	4.62	238.46	D05	60622946	ATGGCCACCAATGTGTCAGAAGAAATTCGCACGGCCTATAATGTCCGAAAMGATTTCGAAAAGCTCGAGGAGACCATGAGCCGCATTCAAGCTGTGCTTTT
i10481Gh	Chr9	5.68	237.4	D05	60446584	TGTATATAATTTAATCATTAAATATACATATAATTTGTTGTAAAAAGACATTAACCTGAGCGGGAATTCTGGCCCCAACAGTGAAAAGGAAGTGGGCGAA[A/C]CCACCAGACACGGCGGAGGCTAAAACAGTCAAAGGATTATAAGCGCCGCCATTAGTGACCTTACCCAAGAAGGCGAAGAAGAACATGTTGATAACGGATA
i46928Gh	Chr9	8.43	234.65	D05	59714639	CGAGAAGGTGTTGTGCCAGGGGTCATGGTTGTATATGGGCAATACCTAACRGTTCAACCTTGGACAATGGATTTTAGCACAGTATAGGTTTATCCAAGCAT
i17037Gh	Chr9	10.03	233.05	D05	59686904	AATCCTGCAGTACCTAAATTTGTCATTAACAAGCATAACCAAGCTACCTACGGGCCTTTCGAATTTGAGAAACCTCAGGTGTTTGTTACTGGATTATACT[A/G]TGCATCTTAAAGAGATCCCACCGAAGGAGGTGATGTCTTGTCTTTCACTGTTGCAGGTGTATAGTAAAATGAATGGGGTGATGGAGTACTTTGATGAAGT
i00939Gh	Chr9	11.63	231.45	D05	59638232	AGGAATAAAAATCAAATGCTGTGTGCTATAAAAACCATGAAATCTTACTAATTGGTCTTCATAGTTCATACATCGAGTAGCAGCCTGCGAGGGTCTTCGAYAACATCCTTGATACGACGCAAGAAGAAGACAGCCTCTCTTCCGTCGATCAATCTATGGTCATAAGTGAGTGCAATGTACATCATCGGCCTTGGGACTACC
i10447Gh	Chr9	12.67	230.41	D05	59556354	TATGTTCAAGGAGTATGTTACAAAACCAGGATTTGGAAACAAAAAGATTGATGACGAAAAACATTTGCCGCAGATTGCGAGTGGAAGGCTCAAGCGGGCA[A/G]CGTTTGTGTTGCTTCGTTCGATTGGACCTGCAGTGGGATATGCAAGTCTGTTGAGAGGATGAAAGACGTTCACCGACGGTGTGGAGAAGGCAAGAATGCT
i41308Gh	Chr9	13.73	229.35	D05	59523317	GCAATAAATCATCCAAGACAACCTTAGTTAAATAGAATACCAGATATCTTRGAGCCATTAAGTGTAAGAAAGTACGTAAAGAAGTCATTTGATTAAATGCC
i42488Gh	Chr9	14.26	228.82	D05	59377397	GGTTTCAAAATGAATCACGCCAGATATTACAACGAAATATTACGCAAAATRGGTCGTATAGAGAACATTGAGATACCAGTACWAGTTATTGACTGTCGATC
[truncated: 1,132 more rows]
