# Supplementary material for: High-density linkage map construction and QTL analyses for fiber quality, yield and morphological traits using CottonSNP63K array in upland cotton (Gossypium hirsutum L.)
Source: BMC Genomics. 2019 Nov 21;20:889. doi: 10.1186/s12864-019-6214-z (PMC6878679; doi:10.1186/s12864-019-6214-z)
Supplement: Supplementary file 3 — Additional file 3: Table S3. Information of 2884 previously reported QTLs for the eleven traits. [file 12864_2019_6214_MOESM3_ESM.xlsx]

## Sheet: Sheet1
Table S3. Genetic mapping details of the 2,886 previously reported QTLs for 11 traits* identified in the meta QTL analysis.
QTL	Chromosome	Trait	LOD	PVE	Position
qBW-A1-1	A1	BW	3.08	3.08	15.35
BW2.w	A2	BW	3.04	6.07	0.01
BW2.w	A2	BW	3.04	6.07	0.01
BW2	A2	BW	3.9	4.8	61.8
qBW-chr2-1	A2	BW	6	6.97	65.2
qTL-BW-E2-Chr2	A2	BW	0	13	107.128
BW1.w	A3	BW	2.04	3.56	54.89
BW1.w	A3	BW	2.04	3.56	54.89
qBW-A3	A3	BW	0	0	58.6
qBW-chr4-1	A4	BW	2.86	5.3	38.01
qSCW-c4	A4	BW	2.73	6.74	47.4
qBW-A5-1	A5	BW	3.22	2.22	0
qSCW-c5	A5	BW	3.78	8.24	6.01
qSCW-c5	A5	BW	2.52	0.0524	20.84
QTLBW3.j	A5	BW	3	9.08	26
QTLBW3.j	A5	BW	3	9.08	26
qBW-chr5-1a	A5	BW	2.4	7.54	26.01
qBW-chr5-1b	A5	BW	2.63	7.2	32.01
qBW-chr5-2a	A5	BW	4.61	9.69	37.34
qBW-chr5-2b	A5	BW	2.05	3.84	38.59
BW5	A5	BW	3.48	4.4	104.4
qBW-08A-c5-1	A5	BW	3.08	12.45	150.85
QTLBW16.m	A6	BW	3.35	5.89	6.01
QTLBW16.m	A6	BW	3.35	5.89	6.01
QTLBW14.m	A6	BW	5.51	6.21	12.91
QTLBW14.m	A6	BW	5.51	6.21	12.91
QTLBW15.m	A6	BW	4.7	5.92	14.81
QTLBW15.m	A6	BW	4.7	5.92	14.81
qBW-chr6-1b	A6	BW	2.69	5.13	50.32
qBW-chr6-1a	A6	BW	2.9	7.05	52.74
qBW-chr6-2	A6	BW	2.64	5.47	71.65
qBW-chr6-3	A6	BW	3.2	6.44	87.26
QTLBW3.e	A7	BW	8.4	15.2	6
QTLBW3.e	A7	BW	8.4	15.2	6
qBW-chr7-1	A7	BW	3.1	6.21	22.08
qSCW-c7-1	A7	BW	4.49	11.61	56.79
qSCW-c7-2	A7	BW	4.95	12.27	61.96
qTL-BW-E3-Chr9	A9	BW	0	12.9257	43.5
qBW-F2-A9-1	A9	BW	3.42	3.66	56.51
Ga7_ABW_10_(4.07+)	A10	BW	4.07	0.09	16.11
qBW-A10-1	A10	BW	3.09	3.16	16.46
Cs8_ABW_10_(4.37+)	A10	BW	4.37	0.182208	18.11
qBW-A10-2	A10	BW	3.45	3.54	27.16
QTLBW1.d	A10	BW	2.74	7	30.3
QTLBW1.d	A10	BW	2.74	7	30.3
qBW-F2:3-A10-1	A10	BW	2.7	7.19	77.71
qBW-F2-A10-1#	A10	BW	5.44	4.76	104.01
qBW-A11-1	A11	BW	3.79	3.89	9.85
Br7_ABW_11_(6.5+)	A11	BW	6.5	0.14	43.41
qBW-08A-c11-1	A11	BW	6.59	21.12	69.5
qBW-chr11-1	A11	BW	6.7	14.11	87.95
qBW-chr11-2	A11	BW	3.74	10.44	99.47
qBW-A12-1	A12	BW	2.67	8.39	2.01
qBW-chr12-1	A12	BW	3.93	7.96	2.96
qSCW-c12	A12	BW	2.9	0.0599	11.1
qSCW-c12-1	A12	BW	2.71	5.65	13.1
qSCW-c12-2	A12	BW	3.01	5.87	13.36
Cs8_ABW_12_(3.93+)	A12	BW	3.93	0.164791	64.21
qBW-A12-1	A12	BW	11.69	12.67	69.37
qBW-F2-A13-1	A13	BW	2.64	5.02	52.91
qBW-F2-A13-2	A13	BW	2.77	4.65	58.21
BWA01	A13	BW	3.71	6.4	115.7
qBW-chr13-1a	A13	BW	2.91	6.18	130.09
qBW-chr13-1b	A13	BW	3.65	7.75	134.49
qBW-D2-1	D1	BW	3.54	9.6	3
qBW-D2-2	D1	BW	6.41	20.8	12.99
qBW-D2-1	D1	BW	4.25	13.1	20.23
BW14	D1	BW	5.36	9.3	45
qBW-chr14-1	D1	BW	5.16	10.16	83.89
BW14	D1	BW	6.05	12.3	90.1
BW_15	D2	BW	4.14	7.3	2
qSCW-c15	D2	BW	5.34	15.28	39.68
qBW-D1	D2	BW	0	0	55.6
qBW-chr15-1	D2	BW	3.46	7.72	103.01
qBW16.2	D3	BW	4.37	5.15	0
qSCW-c16-1	D3	BW	3.62	6.69	4.61
qSCW-c16-2	D3	BW	2.74	5.44	14.32
BW_16	D3	BW	7.83	11.7	30.3
qBW16.1	D3	BW	5.85	6.5	91.9
qBW-D3	D4	BW	0	0	12.3
qBW-D3-1	D4	BW	1.53	3.5	19.84
qBW-D3-2	D4	BW	2.27	13.5	22.49
qTL-BW-E4-Chr17	D4	BW	0	17.6708	26.9
qBW-D13-1b	D5	BW	8.17	15.94	0.01
qBW-D13-1c	D5	BW	3.38	11.06	2.01
qBW-D13-1a	D5	BW	3.53	12.71	4.01
qBW-D13-1	D5	BW	5.31	5.51	8.78
qBW-06A-c18-1	D5	BW	3.21	16.4	9
qBW-07X-c18-1	D5	BW	2.67	10.52	17
qBW-F2-D5-1#	D5	BW	4.09	9.86	74.11
qTL-BW-E1-Chr18-1	D5	BW	0	19	79.354
BW1.x	D5	BW	3	9.6	86.8
BW1.x	D5	BW	3	9.6	86.8
qTL-BW-E1-Chr18-2	D5	BW	0	20	88.468
qBW-F2-D5-2#	D5	BW	4.53	3.37	96.91
qTL-BW-E3-Chr18	D5	BW	0	22.2496	129.122
qBW-F2-D5-3	D5	BW	2.58	4.89	142.01
qBW-07X-c18-2	D5	BW	4.59	19.58	142.45
BW2.x	D6	BW	3.4	27.3	148
BW2.x	D6	BW	3.4	27.3	148
QTLBW17.m	D8	BW	3.71	5.5	0.01
QTLBW18.m	D8	BW	4.35	8.17	0.01
QTLBW17.m	D8	BW	3.71	5.5	0.01
QTLBW18.m	D8	BW	4.35	8.17	0.01
QTLBW19.m	D8	BW	3.37	7.43	4.01
QTLBW19.m	D8	BW	3.37	7.43	4.01
qSCW-c21-2	D8	BW	2.79	5.97	6.32
qBW-D11-1a	D8	BW	3.88	19.57	22.21
qBW-D11-1b	D8	BW	5.22	17.64	22.21
qSCW-c21-1	D8	BW	2.59	5.58	32.17
qBW-06A-c21-1	D8	BW	4.15	25.27	45.35
BWD02	D8	BW	3.37	5.4	65.1
Br7_ABW_21_(3.59+)	D8	BW	3.59	0.09	71.71
qBW-Chr21-1	D8	BW	2.98	0.0144	171.35
qBW-07A-c22-1	D9	BW	2.99	12.04	3.65
QTLBW6.g	D9	BW	7.47	44.8	8.91
QTLBW7.g	D9	BW	4.23	27	8.91
QTLBW6.g	D9	BW	7.47	44.8	8.91
QTLBW7.g	D9	BW	4.23	27	8.91
BW22	D9	BW	3.62	9.9	19.5
QTLBW8.g	D9	BW	3.25	14.2	26.51
QTLBW8.g	D9	BW	3.25	14.2	26.51
QTLBW9.g	D9	BW	4.78	24	31.81
QTLBW10.g	D9	BW	3.47	3.5	31.81
QTLBW11.g	D9	BW	3.16	38.8	31.81
QTLBW9.g	D9	BW	4.78	24	31.81
QTLBW10.g	D9	BW	3.47	3.5	31.81
QTLBW11.g	D9	BW	3.16	38.8	31.81
QTLBW12.g	D9	BW	3.07	19.8	55.61
QTLBW12.g	D9	BW	3.07	19.8	55.61
QTLBW13.g	D9	BW	3.84	13.6	71.91
QTLBW13.g	D9	BW	3.84	13.6	71.91
Ga7_ABW_23_(5.27+)	D10	BW	5.27	0.146583	21.21
qBW-chr24-1	D11	BW	3	22.13	0.01
qTL-BW-E4-Chr24	D11	BW	0	12.5719	20.921
qBW-07A-c24-1	D11	BW	2.77	13.54	39.1
qBW-chr25-1a	D12	BW	2.38	6.59	8.01
QTLBW5.m	D12	BW	7.55	14.8	13.71
QTLBW5.m	D12	BW	7.55	14.8	13.71
qBW-chr25-1b	D12	BW	2.9	6.28	15.09
BW25	D12	BW	5.92	7.1	15.4
QTLBW3.m	D12	BW	3.1	3.87	16.41
QTLBW3.m	D12	BW	3.1	3.87	16.41
QTLBW4.m	D12	BW	4.42	7.18	17.31
QTLBW4.m	D12	BW	4.42	7.18	17.31
QTLBW1.m	D12	BW	5.82	11.46	18.01
QTLBW1.m	D12	BW	5.82	11.46	18.01
QTLBW2.m	D12	BW	6.54	13.85	19.01
QTLBW2.m	D12	BW	6.54	13.85	19.01
QTLBW9.m	D12	BW	2.76	5.08	23.71
QTLBW9.m	D12	BW	2.76	5.08	23.71
QTLBW10.m	D12	BW	6.9	7.49	25.91
QTLBW10.m	D12	BW	6.9	7.49	25.91
QTLBW6.m	D12	BW	6.18	12.18	26.91
QTLBW7.m	D12	BW	7.7	16.79	26.91
QTLBW6.m	D12	BW	6.18	12.18	26.91
QTLBW7.m	D12	BW	7.7	16.79	26.91
QTLBW2.j	D12	BW	3	9.79	28.4
QTLBW2.j	D12	BW	3	9.79	28.4
qSCW-c25-2	D12	BW	2.97	0.0654	28.42
QTLBW8.m	D12	BW	7.58	13.88	29.51
QTLBW8.m	D12	BW	7.58	13.88	29.51
QTLBW11.m	D12	BW	6.01	11.87	33.11
QTLBW11.m	D12	BW	6.01	11.87	33.11
QTLBW12.m	D12	BW	7.05	15.19	34.11
QTLBW12.m	D12	BW	7.05	15.19	34.11
QTLBW13.m	D12	BW	3.84	9.01	38.51
QTLBW13.m	D12	BW	3.84	9.01	38.51
qBW-06A-c25-1	D12	BW	2.54	8.48	63.2
qBW-D6-1	D12	BW	3.31	13.6	82.84
qBW-D12-1	D13	BW	3.46	7.2	0.01
qSCW-c26-1	D13	BW	3.6	7.23	2.01
qBW-F2:3-D13-1	D13	BW	3.05	7.17	3.01
qSCW-c26-2	D13	BW	4.53	8.73	7.92
BW_26	D13	BW	7.56	11.2	17.5
qBW-06A-c26-1	D13	BW	2.8	14.44	53.45
qFE1-1	A1	FE	3.46	14.29	14
EL01.1	A1	FE	3	8	21.7
qFE01.1	A1	FE	2.9	7.1	35.3
qFE1-2	A1	FE	3.68	14.63	39.2
EL01.1	A1	FE	3	9	50
EL01.1	A1	FE	3	8	55.9
EL01.2	A1	FE	3	2	97.3
qFE-A2-1	A2	FE	3.14	28.9	0
Br8_Elo_2_1_3.91_[+]	A2	FE	3.9	10	39.1
Cs8_Elo_2_2_4.13_[+]	A2	FE	4.1	14	39.8
Mp8_Elo_2_2_3.98_[+]	A2	FE	4	11	39.8
EL02.1	A2	FE	3	14	61.8
qFEchr2-1	A2	FE	5.99	11.63	84.51
EL02.1	A2	FE	3	12	91.5
qTL-FE-E3-Chr2	A2	FE	0	27.0364	116.116
qFE-C3-1	A3	FE	2.68	8	0.01
qFE-A3-1	A3	FE	2.66	6.5	1
qFE-C3-2	A3	FE	3.14	7.31	26.71
qTL-FE-E2-Chr3	A3	FE	0	17	63.784
qFE-A4-1	A4	FE	2.4	7.9	10.04
qFE-C4-1	A4	FE	3.42	8.64	19.73
qFE-chr4-1	A4	FE	3.31	9.28	32.79
qFE-C4-1	A4	FE	4.5	8.8	59.61
qFE-C4-2	A4	FE	2.55	4.6	70.61
qFE-C4-3	A4	FE	3.5	6.6	86.31
qFE-C4-4	A4	FE	4	10	90.31
QTLFE6.i	A5	FE	3.93	13.3	0
QTLFE7.i	A5	FE	4.6	12.82	0
QTLFE6.i	A5	FE	3.93	13.3	0
QTLFE7.i	A5	FE	4.6	12.82	0
qFE-07A-c5-1	A5	FE	2.58	10.1	4.7
QTLFE3.i	A5	FE	0.29	6.92	8.5
QTLFE3.i	A5	FE	0.29	6.92	8.5
FE1.u	A5	FE	3.019	6.8	10
FE1.u	A5	FE	3.019	6.8	10
qFE-5-1a	A5	FE	3	8.6	16
qFE05.1	A5	FE	3.4	14.2	16.45
QTLFE4.i	A5	FE	3.38	8.88	30.4
QTLFE4.i	A5	FE	3.38	8.88	30.4
qFE05.1	A5	FE	2.8	7.1	32.85
qFE-chr5-1	A5	FE	4.95	10.62	39.76
qFE05.2	A5	FE	2	5.1	75.4
qFEchr5-1	A5	FE	5.4	10.35	114.11
qFEchr5-2	A5	FE	3.6	8.13	119.41
qGhFE-c5	A5	FE	0	3.55	164.6
qFE06.1	A6	FE	2.6	9.4	0.65
EL06.1	A6	FE	3	11	11.5
QTLFE9.f	A6	FE	2.6	8.7	12.38
QTLFE9.f	A6	FE	2.6	8.7	12.38
Lu8_Elo_6_1_3.44_[+]	A6	FE	3.4	14	14.2
FElQtlc06_1h	A6	FE	3.25	15.3	19.1
QTLFE8.f	A6	FE	3.15	7.3	24
QTLFE8.f	A6	FE	3.15	7.3	24
qFEchr6-1	A6	FE	5.33	10.7	49.51
EL06.2	A6	FE	3	11	58
qTL-FE-E1-Chr6	A6	FE	0	12	129.836
qFE-7-1	A7	FE	3.15	6.72	1
qFE-A7-1a	A7	FE	4.89	10.67	3.11
qFE-A7-1b	A7	FE	4.36	6.08	4.91
FE1-c7	A7	FE	5.2	15.1	11.95
qFE07.1	A7	FE	3.3	18.5	26.1
qFE-C7-1	A7	FE	4.2	12.1	29.71
qFE-C7-1	A7	FE	4.82	11.53	31.37
qFE07.1	A7	FE	4.5	11.1	34.6
qFE07.1	A7	FE	3.7	15	38.2
qFE-C7-2	A7	FE	3.2	6.4	52.51
qFE-7-1c	A7	FE	3	46.4	53.8
qFE-c7-1	A7	FE	5.93	14.73	75.2
qFE08.1	A8	FE	4.3	11.4	16
FEA02	A8	FE	3.45	3.4	41.3
qFE08.1	A8	FE	2.6	6.5	64.65
qFE08.2	A8	FE	3.8	9.3	70.95
qFE-07A-c9-1	A9	FE	3.77	10.35	0.4
qFE09.1	A9	FE	4.6	18	6.7
qFE-c9	A9	FE	2.6	5.72	9
qFE-9-1	A9	FE	7.89	6.05	9.1
Mp8_Elo_9_2_4.00_[+]	A9	FE	4	11	26
FMeQtlc09_1h	A9	FE	3.8	25.7	50.3
FE1.x	A9	FE	4.25	18.1	61
FE1.x	A9	FE	4.25	18.1	61
BC1_Elo_9_1_5.39_[+]	A9	FE	5.4	18	64.5
qFE9-1	A9	FE	3.21	23.73	97.2
F2:3-qFE-c9-1	A9	FE	5.57	41.8	166.2
ELO-C9	A9	FE	2.81	12.5	208
QTLFE5.i	A10	FE	2.99	7.8	0
QTLFE5.i	A10	FE	2.99	7.8	0
qFE-C10-1	A10	FE	4.44	8.37	0.01
qFE-10-1b	A10	FE	3	11.8	1.45
qFE10.1	A10	FE	8.1	26.3	3.2
qFE-chr10-1	A10	FE	3.54	7.67	64.97
qFE-F2-A10-1	A10	FE	3.37	5.23	78.61
FE10	A10	FE	2.32	5.5	85.2
FMeQtlc10_1h	A10	FE	3.11	12.4	87
qFE-chr10-2	A10	FE	5.01	13.7	89.43
qFE10.1	A10	FE	2.2	5.5	91.05
BC2_Elo_10_3_4.72_[-]	A10	FE	4.7	8	98.6
ELO-C10	A10	FE	4.75	9.2	113
FE2.u	A11	FE	4.646	10.8	13
FE2.u	A11	FE	4.646	10.8	13
ELA03.1	A11	FE	3	20	17.6
qFE11.1	A11	FE	3.2	7.8	88.7
ELA03.1	A11	FE	3	9	102.1
qTL-FE-E2-Chr11	A11	FE	0	25	204.42
qFE-A12-2	A12	FE	1.08	2.6	0
qFE-F2-A12-1	A12	FE	2.64	4.99	30.91
qFE-A12-1	A12	FE	3.22	9.4	35.43
Mp8_Elo_12_1_3.88_[+]	A12	FE	3.9	11	35.6
Lu8_Elo_12_2_3.35_[+]	A12	FE	3.4	13	38.5
EL12.1	A12	FE	3	12	46.5
qFE-12-1	A12	FE	3.13	5.02	64.34
TC-qFE-c12-1	A12	FE	3.26	7.1	80.2
F2:3-qFE-c12-1	A12	FE	3.06	1.39	88.11
TC-qFE-c12-2	A12	FE	4.07	10.1	88.11
F2:3-qFE-c12-2	A12	FE	2.52	6.99	138.5
qFE-C13-1	A13	FE	2.88	5.88	15.15
qFE-F2:3-A13-1	A13	FE	2.81	8.49	19.61
Mp8_Elo_13_1_5.29_[+]	A13	FE	5.3	15	26.1
qFE13-1	A13	FE	2.52	8.91	29
qFE-C13-2	A13	FE	3.03	4.83	38.74
ELA01.1	A13	FE	3	9	59.7
qFE-C13-1	A13	FE	3.04	5.73	61.31
EL_14	D1	FE	3.26	5.6	2
qFE-08A-c14-1	D1	FE	2.71	6.65	4.85
qFE-D2-1a	D1	FE	3.81	6.83	6.01
qFE-D2-1b	D1	FE	3.48	6.61	9.01
qFE-D2-1	D1	FE	6.64	11.7	14.8
qFE-D2-1	D1	FE	3.97	53.3	16
qFE-C14-1	D1	FE	4.6	13.2	18.5
qFE-C14-1	D1	FE	3.59	9.68	21.27
qFE-C14-2	D1	FE	6.2	14.3	24.8
qFE-C14-3	D1	FE	3.7	8	29.7
qFE-14-1	D1	FE	2.5	0.02	36.91
qFE-C14-4	D1	FE	5.8	11.1	37.3
FE2-c14	D1	FE	3.6	8.3	38.45
qFE14.1	D1	FE	3	8.7	43.7
qFE-C14-5	D1	FE	5	10	46.8
FEQTL1.b	D1	FE	3.49	8.26	48.16
FEQTL1.b	D1	FE	3.49	8.26	48.16
F2-qFE-c14-1	D1	FE	2.78	11.26	168.96
qFEchr15-1	D2	FE	4.67	8.25	4.51
qFE-c15	D2	FE	2.66	5.82	11.01
qFE-C15-1	D2	FE	4.78	8.67	14.47
qFE-C15-1	D2	FE	4	8	17.91
qGhFE-c15	D2	FE	0	6.88	18.8
qFE-c15-1	D2	FE	4.09	6.85	24.4
qFE15.1	D2	FE	4.2	19.1	33.3
qFE-C15-2	D2	FE	3.7	6.7	37.71
Br8_Elo_15_2_4.84_[+]	D2	FE	4.8	12	39.4
Cs8_Elo_15_3_3.93_[+]	D2	FE	3.9	14	41.7
Ga7_Elo_15_1_4.88_[+]	D2	FE	4.9	16	46.8
qFE-C15-3	D2	FE	4.2	7.6	48.31
QTLFE1.i	D2	FE	5.21	1.8	51.4
QTLFE1.i	D2	FE	5.21	1.8	51.4
QTLFE2.i	D2	FE	2.99	1.74	62.1
QTLFE2.i	D2	FE	2.99	1.74	62.1
qFE15.1	D2	FE	3.4	8.5	93.15
ELO-C15	D2	FE	3.1	10	103
qFE-07A-c15-1	D2	FE	2.96	8.14	117.95
qFE15.2	D2	FE	4.7	47.1	179.65
qFE16.1	D3	FE	3	7.4	7
QTLFE16.f	D3	FE	2.16	19.4	22.01
QTLFE16.f	D3	FE	2.16	19.4	22.01
qFE16.1	D3	FE	3.5	10.5	28.6
qFE-08A-c16-1	D3	FE	4.36	11.26	54.1
qFE16.1	D3	FE	3.2	7.9	68.75
qFE16.2	D3	FE	2.7	6.7	193.45
ELO-C17	D4	FE	4.91	16.7	32
EL17.1	D4	FE	3	12	55.3
TC-qFE-c17-1	D4	FE	3.23	14.9	101.5
qFE-18-1b	D5	FE	3	3.7	2.85
qFE18.1	D5	FE	2.5	12.4	6.65
qFE-C18-1	D5	FE	3.47	3.08	13.7
qFE18.1	D5	FE	4.7	11.5	31.65
qFE18.1	D5	FE	3.5	8.6	46.85
qFE-c18-1	D5	FE	4.28	5.29	49.3
qFE-Chr18-1	D5	FE	3.63	0.0016	57.05
qFE-c18-2	D5	FE	3.95	5.69	62.6
qFE-F2-D5-1	D5	FE	2.55	3.08	160.01
qFE-D5-1	D6	FE	2.5	7.7	7
QTLFE15.f	D6	FE	2.71	5.1	20
QTLFE15.f	D6	FE	2.71	5.1	20
F2-qFE-c19-1	D6	FE	4.42	20.08	31.5
ELD08.1	D6	FE	3	17	35.5
qFE19.1	D6	FE	4.2	16.1	35.9
qFE-C19-1	D6	FE	4	9	39.7
qFE-C19-1	D6	FE	4	8.8	39.71
Br7_Elo_19_1_4.72_[+]	D6	FE	4.7	15	39.9
Br8_Elo_19_2_3.91_[+]	D6	FE	3.9	10	43
qFE-D5-1	D6	FE	3.48	10.9	47.6
qFE-C19-2	D6	FE	4.1	8	48.9
qFE-C19-2	D6	FE	4.12	7.87	48.91
qFE-c19-1	D6	FE	3.88	8.03	59.09
qFE-c19-2	D6	FE	3.13	6.79	68.95
TC-qFE-c19-1	D6	FE	3.39	51.3	72.2
qFE19-1	D6	FE	3.29	13.52	119.1
qFE19-2	D6	FE	3.42	14	126.4
F2:3-qFE-c19-1	D6	FE	2.65	3.96	130.3
BC2S1_Elo_19_2_6.69_[+]	D6	FE	6.7	12	134.7
BC2_Elo_19_2_3.56_[+]	D6	FE	3.6	6	135.3
BC1_Elo_19_2_5.74_[+]	D6	FE	5.7	20	144
TC-qFE-c19-2	D6	FE	3.38	3.9	151.11
TC-qFE-c19-3	D6	FE	3.8	0.1	163.9
EL20.1	D7	FE	3	15	30.1
BC2_Elo_20_1_6.05_[-]	D7	FE	6	12	33.8
EL_20	D7	FE	2.4	4.7	47.6
qFE-08A-c20-1	D7	FE	6.37	17.14	57.75
ELO-1-C20	D7	FE	4.31	8.3	97
ELO-2-C20	D7	FE	5.69	12.1	132
FMeQtlc21_1h	D8	FE	3.55	18.5	1.5
FMeQtlc21_2h	D8	FE	3.85	26.7	55.1
Lu8_Elo_21_1_3.52_[+]	D8	FE	3.5	13	60.6
qFE21.1	D8	FE	2.8	10.8	65.35
FE1.x	D8	FE	4.5	27.1	65.9
FE1.x	D8	FE	4.5	27.1	65.9
qFE21.2	D8	FE	4.1	25.2	68.95
qFE-C21-1	D8	FE	3.4	7	72.4
qFE-C21-1	D8	FE	3.39	6.72	72.41
BC1_Elo_21_2_5.97_[-]	D8	FE	6	21	89.1
ELD02.1	D8	FE	3	21	90.5
qFE21.1	D8	FE	3.1	7.7	95.15
Br7_Elo_21_1_4.92_[+]	D8	FE	4.9	11	159.8
qTL-FE-E2-Chr21	D8	FE	0	18	170.668
qFE-D4-1	D9	FE	10.17	18.9	4
qFE-c22-1	D9	FE	4.05	10.08	17.21
ELO-C22	D9	FE	3.94	13	24
qFE-c22-2	D9	FE	4.63	13.92	32.43
qFE-C22-1	D9	FE	3.4	9.7	32.61
qFE-c22	D9	FE	4.96	11.92	71.97
qFE22.1	D9	FE	2.6	6.5	77.7
qGhFE-c22-1	D9	FE	0	6.03	99
qFE-23-1b	D10	FE	3	14.9	7.35
qFE-23-2b	D10	FE	3	5.1	7.35
BC2_Elo_23_1_4.73_[-]	D10	FE	4.7	8	21.3
ELO-C23	D10	FE	4.83	8.8	30
qFE-C23-1	D10	FE	6.34	3.15	64.81
FE23	D10	FE	3.14	5.7	71.8
FE23	D10	FE	4.59	8.9	111.6
TC-qFE-c23-1	D10	FE	4.09	22.7	157.3
QTLFE13.f	D11	FE	2.12	8.9	0
QTLFE13.f	D11	FE	2.12	8.9	0
qFE24.1	D11	FE	4.3	14.4	6.5
QTLFE10.f	D11	FE	2.1	11	8.01
QTLFE10.f	D11	FE	2.1	11	8.01
QTLFE14.f	D11	FE	2.48	12.2	12
QTLFE14.f	D11	FE	2.48	12.2	12
QTLFE11.f	D11	FE	2.95	7.5	16.04
QTLFE11.f	D11	FE	2.95	7.5	16.04
QTLFE12.f	D11	FE	2.11	6.9	24.1
QTLFE12.f	D11	FE	2.11	6.9	24.1
qFE24.1	D11	FE	12.7	28.1	31.25
F2:3-qFE-c24-1	D11	FE	3.69	34.12	37.2
qFE24.2	D11	FE	6.8	16.7	47.5
qFE24.1	D11	FE	2.6	6.4	50.45
ELONG-D03	D11	FE	4.42	12.3	54
qFE-chr24-2	D11	FE	4.79	10.84	56.54
qFE24.3	D11	FE	6.1	16.4	111.1
TC-qFE-c24-1	D11	FE	3.72	11.8	130.1
TC-qFE-c24-2	D11	FE	3.41	10.1	137.1
qFE24.4	D11	FE	7	17.2	141.8
qFE24.5	D11	FE	6.3	29.1	188.6
qFE-D6-1	D12	FE	2.58	6.29	7.99
qFE-D6-2	D12	FE	4.11	9.02	10.13
qFE25.1	D12	FE	2.5	10.6	11.65
qFE-D6-3	D12	FE	2.17	4.51	11.9
qFE-D6-4	D12	FE	2.22	5.39	16.77
qFE-c25	D12	FE	2.98	6.24	28.42
qFE-C25-1	D12	FE	2.85	6.02	30.21
qFE-chr25-1	D12	FE	3.82	9.02	35.92
qFE-c25	D12	FE	3.69	0.0814	37.58
qFE25.1	D12	FE	2.7	4.8	45.55
qTL-FE-E3-Chr25	D12	FE	0	14.7421	48.13
qFE25.1	D12	FE	2.6	6.5	54.25
qFE-C25-1	D12	FE	3.2	7.24	90.81
qFE-C25-2	D12	FE	3.13	6.61	98.41
qFE-C25-3	D12	FE	3.33	6.95	118.41
qFE-C25-4	D12	FE	3.14	5.55	127.41
qFE-C25-4	D12	FE	4	8	128.7
qFE-C25-5	D12	FE	4.4	9	130.8
qFE-C25-5	D12	FE	4.38	9.31	130.81
qFE-C25-6	D12	FE	3.83	8.06	135.61
qFE-C25-7	D12	FE	5.04	11.28	137.01
qFE-C25-8	D12	FE	5.28	11.69	139.11
qFE-C26-1	D13	FE	3.4	11.3	15.01
EL_26	D13	FE	5.38	9.7	16
qFE26.1	D13	FE	2.4	5.9	34.75
EL26.1	D13	FE	3	8	35.1
Br7_Elo_26_1_3.72_[+]	D13	FE	3.7	10	48.3
FS1	A1	FS	0.73	13.4	21.7
qFS01.1	A1	FS	3	9.2	43.3
qFS-A1	A1	FS	0	0	51.6
q-FS-c1-1	A1	FS	5	10.87	69.31
TC-qFS-c1-1	A1	FS	9.36	14.9	75.7
qFS-chr1-1	A1	FS	3.26	7.92	77.62
TC-qFS-c1-2	A1	FS	4.98	14.3	86.9
FS1	A1	FS	0.91	12.4	97.3
q-STR-1-1	A1	FS	0	12.56	169.1
q-STR-2-1	A2	FS	0	12.17	4.7
qGhFS-c2-1	A2	FS	0	4.2	12.4
qFS02.1	A2	FS	2.5	6.1	53.3
qGhFS-c2-2	A2	FS	0	3.83	60.7
qFS-c2-1	A2	FS	3.86	7.3	63
qFS3-2	A3	FS	4.5	16.55	1.8
qFS03.1	A3	FS	2.5	12.6	6.85
qFS3-1	A3	FS	2.71	10.84	14.2
qFS03.1	A3	FS	3.3	9.9	41.1
qFS-3-1b	A3	FS	3	11.9	57.35
BC1_STR_3_1_4.94_[-]	A3	FS	4.9	18	62.6
BC1_STR_3_2_5.70_[-]	A3	FS	5.7	20	73
qFBS-c3	A3	FS	4.02	5.1	76.04
STR-C3	A3	FS	4.51	16.2	90
qFS-A3	A3	FS	0	0	102
qGhFS-c4	A4	FS	0	4.4	2.17
F2-qFS-c4-1	A4	FS	3.5	12.37	8.01
qFS-c4	A4	FS	5.18	11.39	45.4
qFS04.1	A4	FS	2.2	5.5	46.75
Mp8_STR_4_1_3.95_[+]	A4	FS	3.9	16	63.6
q-FS-c4-1	A4	FS	4.91	10.7	82.91
qFS-C4-1	A4	FS	3.6	7.2	86.31
qFS-C4-2	A4	FS	4.8	9.9	93.81
qTL-FS-E3-Chr4	A4	FS	0	12.5766	104.172
qFS-C4-3	A4	FS	3.3	6	107.81
QTLFS7.f	A5	FS	3.6	10.9	0
QTLFS7.i	A5	FS	3.68	10.89	0
qVW-A5-1	A5	FS	4.89	2.36	10.71
qVW-A5-1	A5	FS	4.6	6.27	14.21
qFS05.1	A5	FS	2.5	9.2	15.95
qVW-A5-1	A5	FS	3.02	1.65	16.71
qFS-A5-1	A5	FS	5.93	2.89	26.14
qFS-chr5-1	A5	FS	4.27	9.99	26.91
qFBS-c5	A5	FS	4.61	4.4	32.6
qFS-chr5-1	A5	FS	4.69	11.65	35.68
QTLFS2.i	A5	FS	3.14	8.36	38.4
QTLFS2.i	A5	FS	3.14	8.36	38.4
qFS-A5-1	A5	FS	4.03	4.04	39.72
BC1_STR_5_3_3.98_[-]	A5	FS	4	13	60.7
TI_5	A5	FS	5.96	13.9	61.4
qFS05.1	A5	FS	3.2	8	70.6
q-STR-5-1	A5	FS	0	14.3	77.3
STR-1-C5	A5	FS	5.61	21.3	101
qGhFS-c5	A5	FS	0	3.31	174.9
qFS5-1	A5	FS	3.54	13.14	198.7
STR-2-C5	A5	FS	2.53	4.4	334
qFS06.1	A6	FS	4.5	18.9	0.65
qFS-C6-1	A6	FS	1.4	3	11.4
qFS-C6-1	A6	FS	1.41	2.51	11.41
FS1-c6	A6	FS	4.2	11	12.55
q-FS-c6-1	A6	FS	2.67	5.84	15.41
qFS-c6	A6	FS	3.1	6.25	39.02
qFS-6-1	A6	FS	3.62	7.95	45.27
qFS-6-2	A6	FS	3.02	8.19	45.27
qFS-c6	A6	FS	2.88	0.0747	50.29
qTL-FS-E4-Chr6	A6	FS	0	31.4269	150.9
q-STR-6-1	A6	FS	0	16.69	167.3
qFS-A7-1	A7	FS	4.92	2.45	0
QTLFS8.e	A7	FS	7.9	19.4	1
QTLFS8.e	A7	FS	7.9	19.4	1
qFS-7-1	A7	FS	7.17	8.38	1
qFS-chr.7	A7	FS	5.87	29.4	1.3
qFS-A7-1c	A7	FS	3.82	7.44	2.01
qFS-A7-1d	A7	FS	3.6	5.06	2.01
q-FS-c7-1	A7	FS	5.61	11.8	2.01
qFS-A7-1b	A7	FS	3.97	7.63	3.11
qFS07.1	A7	FS	2.8	9.1	3.75
qFS-A7-1a	A7	FS	3.3	4.1	4.91
qFS07.1	A7	FS	35.09	16.5	11.91
FS2-c7	A7	FS	13.1	31.8	11.95
qFS-C7-2	A7	FS	4.87	2.79	12.19
q-FS-c7-2	A7	FS	4.42	8.73	13.11
Mp7_STR_7_4_5.22_[+]	A7	FS	5.2	15	24.5
qFS-c7	A7	FS	14.6	29.3	26.97
qFS07.1	A7	FS	6.9	17.8	27
qFS07.1	A7	FS	7.1	16.6	29.7
qFS-C7-1	A7	FS	13.49	27.86	31.37
qFS-C7-1	A7	FS	11.8	22.6	31.61
qFS-C7-2	A7	FS	4	8.3	38.61
qFS-A7-1	A7	FS	4.45	2.41	41.01
qFS-A7-1	A7	FS	5.09	9.52	41.21
qFS-A7-1	A7	FS	3.62	4.3	41.21
qGhFS-c7	A7	FS	0	6.62	43.32
qFS-C7-3	A7	FS	3.9	6.4	52.51
qFS-c7-1	A7	FS	12.52	26.21	56.7
qFS07.1	A7	FS	5.5	13.2	67.95
qFS-C7-4	A7	FS	3.2	8.6	74.11
qFS-c7-2	A7	FS	11.73	27.09	76.2
q-STR-7-1	A7	FS	0	14.04	85.9
q-FS-c7-3	A7	FS	3.12	9.19	97.51
F2-qFS-c7-1	A7	FS	5.13	14.36	137.72
QTLFS3.i	A8	FS	2.51	8.38	0
QTLFS3.i	A8	FS	2.51	8.38	0
FS3.x	A8	FS	3.29	42.1	0.1
FS3.x	A8	FS	3.29	42.1	0.1
QTLFS7.f	A8	FS	3.27	8.3	4.05
QTLFS7.f	A8	FS	3.27	8.3	4.05
QTLFS4.i	A8	FS	4.36	2.16	6
QTLFS4.i	A8	FS	4.36	2.16	6
qFS-c8	A8	FS	3.29	6.33	10.2
qFS08.1	A8	FS	4.1	17.2	10.25
QTLFS5.i	A8	FS	4.31	4.57	15.9
QTLFS5.i	A8	FS	4.31	4.57	15.9
qFS-A8-1	A8	FS	3.26	3.38	20.2
qFS-Pop1-A8-1	A8	FS	2.53	0	26.33
qFS-chr8-1	A8	FS	3.28	8.91	34.52
qFS-A8-1	A8	FS	15.61	7.66	37.06
qFS08.1	A8	FS	2.5	6.2	64.65
qFS08.2	A8	FS	2.7	6.8	71.15
FSA02	A8	FS	3.33	5	99.1
F2:3-qFS-c8-1	A8	FS	3.03	12.9	201.2
qFS-c9-1	A9	FS	4.41	8.39	1.92
qFS-A9-1	A9	FS	8.46	9.37	2.61
qFS-A9-1	A9	FS	9.09	1.52	2.61
qFS-A9-1	A9	FS	4.87	6.21	2.61
qFS09.1	A9	FS	2.9	12.1	6.7
qFS-c9-2	A9	FS	4.04	8.52	13.52
qFS-A9-1d	A9	FS	5.28	6.07	14.81
qFS-A9-1a	A9	FS	6	11.37	16.81
qFS-A9-1b	A9	FS	7.08	14.54	18.81
qFS-A9-1c	A9	FS	3.32	7.46	18.81
Ge6_STR_9_1_3.72_[+]	A9	FS	3.7	12	20.3
qFS-F2:3-A9-1	A9	FS	3.24	9.11	29.01
QTLFS6.i	A9	FS	2.53	1.5	33.4
QTLFS6.i	A9	FS	2.53	1.5	33.4
qFS-C9-1	A9	FS	4.1	10.5	36.01
qTL-FS-E3-Chr9	A9	FS	0	13.0642	135.298
TI_9	A9	FS	3.99	7.8	158.3
qTL-FS-E4-Chr10	A10	FS	0	16.8367	0
FS2.t	A10	FS	2.62	12.04	0
FS2.t	A10	FS	2.62	12.04	0
qFS-10-1b	A10	FS	3	9.5	1.45
qFS10.2	A10	FS	7.7	28.6	3.2
qFS10.1	A10	FS	2.6	10.1	12.8
qFS-A10-1	A10	FS	3	2.45	16.46
qTL-FS-E3-Chr10	A10	FS	0	25.598	60.84
qFS-A10-1	A10	FS	5.28	23.9	61.6
qFS10.1	A10	FS	6.7	16	91.05
qFS-A11-1	A11	FS	2.64	25.8	0
qFS-07W-c11-1	A11	FS	3.22	14.95	2.3
qFS-07X-c11-1	A11	FS	2.7	14.42	2.3
FS1.u	A11	FS	5.316	14.8	7.3
FS1.u	A11	FS	5.316	14.8	7.3
qFS11.1	A11	FS	2.9	5	9.75
qFS-c11-1	A11	FS	4	8.9	12.9
FS2.u	A11	FS	5.003	13.4	13
FS2.u	A11	FS	5.003	13.4	13
qFS-C11-1	A11	FS	1.5	3.5	14.61
q-FS-c11-1	A11	FS	2.97	6.28	15.51
qFS-A11-1	A11	FS	5.82	2.73	16.85
q-FS-c11-2	A11	FS	3.23	6.76	36.91
qFS-A11-1a	A11	FS	2.33	5.11	41.22
qFS11.1	A11	FS	3.3	8.1	88.05
qFS-Chr11-1	A11	FS	3.43	0.09	106.3
qFS-A11-2	A11	FS	5.93	3.12	119.17
qTL-FS-E1-Chr11	A11	FS	0	21	204.42
qTL-FS-E2-Chr11	A11	FS	0	21	204.42
q-STR-11-1	A11	FS	0	29.22	234.7
qFS-A12-1	A12	FS	14.53	7.33	0
qFS-F2-A12-1	A12	FS	2.58	4.31	0.01
qFS-A12-1	A12	FS	3.27	3.38	11.15
FS2.x	A12	FS	2.8	48.4	11.8
FS2.x	A12	FS	2.8	48.4	11.8
qFS-A12-1	A12	FS	3.62	11.1	25.95
Lu7_STR_12_1_4.41_[+]	A12	FS	4.4	13	34.2
Ge6_STR_12_1_7.17_[+]	A12	FS	7.2	31	38.5
TI_12	A12	FS	6.7	12.2	84.3
qFS-A12-2	A12	FS	4.61	2.07	84.93
TC-qFS-c12-1	A12	FS	3.85	11.97	88.11
qFS-C12-1	A12	FS	1.3	3.1	114.81
qFS-A12	A12	FS	0	0	131.9
q-STR-12-1	A12	FS	0	16.32	235.3
qFS-13-1	A13	FS	3.9	5.8	7.6
qFS-c13	A13	FS	4.06	8.67	35.94
qFS-C13-1	A13	FS	1.14	1.87	39.81
qFS-C13-1	A13	FS	3.69	6.87	40.74
qFS-Pop2-A13-2	A13	FS	2.83	0	56.29
qFS-C13-2	A13	FS	3.32	6.05	65.51
FS3.y	A13	FS	3.28	6.29	70.6
FS3.y	A13	FS	3.28	6.29	70.6
q-FS-c13-1	A13	FS	3.84	8.4	124.21
qFS-chr13-1	A13	FS	8.22	22.08	140.49
qFS-c14-1	D1	FS	3.02	5.69	9.81
qFS-D2-1	D1	FS	2.75	6.94	10.01
qFS-D2-1	D1	FS	8.12	14.4	14.8
qFS14.1	D1	FS	2.4	5.9	14.9
qFBS-c14h	D1	FS	8.18	8.4	16.38
qFBS-c14h	D1	FS	8.18	8.4	16.38
qFS-c14-2	D1	FS	2.56	4.86	17.91
qFS-C14-1	D1	FS	2.5	6.4	19.51
qFS-C14-2	D1	FS	2	4.2	24.81
qFS-C14-3	D1	FS	3.4	5.9	31.71
qFS-C14-4	D1	FS	3.1	5.4	37.31
qFS14.1	D1	FS	3.2	9.8	43.4
FSQTL1.b	D1	FS	2.5	14.62	44.16
FSQTL1.b	D1	FS	2.5	14.62	44.16
qFS-C14-5	D1	FS	3.5	6.8	46.81
qFS14.1	D1	FS	2.8	6.9	48.5
qFS-F2:3-D1-2	D1	FS	2.76	6.07	52.41
Mp8_STR_14_1_3.84_[-]	D1	FS	3.8	15	56.5
qFS-D2-1	D1	FS	5.79	3.23	62.16
qFS-F2:3-D1-1#	D1	FS	4.09	3.78	85.81
FS14	D1	FS	6.22	4.4	104.7
qFS14.2	D1	FS	3.7	9.1	115.96
F2-qFS-c14-1	D1	FS	4.15	10.2	123.5
qGhFS-c14	D1	FS	0	3.46	141.1
F2-qFS-c14-2	D1	FS	3.97	12.13	167
qFS-Chr14-1	D1	FS	4.33	0.2809	171.6
qFS-c15	D2	FS	4.05	8.41	0.01
qFS-chr15-1	D2	FS	3.06	5.64	4.71
qFS15.1	D2	FS	3.3	18.4	13.3
qFS-c15	D2	FS	4.58	0.1203	15.72
qFS-D1-1	D2	FS	0	0	53.5
qFS-D1-1	D2	FS	5.08	2.4	54.7
qFS-D1-2	D2	FS	0	0	57
qFS-D1-3	D2	FS	3.23	3.34	57.87
Ge6_STR_15_1_4.85_[-]	D2	FS	4.9	17	68.2
QTLFS1.i	D2	FS	2.71	7.56	81.4
QTLFS1.i	D2	FS	2.71	7.56	81.4
qFS-D1-5	D2	FS	3.13	3.19	100.62
qTI-C16-1	D3	FS	2.08	11.1	0
QTLFS10.f	D3	FS	2.91	14	3.97
QTLFS10.f	D3	FS	2.91	14	3.97
qFS16.1	D3	FS	2.4	5.9	5
qFS-16-1b	D3	FS	3	10.2	5.25
TI_16	D3	FS	3.63	5	11.6
qFS16-1	D3	FS	3.52	11.97	18.4
qFS-16-1c	D3	FS	3	7.3	21.15
qFS16-2	D3	FS	3.67	14.5	24.1
qGhFS-c16	D3	FS	0	4.01	24.9
qFS16.1	D3	FS	3.8	9.2	25.9
QTLFS9.f	D3	FS	2.18	13.2	28.11
QTLFS9.f	D3	FS	2.18	13.2	28.11
BC2S1_STR_16_1_3.38_[-]	D3	FS	3.4	8	44.8
STR-C16	D3	FS	2.63	5.4	65
qFS-D3-1	D3	FS	5.46	14.71	66.71
qFS-D3-1	D3	FS	14.58	2.11	67.21
qFS-D3-1	D3	FS	11.24	5.23	67.21
F2:3-qFs-c16-1	D3	FS	4.02	1	68.5
qFS-D3-1	D3	FS	7.21	4.72	71.21
F2:3-qFS-c16-2	D3	FS	4.16	1	88.5
qFS-D7-1	D3	FS	3.87	2.13	121.47
qFS16.2	D3	FS	2.8	6.9	201.4
QTLFS8.f	D4	FS	2.43	5	0
QTLFS8.f	D4	FS	2.43	5	0
qFS-chr17-1	D4	FS	3.61	8.45	0.01
qFS-D3-1f	D4	FS	3.37	8.74	11.01
qFS-D3-1d	D4	FS	7.09	17.55	12.01
qFS-D3-1e	D4	FS	4.11	7.15	14.01
qFS-D3-1b	D4	FS	3.23	4.51	14.11
qFS-D3-1a	D4	FS	6.2	8.15	14.41
qFS-D3-1c	D4	FS	3.99	4.54	14.41
qFS-D3-1g	D4	FS	2.83	6.1	16.41
qFS-c17	D4	FS	4.93	9.82	35.24
qFS-C18-3	D5	FS	1.3	2	0.01
qFS-D13-1	D5	FS	3.91	9.7	9
qFS-18-1	D5	FS	5	4.3	14.75
qFS-C18-1	D5	FS	2.78	2.39	17.7
F2-qFS-c18-1	D5	FS	2.53	3.1	18.2
qFS-chr18-2	D5	FS	3.29	9.78	19.66
qFS-18-2	D5	FS	4.4	4	19.9
qFS18.1	D5	FS	3.7	14.1	22.45
qFS18.1	D5	FS	5.1	12.3	33.55
qFS18.1	D5	FS	2.7	6.7	47.65
qFS-chr18-1	D5	FS	2.36	6.33	52.2
STR-1-C18	D5	FS	3.2	11.8	53
qFS-D13	D5	FS	0	0	55.1
qFS-C18-1	D5	FS	1.12	1.8	62.41
QTLFS2.l	D5	FS	2.6	24.5	68.9
QTLFS2.l	D5	FS	2.6	24.5	68.9
qFS-C18-2	D5	FS	1.5	2.7	73.41
QTLFS1.l	D5	FS	3.8	33	77.14
QTLFS1.l	D5	FS	3.8	33	77.14
BC2_STR_18_1_4.03_[+]	D5	FS	4	9	90.7
qFS-Chr18-1	D5	FS	2.67	0.048	92.65
qFS-F2-D5-1	D5	FS	4.4	7.36	93.41
FS4.t	D5	FS	3.26	13.3	100.3
FS4.t	D5	FS	3.26	13.3	100.3
STR-2-C18	D5	FS	3.19	5.6	108
qFS19.1	D6	FS	3.2	15.9	2.5
qFS-D5-1	D6	FS	2.08	6	4
Lu7_STR_19_1_7.36_[+]	D6	FS	7.4	27	6
FS5.y	D6	FS	2.52	5.9	15.52
FS5.y	D6	FS	2.52	5.9	15.52
qFS-C19-1	D6	FS	4.41	9.3	20.71
q-FS-c19-1	D6	FS	2.28	5.22	20.91
Lu7_STR_19_4_5.93_[+]	D6	FS	5.9	19	37.9
qFSchr19-1	D6	FS	4.61	15.54	40.51
qFS-D5-1	D6	FS	0	0	43.4
qFS-Chr19-1	D6	FS	3.33	0.1089	58.65
qGhFS-c19	D6	FS	0	3.63	84.93
qFS19.1	D6	FS	2.2	5.4	101.7
q-STR-19-1	D6	FS	0	11.7	113
qFS-D5-2	D6	FS	0	0	163.6
q-STR-19-1	D6	FS	0	12.74	192.7
qFS-c19	D6	FS	3.96	3.5	266.7
qFS-c20	D7	FS	6.15	5.5	0.19
qFS20-1	D7	FS	3.13	11.01	1.8
qFS20.1	D7	FS	2.8	7	2.1
q-FS-c20-1	D7	FS	2.66	5.79	32.91
TI_20	D7	FS	2.73	4.3	47.6
qFS-07A-c20-1	D7	FS	3.25	12.21	57.75
qGhFS-c20	D7	FS	0	4.21	111.6
qFS-D11-1	D8	FS	2.58	5	0
QTLFS9.e	D8	FS	3.6	8.9	0
QTLFS9.e	D8	FS	3.6	8.9	0
qFS-c21-2	D8	FS	2.52	5.9	2.01
qFS-c21-3	D8	FS	3.83	7.94	5.26
q-FS-c21-1	D8	FS	2.2	4.69	9.61
qFS21.1	D8	FS	2.7	9.9	12
q-FS-c21-2	D8	FS	3.14	7.72	25.31
qFS-c21-1	D8	FS	2.92	5.9	28.71
Mp7_STR_21_1_3.34_[-]	D8	FS	3.3	9	32.9
qFS-C21-1	D8	FS	3.2	6	61.4
qFS-C21-1	D8	FS	3.22	6.02	61.41
Lu8_STR_21_3_7.47_[-]	D8	FS	7.5	28	62.3
FS1.x	D8	FS	2.73	25.9	64.1
FS1.x	D8	FS	2.73	25.9	64.1
qFS21.2	D8	FS	5.2	25.1	68.95
qFS-C21-2	D8	FS	4.6	8	72.4
qFS-C21-2	D8	FS	4.59	7.74	72.41
QFS-D11-1	D8	FS	10.8	23.4	102
qFS-08A-c21-1	D8	FS	2.72	8.38	111.55
FSD02	D8	FS	3.79	12.3	117.6
qFS-D11-1	D8	FS	4.41	3.7	139.34
qFS-Chr21-2	D8	FS	3.98	0.1296	180.7
STR-D02	D8	FS	4.05	13.3	193
q-STR-22-1	D9	FS	0	18.34	23.9
qFS22.1	D9	FS	5.71	8.07	33.2
qFS22-1	D9	FS	2.9	10.44	42.4
q-STR-22-2	D9	FS	0	18.03	49.4
q-FS-c22-1	D9	FS	4	8.45	53.81
FS2.z	D10	FS	2.58	4.85	0.01
FS2.z	D10	FS	2.58	4.85	0.01
qFS-23-1b	D10	FS	3	9	6.95
qFS-C23-1	D10	FS	13.85	11.76	13.71
qFS-C23-2	D10	FS	17.13	8.41	26.71
qFS23.1	D10	FS	2.7	6.7	36
qFS-C23-3	D10	FS	12.41	14.08	43.41
qFS-D9-1	D10	FS	3.86	9.3	43.84
qFS-C23-4	D10	FS	12.31	5.57	50.31
q-STR-23-1	D10	FS	0	8.74	50.8
STR-1-C23	D10	FS	4.78	12.2	57
QTLFS5.l	D10	FS	2.9	42.1	60.8
QTLFS5.l	D10	FS	2.9	42.1	60.8
qFS-23-1	D10	FS	3	11.2	62.75
FSQTL1.b	D10	FS	3.04	5.32	65.74
FSQTL1.b	D10	FS	3.04	5.32	65.74
FSQTL1.b	D10	FS	3.01	5.31	67.82
FSQTL1.b	D10	FS	3.01	5.31	67.82
FSQTL1.b	D10	FS	4.23	9.11	74.87
FSQTL1.b	D10	FS	4.23	9.11	74.87
F2:3-qFS-c23-1	D10	FS	2.95	2.71	80.2
TC-qFS-c23-1	D10	FS	5.09	16.2	80.2
QTLFS4.l	D10	FS	2.9	14.3	84.6
QTLFS4.l	D10	FS	2.9	14.3	84.6
TC-qFS-c23-2	D10	FS	4.88	15.4	85.5
qTL-FS-E4-Chr23	D10	FS	0	12.4197	87.5
qFS-D9-1	D10	FS	6.84	3.3	89.85
FS1.y	D10	FS	3.77	10.29	92.9
FS2.y	D10	FS	2.86	6.54	92.9
FS1.y	D10	FS	3.77	10.29	92.9
FS2.y	D10	FS	2.86	6.54	92.9
BC1_STR_23_2_4.34_[-]	D10	FS	4.3	15	98.4
BC2_STR_23_4_4.05_[-]	D10	FS	4.1	7	100.3
STR-2-C23	D10	FS	2.86	5	125
qFS-D9-2	D10	FS	3.76	2.08	155.01
qFS23.1	D10	FS	3	32	159.5
qFS-F2:3-BES-1c	D11	FS	12.46	9.4	1.71
QTLFS11.f	D11	FS	2.33	8	2
QTLFS11.f	D11	FS	2.33	8	2
qFS-F2-JES-1c	D11	FS	8.36	6.3	2.71
qFS-F2:3-JES-1c	D11	FS	2.52	4.2	2.71
qFBS-c24h	D11	FS	13.44	15.7	3.29
qFS-F2:3-BES-3a	D11	FS	25.32	14.8	3.36
qFS-F2:3-JES-3a	D11	FS	5.76	7.4	3.55
qFS-F2:3-BES-2a	D11	FS	29.76	13.4	4.28
qFS-F2:3-JES-2a	D11	FS	6.11	7	4.56
qFS-F2-JES-2a	D11	FS	4.84	6.5	4.56
qFS-F2:3-BES-2c	D11	FS	12.08	8	5.01
qFS-F2-JES-2c	D11	FS	8.64	6.5	5.41
qFS-24-1	D11	FS	3.07	8.73	6.41
qFS24.1	D11	FS	5.1	16.2	6.5
QTLFS12.f	D11	FS	2.87	6.1	8
QTLFS12.f	D11	FS	2.87	6.1	8
qFS-F2:3-BES-3b	D11	FS	13.4	10.5	8.15
qFS-F2-JES-3c	D11	FS	7.54	5.7	8.26
qFS-F2:3-BES-1a	D11	FS	28.82	13.6	8.42
qFS-F2:3-BES-3c	D11	FS	11.48	9.8	8.42
qFS-F2:3-JES-1a	D11	FS	5.25	7.8	8.97
qFS-F2-JES-1a	D11	FS	4.49	5.8	8.97
qFS-F2:3-JES-2b	D11	FS	3.48	5	10.15
qFS-F2-JES-2b	D11	FS	3.44	5.4	10.15
qFS-F2:3-BES-2b	D11	FS	14.8	11.2	11.01
qFS-F2:3-BES-1b	D11	FS	14.5	12.9	12.88
qFS-F2:3-JES-1b	D11	FS	3.85	6.8	14.3
qFS-F2-JES-1b	D11	FS	4.02	7.5	14.3
qFS-C24-1	D11	FS	2.96	4.6	16.01
QTLFS14.f	D11	FS	3.3	10.5	16.1
QTLFS14.f	D11	FS	3.3	10.5	16.1
qFS-c24	D11	FS	2.68	5.67	23.88
QTLFS13.f	D11	FS	3	42.4	23.9
QTLFS13.f	D11	FS	3	42.4	23.9
qFS24.1	D11	FS	6.2	14.8	31
qFS24.2	D11	FS	5	14.8	62.9
qTL-FS-E3-Chr24	D11	FS	0	12.7887	91.098
qFS-chr24-1	D11	FS	3.03	9.51	99.98
qFS24.3	D11	FS	4.1	10.8	111.3
qFS24.4	D11	FS	5.2	13.1	141.8
qFS24.5	D11	FS	5.9	32.6	188.6
qFS25.2	D12	FS	2.6	10.2	3.1
qFS-D6-1	D12	FS	0	0	10.1
qFS-C25-1a	D12	FS	12.6	19.12	32.11
qFS25.1	D12	FS	5.6	18.9	32.7
qFS-chr25-1	D12	FS	2.78	5.17	33.91
qFS-chr25-1	D12	FS	2.78	5.17	33.91
qFS-C25-1b	D12	FS	10.95	21.36	40.45
qFS-chr25-8	D12	FS	0	8.81	41.61
qFS-chr25-2	D12	FS	3.24	7.28	44.01
qFS-chr25-2	D12	FS	3.24	7.28	44.01
qFS-chr25-9	D12	FS	0	6.61	45.01
qFS-chr25-3	D12	FS	4.72	8.76	47.01
qFS-chr25-3	D12	FS	4.72	8.76	47.01
qFS-chr25-4	D12	FS	3.52	6.53	48.31
qFS-chr25-4	D12	FS	3.52	6.53	48.31
STR-C25	D12	FS	3.4	7.6	51
qFS-chr25-5	D12	FS	4.18	8.39	51.11
qFS-chr25-5	D12	FS	4.18	8.39	51.11
q-STR-25-2	D12	FS	0	13.48	51.5
qFS-chr25-6	D12	FS	3.77	7.29	54.01
qFS-chr25-6	D12	FS	3.77	7.29	54.01
qFS-chr25-10	D12	FS	0	6.32	55.11
qFS-chr25-11	D12	FS	0	5.4	58.11
qFS-chr25-12	D12	FS	0	5.49	60.41
qFS-chr25-13	D12	FS	0	9.37	64.01
qFS-chr25-7	D12	FS	2.73	5.6	69.81
qFS-chr25-7	D12	FS	2.73	5.6	69.81
q-FS-c25-1	D12	FS	5.92	11.37	76.61
FS25	D12	FS	3.43	3.9	81.1
q-FS-c25-2	D12	FS	6.21	12.68	86.71
FS5.t	D12	FS	3.01	19.51	94.3
FS5.t	D12	FS	3.01	19.51	94.3
q-STR-25-1	D12	FS	0	14.53	98.3
qFS-C25-1	D12	FS	2.97	5.39	109.51
qFS-C25-2	D12	FS	3.84	8.13	120.51
qFS-C25-3	D12	FS	10.6746	17	125.1
qFS-C25-3	D12	FS	10.67	17	125.11
qFS-D6-2	D12	FS	0	0	128.7
qFS-C25-4	D12	FS	5.9	12	130.8
qFS-C25-4	D12	FS	5.88	11.59	130.81
qFS-C25-5	D12	FS	3.07	5.43	135.81
qFS-C25-6	D12	FS	4.21	8.51	137.81
qFS-C25-7	D12	FS	3.98	10.2	147.81
qFS26.1	D13	FS	2.7	8.7	11.9
qGhFS-c26-1	D13	FS	0	6.39	16.61
TI_26	D13	FS	10.05	13.7	26.3
qFS-c26-1	D13	FS	3.12	6.09	35.62
qFS-c26-2	D13	FS	2.59	4.88	41.71
Mp7_STR_26_2_8.47_[+]	D13	FS	8.5	28	50.3
q-STR-26-1	D13	FS	0	11.32	60.6
qFS-c26	D13	FS	4.39	3.9	185.39
qLI-A1-1	A1	LI	2.08	4.7	0
LI1.s	A1	LI	2.434	4.044	2.01
LI1.s	A1	LI	2.434	4.044	2.01
qLI-A3-1	A3	LI	1.26	2.7	46.8
qLI-A4-1	A4	LI	2.32	4.9	0
qLI-A5-1	A5	LI	4.16	7.59	0.01
QTLLI1.d	A5	LI	3.88	13.3	15.69
QTLLI1.d	A5	LI	3.88	13.3	15.69
qLI-A7-1	A7	LI	3.35	6.62	10.41
qLI-A9-1	A9	LI	4.35	7.08	23.19
qLI-A9-1	A9	LI	1.27	2.6	25.1
qLI-c10-1	A10	LI	2.3	6.3	0.68
QTLLI2.d	A10	LI	2.24	7.7	91.28
QTLLI2.d	A10	LI	2.24	7.7	91.28
qLI-c11-2	A11	LI	2.19	6.1	1.32
qLI-c11-1	A11	LI	6.56	34.7	19
qLI-c12-1	A12	LI	2.15	5.9	0
qLI-A12-1	A12	LI	3.04	7.14	7.01
qLI-c13	A13	LI	2.69	5.02	11.91
qLI-13(F2)	A13	LI	2.38	35.68	28
qLI-14(F2)	D1	LI	4.57	11.56	0
qLI-D2-1	D1	LI	4.6	9.67	1.01
qLI-D2-1	D1	LI	3.61	25.8	10
qLI-D2-1	D1	LI	3.88	6.8	46.9
qLI-15(F2:3)	D2	LI	3.29	8.46	3.6
qLI-D1-1	D2	LI	3.68	16.7	24.72
qLI-D3-1	D4	LI	4.21	10.2	22.49
qLI-c17	D4	LI	3.71	7.3	48.18
qLI-D5-1	D6	LI	1.24	2.6	5.48
qLI-19(F2:3)	D6	LI	2.17	15.84	27.7
qLI-c20	D7	LI	7.83	16.62	38.89
qLI-c21	D8	LI	4.22	9.49	19.95
LIxQtlc21_1h	D8	LI	3.84	12	108.8
qLI-D4-1	D9	LI	6.09	14.55	3.01
qLI-D4-1	D9	LI	3.83	9.9	35.2
qLI-D6-1	D12	LI	2.62	4.87	10.27
qLI-25(F2:3)	D12	LI	2.16	5.37	11
qLI-c25-1	D12	LI	6.14	12.41	11.39
qLI-c25-2	D12	LI	6.91	14.35	21.13
qLI-c26-1	D13	LI	26.65	62.8	0
qLI-D12-1	D13	LI	4.43	9.04	4.01
qLI-c26-3	D13	LI	4.18	0.0891	76.5
qLP-A1-1	A1	LP	1.35	3.1	0
qLP01.1	A1	LP	2.1	5.3	27.7
qTL-LP-E2-Chr1-1	A1	LP	0	15	64.129
qTL-LP-E2-Chr1-2	A1	LP	0	15	74.634
qTL-LP-E3-Chr1	A1	LP	0	24.1086	83.2
qLP-chr1-1	A1	LP	3	7.84	85.83
qLP-chr1-1	A1	LP	3.75	8.12	94.44
qLP-A2-1	A2	LP	4.9	10.7	1.87
LP1.w	A2	LP	7.37	17.48	22.9
LP1.w	A2	LP	7.37	17.48	22.9
qLP-chr2-2	A2	LP	3.05	5.95	31.61
qLP-chr2-1	A2	LP	3.14	7.54	39.71
qLP-A2	A2	LP	0	0	49.6
LP2a	A3	LP	3	1	3
LP2a	A3	LP	3	1	3
qLP-3c(F2)	A3	LP	2.01	6.96	7
qLP-3(2011)	A3	LP	2.76	13.2	8.2
qLP-3(2010)	A3	LP	5.29	29.6	9.9
qLP-3(F2:3)	A3	LP	5.29	29.55	9.9
LP_3	A3	LP	9.29	12.1	11.3
qLP-A3-1	A3	LP	0	0	12.4
qLP-3b(F2)	A3	LP	5.13	23.47	13.1
QTLLP1.j	A3	LP	3	11.47	15.6
QTLLP1.j	A3	LP	3	11.47	15.6
QTLLP4.j	A3	LP	3	7.88	18.6
QTLLP4.j	A3	LP	3	7.88	18.6
LP1.q	A3	LP	2.9	22.5	31.3
LP1.q	A3	LP	2.9	22.5	31.3
LP2.w	A3	LP	3.89	10.9	46.16
LP2.w	A3	LP	3.89	10.9	46.16
QTLLP2.d	A3	LP	2.02	16.9	47.5
QTLLP2.d	A3	LP	2.02	16.9	47.5
qLP-A3-1	A3	LP	3.34	6.8	51.55
qLP-3a(F2)	A3	LP	2.65	13.27	56.2
LP1.o	A3	LP	2.9	6.6	57.9
LP1.o	A3	LP	2.9	6.6	57.9
qTL-LP-E3-Chr3	A3	LP	0	21.0787	63.784
qLP-A3-2	A3	LP	0	0	102
LP_4	A4	LP	6.16	6.2	0
QTLLP1.d	A4	LP	2.39	6.9	4.01
QTLLP1.d	A4	LP	2.39	6.9	4.01
qLP-chr4-1a	A4	LP	2.83	5.37	46.02
qLP-chr4-1b	A4	LP	2.38	6.61	50.02
LP4a	A4	LP	3	1	53.3
LP4a	A4	LP	3	1	53.3
qLP-A5-2	A5	LP	2.65	7.37	0.01
qLP-08A-c5-1	A5	LP	2.87	18.06	2
qLP-A5-2	A5	LP	5.48	14.87	11.91
qLP-A5-2a	A5	LP	3.23	7.52	30.61
qLP-chr5-1b	A5	LP	6.68	16.18	38.92
qLP-chr5-1a	A5	LP	3.76	9.33	46.92
qLP-A5	A5	LP	0	0	106.1
qLP-C5-1	A5	LP	3.88	7.5	145.3
qLP-C5-2	A5	LP	3.23	6.84	151.1
qLP-C5-3	A5	LP	2.52	5.4	156.8
qGhLP-c5	A5	LP	0	4.68	205.7
qLP-F2:3-A6-1#	A6	LP	4.91	6.02	15.41
qLP-chr6-1b	A6	LP	2.14	8.16	18.01
qLP-chr6-1a	A6	LP	3.41	14.32	24.01
qLP-c6-1	A6	LP	3.07	7.15	27.73
qLP-c6-2	A6	LP	3	6.03	31.4
qLP-A6	A6	LP	0	0	34.9
qLP-c6	A6	LP	4.86	0.1161	46.29
qLP-chr6-1c	A6	LP	3.22	6.6	60.53
qLP06.1	A6	LP	3.6	6	63.2
QTLLP1.e	A7	LP	4.8	13	2
QTLLP1.e	A7	LP	4.8	13	2
qLP07.1	A7	LP	5.9	9.6	7.8
QTLLP27.m	A7	LP	3.86	9.45	11.91
QTLLP27.m	A7	LP	3.86	9.45	11.91
QTLLP28.m	A7	LP	3.3	13.48	14.91
QTLLP28.m	A7	LP	3.3	13.48	14.91
QTLLP26.m	A7	LP	5.94	8.42	15.91
QTLLP26.m	A7	LP	5.94	8.42	15.91
QTLLP25.m	A7	LP	3.8	8.45	16.91
QTLLP25.m	A7	LP	3.8	8.45	16.91
qLP-07X-c7-1	A7	LP	2.73	16.67	22.2
QTLLP30.m	A7	LP	6.7	4.5	22.81
QTLLP30.m	A7	LP	6.7	4.5	22.81
QTLLP31.m	A7	LP	3.5	4.8	23.81
QTLLP31.m	A7	LP	3.5	4.8	23.81
QTLLP29.m	A7	LP	4.42	9.3	24.81
QTLLP29.m	A7	LP	4.42	9.3	24.81
qLP-c7-1	A7	LP	4.84	8.97	56.7
qLP-08A-c7-1	A7	LP	3.33	15.19	57.7
QTLLP1.n	A7	LP	2.85	7.28	58.4
QTLLP1.n	A7	LP	2.85	7.28	58.4
qLP-chr7-1a	A7	LP	6.69	14.5	82.41
qLP-chr7-1b	A7	LP	4.05	9.17	82.41
qGhLP-c7	A7	LP	0	4.13	107.8
LP1a	A8	LP	3	1	7.1
LP1a	A8	LP	3	1	7.1
LP2a	A8	LP	3	1	41.8
LP2a	A8	LP	3	1	41.8
qGhLP-c8	A8	LP	0	5.73	157
LPQTL3.a	A9	LP	2.57	5.9	0
LPQTL3.a	A9	LP	2.57	5.9	0
LPQTL2.a	A9	LP	6.97	24.9	16
LPQTL2.a	A9	LP	6.97	24.9	16
LP_9	A9	LP	4.94	5.4	23.6
qLP-F2:3-A9-1	A9	LP	3.41	7.03	26.71
LPQTL1.a	A9	LP	6.12	25	28
LPQTL1.a	A9	LP	6.12	25	28
qLP-A9	A9	LP	0	0	60.3
qLP09.1	A9	LP	2.1	3.5	86.4
qGhLP-c9	A9	LP	0	3.85	89.23
qTL-LP-E3-Chr9	A9	LP	0	18.6359	104
qLP-C9-1	A9	LP	2.55	4.73	189.5
LPQTL4.a	A10	LP	2.99	7	0
LPQTL4.a	A10	LP	2.99	7	0
qLP-c10-1	A10	LP	2.47	6.8	0.68
qLP-A10-1	A10	LP	4.97	14.5	48.6
qLP-C10-1	A10	LP	3.09	5.92	85.3
qLP-C10-2	A10	LP	3.28	6.75	87.8
qGhLP-c10-1	A10	LP	0	4.38	134.4
qGhLP-c10-2	A10	LP	0	4.65	152
qLP-c11-2	A11	LP	2.19	6.1	1.32
LP3.w	A11	LP	3.68	6.68	14.6
LP3.w	A11	LP	3.68	6.68	14.6
qLP-A11-2	A11	LP	3.22	7.05	19.74
qLP-c11-1	A11	LP	5.2	28.4	20
qLP-chr11-1	A11	LP	3.2	8.36	73.77
qLP-c12-1	A12	LP	2.69	7.3	0
LP_12	A12	LP	7.59	7.8	20.5
qLP-chr12-1	A12	LP	3.64	13.88	34.01
LP2.o	A12	LP	76.4	80.1	54.7
LP3.o	A12	LP	63.8	73.4	54.7
LP4.o	A12	LP	42.2	67.3	54.7
LP2.o	A12	LP	76.4	80.1	54.7
LP3.o	A12	LP	63.8	73.4	54.7
LP4.o	A12	LP	42.2	67.3	54.7
qLP12.1	A12	LP	57.3	62.7	70
qLP-C12-1	A12	LP	4.41	9.24	105.7
qLP-A12-1	A12	LP	2.88	2.84	114.23
qLP-A12-1	A12	LP	0	0	119.4
qLP-C12-2	A12	LP	2.65	7.21	131.9
qLP-A12-2	A12	LP	0	0	131.9
qTL-LP-E4-Chr12	A12	LP	0	17.0839	184.6
qTL-LP-E1-Chr12	A12	LP	0	12	193.901
qLP-c13--1	A13	LP	5.79	11.08	0.01
qLP-F2:3-A13-1	A13	LP	3.02	4.36	0.01
qLP-c13--2	A13	LP	6.66	12.5	5.84
qLP-F2:3-A13-2	A13	LP	2.91	7.4	16.61
qLP-c13	A13	LP	4.53	10.7	19.28
QTLLP5.m	A13	LP	4.89	6.52	43.01
QTLLP5.m	A13	LP	4.89	6.52	43.01
qGhLP-c13	A13	LP	0	3.58	43.71
QTLLP1.m	A13	LP	9.75	21.93	47.81
QTLLP3.m	A13	LP	8.87	18.41	47.81
QTLLP4.m	A13	LP	9.45	21.15	47.81
QTLLP1.m	A13	LP	9.75	21.93	47.81
QTLLP3.m	A13	LP	8.87	18.41	47.81
QTLLP4.m	A13	LP	9.45	21.15	47.81
qTL-LP-E2-Chr13	A13	LP	0	17	48.303
QTLLP6.m	A13	LP	3.47	11.15	48.81
QTLLP6.m	A13	LP	3.47	11.15	48.81
QTLLP2.m	A13	LP	6.72	14.34	49.81
QTLLP2.m	A13	LP	6.72	14.34	49.81
QTLLP11.m	A13	LP	7.33	7.1	54.91
QTLLP11.m	A13	LP	7.33	7.1	54.91
QTLLP7.m	A13	LP	10.49	17.57	58.61
QTLLP8.m	A13	LP	7.74	13.72	58.61
QTLLP9.m	A13	LP	9.21	14.7	58.61
QTLLP10.m	A13	LP	10.58	16.73	58.61
QTLLP7.m	A13	LP	10.49	17.57	58.61
QTLLP8.m	A13	LP	7.74	13.72	58.61
QTLLP9.m	A13	LP	9.21	14.7	58.61
QTLLP10.m	A13	LP	10.58	16.73	58.61
QTLLP12.m	A13	LP	4.57	8.07	59.91
QTLLP12.m	A13	LP	4.57	8.07	59.91
QTLLP13.m	A13	LP	3.14	5.99	64.71
QTLLP13.m	A13	LP	3.14	5.99	64.71
qLP-Chr13-1	A13	LP	5.28	0.4624	71.95
qLP-Chr13-2	A13	LP	5.38	0.5929	78.8
qLP-A13	A13	LP	0	0	81.6
qLP-chr13-1c	A13	LP	2.09	4.8	96.39
qLP-chr13-1a	A13	LP	3.27	7.65	140.49
qLP-chr13-1b	A13	LP	4.33	10.7	140.49
qLP-D2-1	D1	LP	3.06	32.2	4
qLP-D2-1	D1	LP	8.04	14.4	13.4
qLP-D2	D1	LP	0	0	45.8
QTLLP3.j	D1	LP	3	13.29	89.3
QTLLP3.j	D1	LP	3	13.29	89.3
LPcQtlc14_1h	D1	LP	3.37	9.8	108.1
qLP14.1	D1	LP	2.4	6	124.5
qLP-C14-1	D1	LP	2.99	6.09	133
qLP-C14-2	D1	LP	2.82	5.76	135.8
QTLLP2.e	D2	LP	4.7	14.3	7
QTLLP2.e	D2	LP	4.7	14.3	7
qLP-c15-1	D2	LP	3.96	7.59	22.5
qLP-D1-1	D2	LP	4.04	28.3	23.72
qLP-C15-1	D2	LP	2.63	5.89	49.4
qLP-D1	D2	LP	0	0	53.5
qLP-C15-2	D2	LP	3.31	7.09	55.2
qLP-D1-2	D2	LP	3.21	3.57	57.87
LP1a	D2	LP	3	1	61.7
LP1a	D2	LP	3	1	61.7
qTL-LP-E4-Chr15	D2	LP	0	22.2294	159.537
QTLLP14.m	D3	LP	3.71	6.32	3.01
QTLLP15.m	D3	LP	4.08	7.73	3.01
QTLLP16.m	D3	LP	4.44	8.45	3.01
QTLLP14.m	D3	LP	3.71	6.32	3.01
QTLLP15.m	D3	LP	4.08	7.73	3.01
QTLLP16.m	D3	LP	4.44	8.45	3.01
QTLLP21.m	D3	LP	3.34	3.5	10.61
QTLLP21.m	D3	LP	3.34	3.5	10.61
QTLLP17.m	D3	LP	2.88	4.16	11.81
QTLLP18.m	D3	LP	5.72	9.01	11.81
QTLLP20.m	D3	LP	3.01	5.5	11.81
QTLLP17.m	D3	LP	2.88	4.16	11.81
QTLLP18.m	D3	LP	5.72	9.01	11.81
QTLLP20.m	D3	LP	3.01	5.5	11.81
QTLLP19.m	D3	LP	5.54	9.1	12.81
QTLLP19.m	D3	LP	5.54	9.1	12.81
QTLLP22.m	D3	LP	7.42	12.41	17.31
QTLLP24.m	D3	LP	3	6.4	17.31
QTLLP22.m	D3	LP	7.42	12.41	17.31
QTLLP24.m	D3	LP	3	6.4	17.31
QTLLP23.m	D3	LP	6.33	9.56	19.41
QTLLP23.m	D3	LP	6.33	9.56	19.41
LP1.x	D3	LP	2.4	10.1	47.5
LP1.x	D3	LP	2.4	10.1	47.5
qLP-D7-1	D3	LP	0	0	52.5
qLP-08A-c16-1	D3	LP	3.84	17.5	64.85
qLP-08A-c16-2	D3	LP	4.2	17.64	69.5
qLP-D7-2	D3	LP	0	0	99.9
qLP-C16-1	D3	LP	3.55	10.53	137.1
qLP-C16-2	D3	LP	6.29	14.74	143.2
qLP-C16-3	D3	LP	7.52	17.21	148
qLP-C16-4	D3	LP	6.41	15.07	152
qLP-C16-5	D3	LP	5.12	13.42	156.1
qLP-C16-6	D3	LP	4.39	10.11	177.7
qLP-C16-7	D3	LP	5.79	11.6	189.3
qLP-C16-8	D3	LP	4.1	9.39	192.8
QTLLP2.j	D4	LP	3	4.73	0
QTLLP2.j	D4	LP	3	4.73	0
QTLLP5.j	D4	LP	3	4.78	17.8
QTLLP5.j	D4	LP	3	4.78	17.8
qLP-D3-1	D4	LP	5.18	12.1	24.49
qTL-LP-E4-Chr17	D4	LP	0	19.1901	26.9
qLP-c17-1	D4	LP	7.79	15.52	29.9
qLP-c17-2	D4	LP	4.14	7.91	34.61
qLP-c17-3	D4	LP	2.5	4.84	52.74
qLP17.1	D4	LP	2.3	4	61.9
qLP-C17-1	D4	LP	10.81	27.51	91.3
qLP-C17-2	D4	LP	11.7	26.4	94.9
qLP-C17-3	D4	LP	3.39	10.8	100
qLP-c17-1	D4	LP	2.69	5.85	101.97
qLP-C17-4	D4	LP	6.51	15.78	114.6
qLP-C17-5	D4	LP	7.72	19.38	118.7
qLP-D13-1	D5	LP	1.16	2.7	0
qLP-F2:3-D5-1	D5	LP	2.53	4.6	18.11
qLP-F2:3-D5-2#	D5	LP	5.98	15.19	52.01
qLP-D13	D5	LP	0	0	81.8
LP3a	D6	LP	3	1	6
LP3a	D6	LP	3	1	6
qLP-19(2010)	D6	LP	2.13	5.5	18.1
qLP-19(F2:3)	D6	LP	2.13	5.48	20.1
qLP-19b(F2)	D6	LP	2.77	8.2	22.1
qGhLP-c19	D6	LP	0	4.68	25.2
qLP-19(2011)	D6	LP	2.01	8.6	26.8
qLP-19a(F2)	D6	LP	2.3	5.91	29.5
qLP-D5-1	D6	LP	1.86	4.3	30.82
qLP-chr19-1	D6	LP	3.17	6.81	44.42
qLP19.1	D6	LP	3.5	8.6	62.91
qLP-chr20-1	D7	LP	3.57	7.02	0.01
qLP-c20	D7	LP	5.77	13.43	83.67
qLP-c21-3	D8	LP	3.26	6.97	6.32
qLP-c21-1	D8	LP	3.93	8.03	9.74
qLP-D11	D8	LP	0	0	11.6
qLP-c21-2	D8	LP	3.96	8.11	18.38
qLP-C21-1	D8	LP	2.86	6.16	60
qLP-D11-1	D8	LP	2.64	2.73	106.62
GToQtlc21_1h	D8	LP	3.33	10.4	108.8
qLP21.1	D8	LP	11.5	18.3	165.6
qGhLP-c22-1	D9	LP	0	4.08	5.1
QTLLP1.g	D9	LP	4.75	25.3	8.91
QTLLP2.g	D9	LP	5.53	22.2	8.91
QTLLP1.g	D9	LP	4.75	25.3	8.91
QTLLP2.g	D9	LP	5.53	22.2	8.91
qGhLP-c22-2	D9	LP	0	4.75	28.3
QTLLP3.g	D9	LP	6.67	32.4	32.91
QTLLP3.g	D9	LP	6.67	32.4	32.91
QTLLP4.g	D9	LP	7.06	30.3	33.91
QTLLP4.g	D9	LP	7.06	30.3	33.91
QTLLP5.g	D9	LP	5.98	31.6	44.01
QTLLP5.g	D9	LP	5.98	31.6	44.01
GToQtlc22_1h	D9	LP	3.88	12.6	81.9
qLP-c23-1	D10	LP	3.9	6.54	20.7
qLP-c23-2	D10	LP	4.03	6.76	24.7
qGhLP-c23	D10	LP	0	5.59	34
qLP-D9-1	D10	LP	3.12	3.38	43.4
qLP23.1	D10	LP	10.64	12.58	45.2
qLP23.1	D10	LP	2.8	6.8	48.94
qLP-D9-1	D10	LP	2.51	4.8	49.78
qTL-LP-E1-Chr23	D10	LP	0	16	58.1
qLP-D9-2	D10	LP	4.74	6.06	63.65
LP4.x	D10	LP	2.9	39.9	84.6
LP4.x	D10	LP	2.9	39.9	84.6
qLP23.2	D10	LP	9.86	11.07	85.5
qTL-LP-E4-Chr23	D10	LP	0	26.047	150.206
QTLLP32.m	D11	LP	3.85	5.99	0.01
QTLLP33.m	D11	LP	5.25	7.83	0.01
QTLLP34.m	D11	LP	4.12	7.03	0.01
QTLLP32.m	D11	LP	3.85	5.99	0.01
QTLLP33.m	D11	LP	5.25	7.83	0.01
QTLLP34.m	D11	LP	4.12	7.03	0.01
QTLLP4.n	D11	LP	2.98	4.1	2
QTLLP4.n	D11	LP	2.98	4.1	2
QTLLP3.n	D11	LP	3.04	5.91	12
QTLLP3.n	D11	LP	3.04	5.91	12
qGhLP-c24	D11	LP	0	4.44	15.4
qLP-D8-1	D11	LP	1.81	4.9	39.34
qLP-D8-1	D11	LP	3.2	3.59	56.86
qLP-c25-1	D12	LP	2.93	5.98	30.91
qLP-c25-2	D12	LP	2.83	5.16	42.58
qLP-26b(F2)	D13	LP	2.32	7.94	2
qLP-26a(F2)	D13	LP	2.61	6.96	13.3
qLP-c26-1	D13	LP	5.79	87.1	19
LP_26	D13	LP	5.8	6.6	30.3
qLP-26(2010)	D13	LP	2.4	11.6	44.9
qLP-26(F2:3)	D13	LP	2.4	11.62	44.9
qLP26.1	D13	LP	3	5.7	49.5
qGhLP-c26-1	D13	LP	0	4.47	60.22
qLP-D12	D13	LP	0	0	72
qLP-chr26-1b	D13	LP	2.47	7.36	79.42
qLP-chr26-1a	D13	LP	2.95	6.43	88.09
QTLMic9.i	A1	MIC	2.19	14.22	6
QTLMic10.i	A1	MIC	3.54	4.43	6
QTLMic9.i	A1	MIC	2.19	14.22	6
QTLMic10.i	A1	MIC	3.54	4.43	6
qMic-c1-1	A1	MIC	4	7.76	8
qFM01.1	A1	MIC	2.6	16	25.9
qFM1-1	A1	MIC	2.85	11.52	38.2
FF01.3	A1	MIC	3	12	39.3
qMC-07-c1-1	A1	MIC	2.61	12.22	51.3
q-MIC-1-1	A1	MIC	0	16.8	62.8
TC-qMC-c1-1	A1	MIC	2.75	7.68	70.9
FF01.1	A1	MIC	3	9	74.7
FF01.2	A1	MIC	3	18	76.6
Mp8_H_1_1_3.49_[-]	A1	MIC	3.5	16	94.1
FF01.1	A1	MIC	3	9	96.7
FF01.2	A1	MIC	3	22	97.3
FF01.2	A1	MIC	3	17	112
FF01.1	A1	MIC	3	24	125.8
qMIC-c2-1	A2	MIC	2.34	12.4	1.2
qFM02.1	A2	MIC	2.7	10.8	13.25
qFM02.1	A2	MIC	2.7	10.8	13.25
BC2S1_MIC_2_1_3.33_[-]	A2	MIC	3.3	6	19
Ga7_H_2_4_5.64_[-]	A2	MIC	5.6	15	35
qTL-MV-E4-Chr2	A2	MIC	0	13.388	37.649
qFM-chr2-1	A2	MIC	2.98	8.14	52.01
FF02.1	A2	MIC	3	21	61.8
FF2	A2	MIC	4.2	5.2	85.9
FF02.1	A2	MIC	3	24	91.5
Cs7_Fin_3_1_4.58_[+]	A3	MIC	4.6	13	0
qFM-C3-1	A3	MIC	4.66	6.69	0.01
qFM3-1	A3	MIC	4.28	15.22	1.4
qFM03.1	A3	MIC	4.2	14.7	11.5
FIN-1-c3	A3	MIC	5.17	11.3	30
qFM-chr3-1	A3	MIC	3.05	6.48	39.95
MIC_3	A3	MIC	2.82	4.8	45.5
BC2_MIC_3_2_4.25_[+]	A3	MIC	4.2	8	49.5
BC2_MR_3_2_4.67_[+]	A3	MIC	4.7	9	49.5
BC2S1_MR_3_2_4.05_[+]	A3	MIC	4	7	49.5
F2:3-qMC-c3-1	A3	MIC	2.81	2.67	107.1
FIN2-c3	A3	MIC	2.8	8.9	129
qFM-C4-1	A4	MIC	3.06	3.62	2.22
Lu8_MIC_4_1_4.08_[-]	A4	MIC	4.1	14	39.4
Ga7_MR_4_1_4.51_[-]	A4	MIC	4.5	15	42.7
BC2_Hs_4_2_3.44_[+]	A4	MIC	3.4	7	45.3
Lu7_Hs_4_2_5.36_[-]	A4	MIC	5.4	20	60.6
q-MIC-4-1	A4	MIC	0	15.58	96.5
q-MIC-4-2	A4	MIC	0	10.78	98.3
FIN-c4	A4	MIC	3.39	8.2	106
q-MIC-4-3	A4	MIC	0	11.99	109.4
QTLMic5.i	A5	MIC	2.53	4.22	0
QTLMic11.i	A5	MIC	2.6	7.59	0
QTLMic5.i	A5	MIC	2.53	4.22	0
QTLMic11.i	A5	MIC	2.6	7.59	0
qFM-C5-1	A5	MIC	3.08	5.52	2.01
FF05.1	A5	MIC	3	36	7.9
QTLMic12.i	A5	MIC	3.05	7.39	8.8
QTLMic12.i	A5	MIC	3.05	7.39	8.8
Mic1.u	A5	MIC	3.146	6.8	11.7
Mic1.u	A5	MIC	3.146	6.8	11.7
Mp8_Hs_5_1_6.96_[-]	A5	MIC	7	28	17.6
Lu8_MIC_5_1_6.02_[+]	A5	MIC	6	20	21.7
qFM05.1	A5	MIC	3	7.4	24.7
MIC_5	A5	MIC	8.68	13.3	25.3
qMIC-A5-2	A5	MIC	2.97	1.39	27.32
BC1_Hs_5_1_3.82_[-]	A5	MIC	3.8	12	27.7
FIN-1-c5	A5	MIC	3.91	12.5	29
qFM-A5-1	A5	MIC	3.46	1.25	46.74
qFM05.2	A5	MIC	3.1	7.7	48.85
qFM05.1	A5	MIC	2.6	6.4	49.3
Br7_Hs_5_2_3.53_[+]	A5	MIC	3.5	8	50.7
qFM-A5-1	A5	MIC	4.63	8	77.5
FF05.2	A5	MIC	3	14	86.7
FF5	A5	MIC	4.43	22.6	86.7
q-MIC-5-3	A5	MIC	0	13.01	92.1
qGhMV-c5	A5	MIC	0	3.85	111.61
FF5	A5	MIC	5.9	30.2	119.2
q-MIC-5-2	A5	MIC	0	8.35	125.2
qFM05.1	A5	MIC	2.4	5.9	160.87
qMIC-A5-4	A5	MIC	3.23	2.25	188.41
q-MIC-5-1	A5	MIC	0	20.98	190.6
F2:3-qMC-c5-1	A5	MIC	3.33	31.95	208.3
F2:3-qMC-c5-2	A5	MIC	3.15	33.54	216.7
qFM5-1	A5	MIC	4.39	16.87	220.4
FIN-2-c5	A5	MIC	5.51	22.2	271
BC1_H_6_1_3.72_[+]	A6	MIC	3.7	13	0
BC1_MIC_6_1_5.43_[+]	A6	MIC	5.4	19	0
BC1_MR_6_1_3.73_[+]	A6	MIC	3.7	13	0
FIN-1-c6	A6	MIC	5.87	20.5	0
qFM06.1	A6	MIC	4.5	16.2	1.95
qFM06.2	A6	MIC	3.8	16.1	6.2
qFM-A6-1	A6	MIC	5.99	2.66	15.19
FF06.2	A6	MIC	3	15	28.5
Br7_H_6_1_6.19_[+]	A6	MIC	6.2	16	32.3
Br7_MICm_6_1_6.19_[+]	A6	MIC	6.2	15	33
qFF-6-1	A6	MIC	3.42	4.92	35.34
qMIC-Pop2-A6-1	A6	MIC	3.55	0	40.69
qFM-A6-2	A6	MIC	7.74	2.8	41.62
qFM06.1	A6	MIC	2.3	5.9	48.45
qFM06.1	A6	MIC	2.6	6.4	50.2
FF06.1	A6	MIC	3	20	58
FIN-2-c6	A6	MIC	4.46	15.1	154
FINc-c6	A6	MIC	5.31	21.5	278
qFF-7-1	A7	MIC	4.5	5.15	1
qFM07.1	A7	MIC	8.2	29.7	2.45
qFM-chr.7	A7	MIC	4.85	26.3	4.6
qTL-MV-E2-Chr7	A7	MIC	0	13	8
FF1-c7	A7	MIC	9.6	24.7	11.95
qFM07.1	A7	MIC	3.6	10.2	25.9
qFM07.1	A7	MIC	4.8	11.6	28.55
qFM7-1	A7	MIC	5.59	17.67	29.6
qFM-C7-1	A7	MIC	7.21	13.23	33.37
qFM7-2	A7	MIC	4.3	15.97	35.8
q-MIC-7-1	A7	MIC	0	12.31	66.6
qFM07.1	A7	MIC	3.8	9.3	68.82
q-MIC-7-2	A7	MIC	0	15.91	186.4
QTLMic6.i	A8	MIC	6.06	6.02	17.9
QTLMic6.i	A8	MIC	6.06	6.02	17.9
qFM08.1	A8	MIC	3.4	8.4	20.65
qMIC-c8-1	A8	MIC	2.84	5.81	28.89
qMIC-c8-4	A8	MIC	2.7	5.31	30.46
qMIC-c8-5	A8	MIC	3.24	6.33	31.46
qMIC-c8-2	A8	MIC	2.54	5.22	32.99
qFM08.1	A8	MIC	2.7	10.9	33.1
qMIC-c8-3	A8	MIC	2.94	6.01	34.54
qFM08.1	A8	MIC	2.3	5.7	74.3
q-MIC-8-1	A8	MIC	0	16.91	97
BC1_MIC_8_2_4.12_[-]	A8	MIC	4.1	15	121.5
BC1_MR_8_2_3.84_[-]	A8	MIC	3.8	14	121.5
BC1_H_8_2_3.83_[-]	A8	MIC	3.8	13	137.3
QTLMicronaire10.e	A9	MIC	3.3	8.2	0
QTLMicronaire10.e	A9	MIC	3.3	8.2	0
qMIC-F2:3-A9-1#	A9	MIC	3.59	7.14	0.01
QTLMic8.i	A9	MIC	4	12.25	14.2
QTLMic8.i	A9	MIC	4	12.25	14.2
qFM-A9-1	A9	MIC	7.94	2.87	17.8
qFM09.1	A9	MIC	2.9	7.1	21.5
Mp8_MICm_9_2_3.56_[+]	A9	MIC	3.6	14	26
F2-qMC-c9-1	A9	MIC	2.59	0.74	38.3
qFM-A9-1	A9	MIC	0	0	42.8
qFM-chr9-1	A9	MIC	4.59	25.93	44.41
qMC-07W-c9-1	A9	MIC	2.56	7.16	47.15
Lu7_MIC_9_1_5.22_[+]	A9	MIC	5.2	16	57.3
qFM-chr9-1	A9	MIC	4.59	13.16	65.01
Lu7_MR_9_3_8.94_[+]	A9	MIC	8.9	30	66
Mic1.x	A9	MIC	2.54	21	105.1
Mic1.x	A9	MIC	2.54	21	105.1
FF9	A9	MIC	6.12	8.3	107.2
qFM-A9-2	A9	MIC	12	4.43	132.25
qFM-A9-2	A9	MIC	0	0	133.5
q-MIC-9-1	A9	MIC	0	15.1	292.7
FIN-c9	A9	MIC	2.99	29.1	295
qFMIC-A10-1	A10	MIC	5.38	10.92	0.01
qFM-10-1b	A10	MIC	3	7.3	1.45
FIN-1-c10	A10	MIC	4.31	14.3	3
Cs9_MIC_10_1_4.25_[+]	A10	MIC	4.2	18	15.5
BC1_MIC_10_2_5.62_[+]	A10	MIC	5.6	21	16.6
qMIC-A10-1	A10	MIC	2.83	1.24	49.85
TC-qMC-c10-1	A10	MIC	2.66	0.39	63.5
FIN-2-c10	A10	MIC	2.52	4.6	78
FF10.1	A10	MIC	3	25	85.2
q-MIC-10-1	A10	MIC	0	22.36	91.8
q-MIC-10-2	A10	MIC	0	9.92	152.8
qMIC-c11	A11	MIC	5.01	6.4	0
qFM11.1	A11	MIC	3.8	15.5	4.1
qFM-A11	A11	MIC	0	0	94.6
FFA03.2	A11	MIC	3	32	102.1
qFM-A11-2	A11	MIC	6.15	2.73	119.17
TC-qMC-c11-1	A11	MIC	2.68	8.22	167.1
Cs9_MIC2_12_1_3.56_[+]	A12	MIC	3.6	13	1.7
Br8_MICm_12_1_3.65_[+]	A12	MIC	3.6	11	3.7
FF12.1	A12	MIC	3	10	9
1FM12.1	A12	MIC	2.6	12.1	9
qMIC-A12-1	A12	MIC	3.4	2.72	11.15
Ge6_MIC_12_1_4.40_[+]	A12	MIC	4.4	12	19.8
Cs9_MR_12_1_4.80_[+]	A12	MIC	4.8	19	24.4
FF12.1	A12	MIC	3	12	26.2
qFM12.1	A12	MIC	3.7	9.6	35.5
Br7_MICm_12_1_4.85_[+]	A12	MIC	4.9	12	35.6
Ga7_H_12_1_4.15_[+]	A12	MIC	4.1	11	35.6
qMIC-F2:3-A12-1	A12	MIC	3.36	8	40.51
FF12.1	A12	MIC	3	13	46.5
qMC-07W-c12-1	A12	MIC	3.16	9.06	70.6
qFM12-1	A12	MIC	2.87	8.96	86
qFM-A12-1	A12	MIC	4.42	8.8	98.7
q-MIC-12-1	A12	MIC	0	17.45	102.5
qTL-MV-E1-Chr12	A12	MIC	0	15	193.901
MIC_13	A13	MIC	5.01	8	0
qMIC-13-1	A13	MIC	8.9	11.2	10.1
qMIC-c13	A13	MIC	2.8	8.23	12.65
qFM-C13-1	A13	MIC	3.6	11	14.4
q-MIC-13-1	A13	MIC	0	16.55	34.8
qFM13.1	A13	MIC	2.2	5.5	41.6
TC-qMC-c13-1	A13	MIC	4.76	20.5	75.4
TC-qMC-c13-2	A13	MIC	3.55	16.4	84.3
FFA01	A13	MIC	3.49	2.7	92.8
Mic1.y	A13	MIC	3.93	8.29	121.7
Mic1.y	A13	MIC	3.93	8.29	121.7
qFMIC-D2-2	D1	MIC	2.27	5.41	2.01
qFMIC-D2-1	D1	MIC	5.95	15.59	6.01
qMV-c14-1	D1	MIC	4.04	8.72	6.42
qMV-c14-2	D1	MIC	4.12	8.85	7.83
qMIC-D2-2	D1	MIC	3.23	2.28	16.43
qFM-14-1c	D1	MIC	3	8.8	16.45
qFM14.1	D1	MIC	3.3	8.2	16.9
qFM14-1	D1	MIC	2.64	7.99	24.8
qFM-C14-1	D1	MIC	2.9	4.48	25.27
qFM-D2-1	D1	MIC	3.59	6.8	28.6
FF14.2	D1	MIC	3	10	32.9
qFF-14-1	D1	MIC	2.5	2.28	38.59
qMC-07W-c14-1	D1	MIC	3.46	9.13	42.85
qMIC-F2:3-D1-1#	D1	MIC	5.22	11.3	55.41
FF14	D1	MIC	3.95	5.5	90.1
FF14.1	D1	MIC	3	11	105
MIC14.2	D1	MIC	3	10	105
Lu7_Fin_15_1_4.17_[+]	D2	MIC	4.2	13	32
Lu7_MIC_15_1_5.95_[+]	D2	MIC	6	20	32
q-MIC-15-2	D2	MIC	0	13.49	36.9
Br7_PM_15_3_3.59_[+]	D2	MIC	3.6	11	38.7
QTLMic1.i	D2	MIC	2.69	11.46	41.4
QTLMic1.i	D2	MIC	2.69	11.46	41.4
Br7_PM_15_4_4.00_[+]	D2	MIC	4	10	41.7
Br8_MR_15_2_3.44_[+]	D2	MIC	3.4	8	41.7
TC-qMC-c15-1	D2	MIC	3.76	13.5	46.5
Cs9_MIC2_15_1_3.55_[+]	D2	MIC	3.5	13	47.8
Ga7_H_15_1_7.54_[+]	D2	MIC	7.5	22	47.8
Cs9_Fin_15_1_3.57_[+]	D2	MIC	3.6	17	49.8
Ga7_MR_15_1_6.41_[+]	D2	MIC	6.4	24	49.8
qFM-15-1a	D2	MIC	3	11.6	50.1
QTLMic2.i	D2	MIC	2.77	5.08	56.2
QTLMic2.i	D2	MIC	2.77	5.08	56.2
QTLMic3.i	D2	MIC	2.66	3.41	63.7
QTLMic3.i	D2	MIC	2.66	3.41	63.7
qMIC-Pop1-D1-1	D2	MIC	2.93	0	73.07
QTLMic4.i	D2	MIC	2.52	2.96	81.4
QTLMic4.i	D2	MIC	2.52	2.96	81.4
qFM15.1	D2	MIC	2.2	5.5	97.7
q-MIC-15-1	D2	MIC	0	10.81	146.2
qFM16.1	D3	MIC	5.95	6.46	0
qFM16.1	D3	MIC	2.5	7.5	1.8
Cs8_MIC_16_1_3.69_[+]	D3	MIC	3.7	15	5.5
qMC--8A-c16-1	D3	MIC	2.62	12.55	5.9
qFM-16-1b	D3	MIC	3	8.3	11.1
Br7_MICm_16_1_3.74_[+]	D3	MIC	3.7	11	11.5
Mp8_H_16_1_5.51_[+]	D3	MIC	5.5	22	12.7
QTLMic5.f	D3	MIC	2.39	9.8	16.97
QTLMic5.f	D3	MIC	2.39	9.8	16.97
qFM-c16-1	D3	MIC	5.98	11.39	18.2
qFM16-3	D3	MIC	2.68	10.77	25.5
qFM-C16-1	D3	MIC	3.29	18.02	28.01
Ga7_Hs_16_1_4.82_[+]	D3	MIC	4.8	17	41.9
qFM16-2	D3	MIC	6.44	20.94	44.2
Mic6.y	D3	MIC	2.73	6.78	61
Mic6.y	D3	MIC	2.73	6.78	61
qFM-D7-1	D3	MIC	12.86	5.83	69.84
FIN-c16	D3	MIC	3.64	16.5	81
qFM16.1	D3	MIC	3	7.4	98.6
qFM16-1	D3	MIC	2.68	7.72	104.4
q-MIC-16-2	D3	MIC	0	9.12	121.1
qFM-D7-2	D3	MIC	9.06	3.43	121.47
q-MIC-16-1	D3	MIC	0	10.17	137.9
qFM16.2	D3	MIC	2.9	7.1	154.5
MIC17.1	D4	MIC	3	11	0.9
QTLMic3.f	D4	MIC	2.07	8.3	9.48
QTLMic3.f	D4	MIC	2.07	8.3	9.48
Br8_MICm_17_1_4.03_[+]	D4	MIC	4	10	20.7
Br8_MR_17_1_4.10_[+]	D4	MIC	4.1	9	20.7
Lu8_MR_17_1_4.04_[+]	D4	MIC	4	13	20.7
Cs7_MR_17_1_3.52_[+]	D4	MIC	3.5	9	22.7
qFM17.1	D4	MIC	3.8	9.4	30.7
Cs7_Fin_17_1_3.74_[+]	D4	MIC	3.7	10	32.1
qMIC-c17	D4	MIC	3.99	8.23	34.61
QTLMic4.f	D4	MIC	2.04	11.7	36.01
QTLMic4.f	D4	MIC	2.04	11.7	36.01
qFM17.1	D4	MIC	2	5.1	36.5
MIC17.2	D4	MIC	3	16	55.3
qFM17.2	D4	MIC	2.3	5.8	65.8
qFM-D3-1	D4	MIC	0	0	70.7
qFM-D3-2	D4	MIC	0	0	71.9
qMIC-18-1	D5	MIC	5.4	4.1	15.2
F2:3-qMC-c18-1	D5	MIC	4.03	1.27	19.67
FIN-c18	D5	MIC	4.68	7.5	33
qFM18.1	D5	MIC	3.1	13.4	36.75
Cs9_MIC_18_1_4.96_[+]	D5	MIC	5	19	37.4
Mp7_MIC_18_3_4.69_[+]	D5	MIC	4.7	14	39.4
BC1_MR_18_1_4.91_[-]	D5	MIC	4.9	17	43.2
BC1_Hs_18_1_3.61_[+]	D5	MIC	3.6	12	44.1
MicronaireQTL1.b	D5	MIC	6.53	19.17	48.51
MicronaireQTL1.b	D5	MIC	6.53	19.17	48.51
F2-qMC-c18-1	D5	MIC	2.75	5.44	57.2
Lu8_MIC_18_1_6.52_[+]	D5	MIC	6.5	22	60.4
qMC-07A-c18-1	D5	MIC	2.93	7.39	142.45
qFM19.1	D6	MIC	2.8	13.2	2.5
qFM-chr19-1	D6	MIC	2.76	5.59	4.01
BC2_H_19_1_4.00_[-]	D6	MIC	4	9	8
Cs8_PM_19_1_4.18_[+]	D6	MIC	4.2	15	15.7
qFM-C19-1	D6	MIC	5.07	8.92	16.7
MICD08.1	D6	MIC	3	25	35.5
FFD08.1	D6	MIC	3	12	35.5
Mp7_MR_19_1_4.05_[+]	D6	MIC	4.1	11	35.8
qGhMV-c19	D6	MIC	0	3.41	37.21
qFM-chr19-2	D6	MIC	4.72	11.13	37.45
Lu7_MR_19_1_3.76_[+]	D6	MIC	3.8	10	37.8
q-MIC-19-2	D6	MIC	0	14.66	45.9
FFD08.2	D6	MIC	3	20	53.4
MICD08.2	D6	MIC	3	11	57.2
qFM19.1	D6	MIC	3	7.5	60.4
qFM-chr19-1	D6	MIC	3.29	9.66	67.87
BC1_MIC_19_1_4.74_[-]	D6	MIC	4.7	16	97
BC1_H_19_1_4.01_[-]	D6	MIC	4	14	97.7
FFD08.3	D6	MIC	3	11	99.9
qFM-D5-2	D6	MIC	6.45	2.34	110.33
qMC-07X-c19-1	D6	MIC	2.96	14.45	126.05
q-MIC-19-3	D6	MIC	0	18.21	152.5
q-MIC-19-1	D6	MIC	0	17.13	192.7
qTL-MV-E4-Chr19	D6	MIC	0	18.5019	203.148
qMIC-c20	D7	MIC	8.68	11.4	0.19
QTLMicronaire11.e	D7	MIC	3.3	8.6	2
QTLMicronaire11.e	D7	MIC	3.3	8.6	2
qMIC-F2-D7-1	D7	MIC	4.05	9.85	9.11
qFM-D10-1	D7	MIC	1.23	3.6	17
qFM20.1	D7	MIC	3.2	12.2	34.1
FF20.1	D7	MIC	3	10	44
qFM20.1	D7	MIC	3.9	9.6	44.05
Ge6_MIC_20_1_6.87_[-]	D7	MIC	6.9	25	49.8
qMIC-D10-1	D7	MIC	5.26	6.8	52.83
Mp7_MIC_20_2_4.62_[+]	D7	MIC	4.6	15	77.6
qFM20.2	D7	MIC	2.3	5.6	114.29
FF20.3	D7	MIC	3	19	137.7
FIN-c20	D7	MIC	3.42	5.8	143
qFM21.1	D8	MIC	2.5	6.3	1.25
qMIC-Pop2-D11-2	D8	MIC	3.64	0	11.58
qMV-c21	D8	MIC	4.31	18.92	15.01
qMIC-F2:3-D8-1	D8	MIC	2.84	7.41	18.11
qMIC-c21	D8	MIC	3.21	6.3	50.99
Lu7_Hs_21_2_3.59_[+]	D8	MIC	3.6	12	62.3
qFM21.1	D8	MIC	4.7	21	65
BC2S1_MR_21_2_6.12_[+]	D8	MIC	6.1	11	65.1
FFD02.1	D8	MIC	3	14	65.1
Br7_H_21_1_5.24_[+]	D8	MIC	5.2	15	75.1
Cs9_Hs_21_1_3.48_[+]	D8	MIC	3.5	16	77.1
qFM-D11-2	D8	MIC	4.77	1.85	87.19
F2-qMC-c21-1	D8	MIC	3.32	8.48	108.7
FFD02.1	D8	MIC	3	32	117.6
Lu7_Fin_21_3_3.99_[+]	D8	MIC	4	14	134.2
Lu8_Fin_21_1_4.17_[+]	D8	MIC	4.2	13	148.4
qFM-D4-1	D9	MIC	2.94	7.3	15
Lu7_MIC_22_1_4.26_[+]	D9	MIC	4.3	13	16.2
qFM22.1	D9	MIC	2.8	7	19.65
qMV-c22	D9	MIC	5.38	12.24	37.67
qFM-D4-1	D9	MIC	6.21	2.26	102.49
FIN-c22	D9	MIC	3.24	6.9	112
Cs8_MR_23_1_4.26_[+]	D10	MIC	4.3	16	0
qFM-c23-1	D10	MIC	7.2	12.33	18.1
qFM23.1	D10	MIC	3.7	15.5	19.5
qFM-c23-2	D10	MIC	5.68	10.45	24.5
FF2-c23	D10	MIC	5.1	10.8	33.15
qMIC-D9-2	D10	MIC	3.25	2.54	43.4
qFM23.1	D10	MIC	3.2	8	57
qFM-23-1a	D10	MIC	3	6.2	62.75
qFM23.2	D10	MIC	3.2	7.8	67.5
qFM-D9	D10	MIC	0	0	71.8
qFM23.1	D10	MIC	3	7.5	79.12
qFM23.1	D10	MIC	3.7	9.7	81.2
qFM23.3	D10	MIC	3.2	7.9	94.5
QTLMic1.f	D11	MIC	4.03	8	2
QTLMic1.f	D11	MIC	4.03	8	2
MicronaireQTL1.b	D11	MIC	2.58	7.88	3.88
MicronaireQTL1.b	D11	MIC	2.58	7.88	3.88
QTLMic2.f	D11	MIC	2.47	6.5	6.01
QTLMic2.f	D11	MIC	2.47	6.5	6.01
qFF-24-1	D11	MIC	2.94	2.48	6.41
qFM24.1	D11	MIC	4	19.9	6.5
Ge6_MIC_24_2_7.14_[+]	D11	MIC	7.1	41	7.4
BC2S1_MIC_24_1_4.71_[-]	D11	MIC	4.7	12	8
BC2S1_H_24_1_3.68_[-]	D11	MIC	3.7	8	16
qMIC-c24	D11	MIC	2.66	5.38	18.71
qMC-07A-24-1	D11	MIC	6.14	17.57	20.25
qMV-c24	D11	MIC	4.24	10.23	21.48
qFM-D8-1	D11	MIC	3.34	5.6	22.2
Ge6_MIC_24_3_4.85_[-]	D11	MIC	4.8	14	29.8
qFM24.1	D11	MIC	5.3	12.8	31
q-MIC-24-1	D11	MIC	0	11.15	41.5
qFM24.2	D11	MIC	8.9	21.5	49.7
qMIC-D8-1	D11	MIC	3.2	2.15	52.45
qFM24-1	D11	MIC	5.43	17.11	59.1
qFM24-2	D11	MIC	5.55	19.93	72
qFM24.1	D11	MIC	3.3	8.2	77.8
TC-qMC-c24-1	D11	MIC	4.75	3.8	94.7
TC-qMC-c24-2	D11	MIC	9.5	5.8	101.6
qFM24.3	D11	MIC	10.6	34.7	111.1
qFM24.4	D11	MIC	7.8	25.1	165.5
qFM24.5	D11	MIC	6.5	24.7	188.6
FIN-c25	D12	MIC	2.96	7.6	0
Mp8_H_25_1_5.74_[+]	D12	MIC	5.7	26	10.3
qFMIC-D6-2	D12	MIC	4.08	9.26	10.42
Mp8_MICf_25_1_3.74_[+]	D12	MIC	3.7	16	11.6
BC2_Hs_25_1_3.62_[+]	D12	MIC	3.6	8	14.2
qFMIC-D6-3	D12	MIC	2.36	5.62	17.17
Br8_MICm_25_1_3.43_[+]	D12	MIC	3.4	8	18.2
Cs7_Fin_25_1_4.88_[+]	D12	MIC	4.9	13	18.2
Cs9_MIC2_25_1_4.69_[+]	D12	MIC	4.7	17	19.1
Cs9_Fin_25_1_4.72_[+]	D12	MIC	4.7	22	21.1
qMIC-c25	D12	MIC	3.09	6.6	24.15
Cs7_Hs_25_2_3.77_[+]	D12	MIC	3.8	10	24.9
qFM25.1	D12	MIC	2.9	11.3	26.75
qFM-C25-1	D12	MIC	4.67	7.02	32.11
qFM25-1	D12	MIC	3.36	12.28	34
qFM-C25-2	D12	MIC	4.9	6.01	36.83
qFM25-2	D12	MIC	3.52	10.92	43.5
F2-qMC-c25-1	D12	MIC	5.33	28.24	47.3
TC-qMC-c25-1	D12	MIC	3.29	19.4	58.5
qFM-25-1a	D12	MIC	3	20.8	68.85
TC-qMC-c25-2	D12	MIC	3.25	16.3	70.6
FF25.1	D12	MIC	3	18	77.5
FF25.1	D12	MIC	3	10	81.1
FF25	D12	MIC	3.72	4.2	116.2
qFM25.1	D12	MIC	3.2	7.8	116.79
F2-qMC-c25-2	D12	MIC	2.52	1.24	120.4
q-MIC-25-1	D12	MIC	0	22.95	123.5
q-MIC-25-2	D12	MIC	0	22.57	123.5
qFM-C25-4	D12	MIC	4.9	8	126.1
q-MIC-25-3	D12	MIC	0	15.08	175.1
qMIC-c26-1	D13	MIC	2.3	12.1	0
qFMIC-D12-1	D13	MIC	2.85	5.6	2.01
qFM-D12-1	D13	MIC	2.04	7.9	13
qFM26.1	D13	MIC	5.1	21.5	22.6
Br7_Hs_26_1_4.31_[-]	D13	MIC	4.3	12	28.7
MIC26.1	D13	MIC	3	9	35.1
MicronaireQTL1.b	D13	MIC	2.57	8.16	35.55
MicronaireQTL1.b	D13	MIC	2.57	8.16	35.55
qFM-chr26-1	D13	MIC	3.43	6.81	35.91
Ga7_Hs_26_1_6.20_[-]	D13	MIC	6.2	23	37.8
FF26.1	D13	MIC	3	16	38.4
Br8_Hs_26_2_5.62_[-]	D13	MIC	5.6	22	41.6
qFM-chr26-1	D13	MIC	3.27	16.02	44.01
qFM-26-1b	D13	MIC	3	6	52.15
qFM-D12	D13	MIC	0	0	56.9
qGhMV-c26-1	D13	MIC	0	3.94	77.3
qFM26.1	D13	MIC	3.2	7.8	81.2
F2-qMC-c26-1	D13	MIC	2.56	0.21	95.5
q-MIC-26-1	D13	MIC	0	11.35	108
qFM26.2	D13	MIC	2.9	7.3	118
qPH-chr1-1	A1	PH	2.32	4.69	2.01
qPH-A01-1	A1	PH	2.73	5.98	15
qPH-A1-1	A1	PH	3.64	10.5	44.25
qPH-chr2-1	A2	PH	2.77	6.94	14.01
qPH-3	A3	PH	2.08	0.05	0.2
PH3.y	A3	PH	5.27	7.4	47.74
PH3.y	A3	PH	5.27	7.4	47.74
qGhPH-c3	A3	PH	0	4.04	96.8
qPH-chr5-1	A5	PH	2.08	3.77	0.01
qPH-A5-1	A5	PH	2.7	6.1	2.39
PH9.w	A5	PH	2.79	5.4	5.51
PH9.w	A5	PH	2.79	5.4	5.51
qPH-chr5-2	A5	PH	2.44	5.16	54.71
qPH-chr5-3	A5	PH	5.32	26.87	98.51
qPH-chr5-4	A5	PH	5.59	9.64	114.91
qPH-chr5-5	A5	PH	2.72	5.18	123.51
q-PH-chr05-1	A5	PH	3.29	3.4932	135.11
qGhPH-c5-1	A5	PH	0	5.63	140.23
qGhPH-c5-2	A5	PH	0	3.59	194.1
qPH-Chr6-1	A6	PH	2.63	1.48	80.6
qPH-A7-1	A7	PH	4.32	2.9	19.79
PH2a	A8	PH	3	1	27.2
PH2a	A8	PH	3	1	27.2
qPH-A08-1	A8	PH	3.25	4.92	35
Mp8_Height_8_(5.67+)	A8	PH	5.67	0.14763	43.71
Cs8_Height_8_(5.25+)	A8	PH	5.25	0.161474	43.71
Mp8_Height_8_(3.76+)	A8	PH	3.76	0.097521	53.21
qPH-A9-1	A9	PH	1.41	3.1	0
qPH-A9-1	A9	PH	5.98	15.5	31.03
qPH-chr10-1	A10	PH	2.47	4.08	8.91
qPH-chr10-2	A10	PH	3.11	5.59	41.01
qPH-chr10-3	A10	PH	2.5	5.25	47.41
qGhPH-c10	A10	PH	0	3.98	76.16
qPH-A11-1	A11	PH	2.88	72.5	0
qPH-11	A11	PH	2.43	0.05	4.1
PH1.y	A11	PH	3.47	4.14	7.28
PH1.y	A11	PH	3.47	4.14	7.28
qPH-chr11-1	A11	PH	2.9	6.15	122.61
qPH-chr11-2	A11	PH	2.62	8.72	183.61
qTL-PH-E4-Chr11	A11	PH	0	25.3191	228.52
PH3.v	A13	PH	2.79	6.8	2.28
PH3.v	A13	PH	2.79	6.8	2.28
qPH-A13-1	A13	PH	3.71	67.8	23.39
qPH-A13-1	A13	PH	2.91	8.69	29.19
qPH-chr13-1	A13	PH	2.57	4.95	34.21
qPH-D2-2	D1	PH	3.35	5.8	0
qPH-14(F2:3)	D1	PH	2.5	6.1	0
PH8.w	D1	PH	2.26	5.16	3.51
PH8.w	D1	PH	2.26	5.16	3.51
PH2.y	D1	PH	12.4	15.01	4.01
PH2.y	D1	PH	12.4	15.01	4.01
qPH-D2-1	D1	PH	2.79	8.57	24.92
qTL-PH-E1-Chr14	D1	PH	0	13	39.038
qPH-chr14-1	D1	PH	2.64	5.69	55.41
qPH-chr14-2	D1	PH	2.41	4.89	58.41
Ga7_Height_14_(3.67+)	D1	PH	3.67	0.097917	62.11
qTL-PH-E2-Chr14	D1	PH	0	24	102.249
qGhPH-c14-1	D1	PH	0	3.31	111.13
qGhPH-c14-2	D1	PH	0	3.45	124
qPH-D1-1	D2	PH	4.83	73.9	50.61
PH1a	D2	PH	3	1	51.4
PH1a	D2	PH	3	1	51.4
qPH-D7-2	D3	PH	3.45	21.4	9.59
qPH-D7-1	D3	PH	4.51	70.8	41.46
PH2.v	D4	PH	18.61	49.3	0.08
PH2.v	D4	PH	18.61	49.3	0.08
qGhPH-c17	D4	PH	0	5.57	45.96
qTL-PH-E2-Chr18	D5	PH	0	22	105.929
qPH-D5-1	D6	PH	3.89	13.01	4.01
qPH-chr19-1	D6	PH	6.58	11.43	6.41
qPH-Chr19-1	D6	PH	12.53	1.53	8.05
qPH-chr19-2	D6	PH	17.56	33.11	11.11
qPH-Chr19-2	D6	PH	9.26	1.34	23.55
qTL-PH-E4-Chr19	D6	PH	0	16.9715	203.148
qPH-chr20-1	D7	PH	5.26	9.83	135.81
Ge6_Height_21_(3.96+)	D8	PH	3.96	0.102602	0.01
qPH-D11-1	D8	PH	5.39	10.92	1.01
qTL-PH-E2-Chr21	D8	PH	0	18	66.984
qPH-chr21-1	D8	PH	5.33	11.26	160.51
qPH-chr21-1	D8	PH	3.07	6.5	166.51
qPH-chr22-1	D9	PH	2.45	4.62	0.01
QTLPH28.g	D9	PH	4.1	24.7	8.91
QTLPH29.g	D9	PH	6.69	26.8	8.91
QTLPH28.g	D9	PH	4.1	24.7	8.91
QTLPH29.g	D9	PH	6.69	26.8	8.91
qPH-D4-1	D9	PH	3.72	13.72	19.81
QTLPH30.g	D9	PH	3.86	14.7	27.81
QTLPH30.g	D9	PH	3.86	14.7	27.81
QTLPH31.g	D9	PH	3.22	13.4	32.11
QTLPH31.g	D9	PH	3.22	13.4	32.11
qPH-22	D9	PH	3.79	0.1	33
qPH-D9-1	D10	PH	6.27	5.91	9.51
qPH-D9-1	D10	PH	1.47	3.3	20.77
qGhPH-c23-1	D10	PH	0	4.48	32.3
qGhPH-c23-2	D10	PH	0	3.94	116.01
qPH-D8-1	D11	PH	2.89	5.98	0.01
qPH-D8-2	D11	PH	3.9	11.09	6.01
qPH-Chr24-1	D11	PH	3.67	2.64	69.2
qPH-chr24-1	D11	PH	2.28	6.1	69.81
qPH-D08-1	D11	PH	3.53	5.67	78
qPH-D08-1	D11	PH	2.57	5.18	111
qPH-chr25-1	D12	PH	2.78	5.07	0.01
PH4.v	D12	PH	2.62	23.1	0.8
PH4.v	D12	PH	2.62	23.1	0.8
q-PH-chr25-4	D12	PH	5.38	6.0955	7.91
q-PH-chr25-5	D12	PH	4.78	7.0355	13.61
q-PH-chr25-1	D12	PH	6.39	18.763	16.41
qPH-D6-1	D12	PH	3.49	6.86	19.72
qPH-D06-1	D12	PH	3.48	10.75	20
q-PH-chr25-2	D12	PH	9.56	21.5069	25.41
q-PH-chr25-3	D12	PH	5.79	20.591	34.51
Ga7_Height_25_(4.42+)	D12	PH	4.42	0.14009	36.21
qPH-D6-1	D12	PH	3.45	60.3	90.17
qPH-chr25-2	D12	PH	2.63	5.52	113.71
qPH-chr25-3	D12	PH	2.09	4.92	134.01
qPH-26b(F2:3)	D13	PH	4.06	12.3	5.4
qPH-chr26-1	D13	PH	2.25	4.22	11.21
qPH-26a(F2:3)	D13	PH	5.63	19.5	17.1
qPH-26c(F2:3)	D13	PH	2.93	9.2	35.8
qPH-chr26-2	D13	PH	4.44	5.96	35.91
qGhPH-c26-1	D13	PH	0	4.16	142.7
qPH-chr26-1	D13	PH	3.14	6.38	153.31
qGhSF-c1	A1	SFC	0	3.35	137.52
qSFC-2-1	A2	SFC	0	9.33	0
qSFC-2-2	A2	SFC	0	12.77	0
qGhSF-c2-1	A2	SFC	0	4.06	12.41
qGhSF-c2-2	A2	SFC	0	4.48	21.81
qGhSF-c2-3	A2	SFC	0	4.25	65.81
qSFC-3-1	A3	SFC	0	16.62	0
qSFI-c3	A3	SFC	3.85	3.6	43.67
qSFI-c4	A4	SFC	3.49	4.2	24.45
qSFC-6-1	A6	SFC	0	17.29	0
FSfQtlc06_1b	A6	SFC	3.32	23.2	28.6
qGhSF-c6-1	A6	SFC	0	4.53	60.8
qGhSF-c6-2	A6	SFC	0	3.88	117.43
qSFC-7-1	A7	SFC	0	12.15	0
qSFC-7-2	A7	SFC	0	11	0
qGhSF-c7-1	A7	SFC	0	5.59	86.4
qGhSF-c7-2	A7	SFC	0	3.94	107.8
qGhSF-c8	A8	SFC	0	3.95	155.7
qSFC-10-1	A10	SFC	0	12.79	0
qSFC-10-2	A10	SFC	0	15.74	0
qGhSF-c10	A10	SFC	0	4.11	116.82
SLF1.u	A11	SFC	2.701	6.7	13
SLF1.u	A11	SFC	2.701	6.7	13
qSFC-12-1	A12	SFC	0	11.73	0
qSFC-12-2	A12	SFC	0	18.96	0
qSFC-12-3	A12	SFC	0	14.58	0
FSfQtlc12_1b	A12	SFC	3.58	15.5	4.9
qGhSF-c12	A12	SFC	0	5.33	42.3
qFZP-c12A	A12	SFC	8.57	12	48.99
qSFI-c14	D1	SFC	8.33	9.3	12.4
qSFI-c14	D1	SFC	3.42	3	27.67
FSfQtlc14_1h	D1	SFC	3.45	13.5	60.6
qGhSF-c14	D1	SFC	0	4.15	138.14
FSfQtlc15_1h	D2	SFC	3.07	12.1	52.9
qSFC-16-1	D3	SFC	0	20.62	0
qSFC-16-2	D3	SFC	0	9.91	0
qSFC17-1	D4	SFC	0	12.44	0
qSFC-17-2	D4	SFC	0	11.5	0
qGhSF-c17	D4	SFC	0	3.42	50.51
qSFC-19-1	D6	SFC	0	12.84	0
qSFC-19-2	D6	SFC	0	14.28	0
qSFC-19-3	D6	SFC	0	8.71	0
qGhSF-c19-1	D6	SFC	0	7.37	12
qGhSF-c19-2	D6	SFC	0	5.34	143.1
qGhSF-c19-3	D6	SFC	0	4.35	174.51
qGhSF-c20	D7	SFC	0	4.88	63.2
qSFC-21-1	D8	SFC	0	19.7	0
qSFC-21-2	D8	SFC	0	11.33	0
qSFC-24-1	D11	SFC	0	17.29	0
qSFC-24-2	D11	SFC	0	10.45	0
qSFC-24-3	D11	SFC	0	21.26	0
qSFI-c24h	D11	SFC	8.94	9.8	3.15
SFC(3)	D11	SFC	0	0	10.25
qSFC-25-1	D12	SFC	0	19	0
qGhSF-c25	D12	SFC	0	5.44	89.92
qSFC-26-1	D13	SFC	0	12.53	0
qSFC-26-2	D13	SFC	0	16.62	0
qGhSF-c26-1	D13	SFC	0	4.58	81.35
SI11.w	A1	SI	3.1	5.16	0.01
SI11.w	A1	SI	3.1	5.16	0.01
SI1.t	A1	SI	4.349	6.982	2.01
SI1.t	A1	SI	4.349	6.982	2.01
SI1.s	A1	SI	5.187	8.21	4.01
SI1.s	A1	SI	5.187	8.21	4.01
SI2.t	A1	SI	2.229	3.439	14.94
SI2.t	A1	SI	2.229	3.439	14.94
SI2.s	A1	SI	3.54	8.914	28
SI2.s	A1	SI	3.54	8.914	28
qGhSW-c2	A2	SI	0	5.41	95.32
SI_3	A3	SI	2.44	3	0
qSI-3(F2:3)	A3	SI	9.19	30.86	9.4
SI9.w	A3	SI	3.1	4.4	30.9
SI9.w	A3	SI	3.1	4.4	30.9
qTL-SI-E3-Chr3	A3	SI	0	15.7782	63.784
qSI-F2:3-A3-1	A3	SI	2.95	7	70.31
qSI-F2:3-A3-2	A3	SI	2.85	4.74	81.71
qTL-SI-E1-Chr3	A3	SI	0	13	85.92
QTLSI7.n	A5	SI	2.57	5.71	0
QTLSI7.n	A5	SI	2.57	5.71	0
qSI-A5-1a	A5	SI	3.6	6.1	0.01
qSI-A5-1b	A5	SI	4.75	9.19	0.01
qSI-A5-1c	A5	SI	3.28	6.06	0.01
qSI-A5-1d	A5	SI	3.06	5.53	0.01
qSI-A5-2	A5	SI	2.54	1.49	214.2
SIxQtlc06_1b	A6	SI	3.1	11.1	58.1
SI_7	A7	SI	8.65	11.2	0
qGhSW-c7	A7	SI	0	5.14	0.001
qSI-A7-2a	A7	SI	6.92	12.59	0.01
qSI-A7-2b	A7	SI	4.15	7.93	0.01
QTLSI5.e	A7	SI	12.5	28.4	1
QTLSI5.e	A7	SI	12.5	28.4	1
QTLSI14.e	A7	SI	14.2	31	2
QTLSI14.e	A7	SI	14.2	31	2
qSI-A7-2c	A7	SI	3.41	8.63	2.01
QTLSI3.n	A7	SI	4.28	5.88	6
QTLSI3.n	A7	SI	4.28	5.88	6
QTLSI4.n	A7	SI	2.89	9.48	10
QTLSI4.n	A7	SI	2.89	9.48	10
qSI-A7-1b	A7	SI	3.03	7.89	10.51
qSI-A7-1a	A7	SI	6.4	15.56	12.51
qSI-A7-1c	A7	SI	3.75	12.49	12.51
qSI-A7-1d	A7	SI	3.08	7.98	13.51
QTLSI1.n	A7	SI	3.64	4.9	54.5
QTLSI1.n	A7	SI	3.64	4.9	54.5
QTLSI2.n	A7	SI	4	6.21	56.4
QTLSI2.n	A7	SI	4	6.21	56.4
qSI-c7	A7	SI	4.5	12.15	56.88
qSI07.1	A7	SI	6.6	15.6	78.96
qSI-c8-1	A8	SI	5.01	14.09	48.14
qSI-c8-2	A8	SI	4.96	13.91	52
qSI-c8-3	A8	SI	4.28	12.26	53
qSI-A8-2	A8	SI	0	0	129.88
SIQTL1.a	A9	SI	3.48	15.6	18
SIQTL1.a	A9	SI	3.48	15.6	18
qSI-A9-1	A9	SI	2.67	6.5	21
qTL-SI-E1-Chr9-2	A9	SI	0	29	124.208
qTL-SI-E2-Chr9	A9	SI	0	23	124.208
qTL-SI-E1-Chr9-1	A9	SI	0	13.4881	135.298
qSI-A10-2	A10	SI	2.55	1.69	58.68
QTLSI5.n	A10	SI	2.56	6.48	69.7
QTLSI5.n	A10	SI	2.56	6.48	69.7
QTLSI6.n	A10	SI	2.57	7.18	79.9
QTLSI6.n	A10	SI	2.57	7.18	79.9
SI12.w	A11	SI	3.49	8.12	0.01
SI12.w	A11	SI	3.49	8.12	0.01
SI13.w	A11	SI	4.15	9.48	13.1
SI13.w	A11	SI	4.15	9.48	13.1
SI5.s	A12	SI	2.186	3.529	2.03
SI5.s	A12	SI	2.186	3.529	2.03
qSI-A12-1	A12	SI	1.73	4.1	49.81
qSI-A10-3	A12	SI	3.71	4.49	76.57
SI4a	A13	SI	3	1	18
[truncated: 887 more rows]
