# Supplementary material for: High-density linkage map construction and QTL analyses for fiber quality, yield and morphological traits using CottonSNP63K array in upland cotton (Gossypium hirsutum L.)
Source: BMC Genomics. 2019 Nov 21;20:889. doi: 10.1186/s12864-019-6214-z (PMC6878679; doi:10.1186/s12864-019-6214-z)
Supplement: Supplementary file 4 — Additional file 4: Table S4. Correspondence of linkage maps developed in the current study with sequence based physical maps of Upland cotton. [file 12864_2019_6214_MOESM4_ESM.xlsx]

## Sheet: Sheet1
Table S4. Collinearity analyses of the linkage maps developed in the current study with sequence based physical map of Upland cotton (TM-1 Genome NAU-NBI Assembly v1.1 and Annotation v1.1 database).
Linkage Group	physical Map	Start site	End site	Genome spanned length	Reference genome length	Genome coverage ratio
Chr16	A1	567728	99870991	99303263	99884700	0.994
Chr23	A2	518521	83029666	82511145	83447906	0.989
Chr03	A3	536767	100143431	99606664	100263045	0.993
Chr13	A4	237387	62124638	61887251	62913772	0.984
Chr10	A5	1544314	91885184	90340870	92047023	0.981
Chr18	A6	332742	102528427	102195685	103170444	0.991
Chr07	A7	183539	77664102	77480563	78251018	0.99
Chr14	A8	253013	102980194	102727181	103626341	0.991
Chr08	A9	1897239	74776037	72878798	74999931	0.972
Chr11	A10	810285	100817936	100007651	100866604	0.991
Chr04	A11	725030	93108419	92383389	93316192	0.99
Chr15	A12	230674	87226684	86996010	87484866	0.994
Chr02	A13	212014	79758080	79546066	79961121	0.995
A-Subgenome				1147864536	1160232963	0.989
Chr19	D1	449547	61161478	60711931	61456009	0.988
Chr21	D2	288235	66926440	66638205	67284553	0.99
Chr24	D3	414604	46229908	45815304	46690656	0.981
Chr20	D4	333688	51295622	50961934	51454130	0.99
Chr09	D5	263755	61711575	61447820	61933047	0.992
Chr26	D6	174860	64004405	63829545	64294643	0.993
Chr06	D7	593089	54265422	53672333	55312611	0.97
Chr17	D8	297535	65311191	65013656	65894135	0.987
Chr01	D9	1280925	50444750	49163825	50995436	0.964
Chr12	D10	831033	63348128	62517095	63374666	0.986
Chr05	D11	631689	65974293	65342604	66087774	0.989
Chr25	D12	561178	59087499	58526321	59109837	0.99
Chr22	D13	81171	60339884	60258713	60534298	0.995
D-Subgenome				763899286	774421795	0.986
Total				1911763822	1934654758	0.988
