# Supplementary material for: High-density linkage map construction and QTL analyses for fiber quality, yield and morphological traits using CottonSNP63K array in upland cotton (Gossypium hirsutum L.)
Source: BMC Genomics. 2019 Nov 21;20:889. doi: 10.1186/s12864-019-6214-z (PMC6878679; doi:10.1186/s12864-019-6214-z)
Supplement: Supplementary file 5 — Additional file 5: Table S5. Candidate genes of cotton fiber quality and production and their bioinformatics descriptors identified for the QTL regions BALST searched in the cotton functional genomics database (https://cottonfgd.org/). [file 12864_2019_6214_MOESM5_ESM.xlsx]

## Sheet: Sheet
Table S5. Identification of candidate genes for the stable major effect QTLs in the cotton genome. The marker defined QTL regions with sequence information were BLAST searched in the Cotton Functional Genomics Database (https://cottonfgd.org/).
QTL name	LOD score	Chromosome location	Annotated cotton gene	Putative gene function	Name of gene in the cotton genome	Physical Position	Functional role of the candidate gene in cotton reported in the literature
qUI-CH3-A3-1 & qSFC-CH3-A3-1	7.3 & 2.6	A03	GhMYB4	MYB-domain gene	Gh_A03G1418	93758789-93759852	Preferential expression during cotton fiber development [47]
qMIC-CH10-A5-1	5.7	A05	GhMYB5	MYB-domain gene	Gh_A05G0291	3355753-3356568	Preferential expression during cotton fiber development [47]
qUHM-16-CH7-A7-1	3	A07	GhACO3	1-aminocyclopropane-1-carboxylate oxidase 3 gene	Gh_A07G1686	68379735-68380851	High expression in elongating fiber cells [53]
	3.1		GhFLA2	Fasciclin-like arabinogalactan proteins gene	Gh_A07G1742	70985378-70986640	Specific or predominant expression in cotton fibers [54]
	3.1		GhFLA2	Fasciclin-like arabinogalactan proteins gene	Gh_A07G1741	70982408-70982991	Specific or predominant expression in cotton fibers [54]
qSTR-17-CH14-A8-1	2.8	A08	GhMYB3	MYB-domain gene	Gh_A08G0299	3462667-3463937	Preferential expression during cotton fiber development [47]
qLP-17-CH14-A8-1	10.1	A08	GhUXS2	UDP-glucuronic acid decarboxylase 2 gene	Gh_A08G0687	15503320-15505925	Preferential expression during cotton fiber development [55]
qELO-CH8-A9-1	2.8	A09	GhPAG1	Cotton brassinosteroid catabolism gene	Gh_A09G1002	59935530-59938444	Playing a crucial role in regulating fiber development via controlling the level of endogenous brassinosteroids [49]
	2.9		GhMYB1	MYB-domain gene	Gh_A09G1008	60122091-60128474	Preferential expression during cotton fiber development [47]
	2.9		GhPAG1	Cotton brassinosteroid catabolism gene	Gh_A09G1009	60136650-60139807	Playing a crucial role in regulating fiber development via controlling the level of endogenous brassinosteroids [49]
	4.2		GhTCP11	TCP transcription factor gene	Gh_A09G1389	67016702-67017304	Preferentially expressed in cotton fibers at the stage of secondary cell wall biosynthesis [48]
qELO-CH4-A11-1	6	A11	GhCPC	R3-MYB gene	Gh_A11G0869	8849618-8850249	Negatively regulating cotton fiber initiation and early elongation [50]
	5.9		GhPRP3	Proline-rich protein 3 gene	Gh_A11G1028	11619507-11620113	Potentially as a negative regulator participating in modulating fiber development of cotton [51]
	4.4		GhMYB4	MYB-domain gene	Gh_A11G1203	14890234-14891570	Preferential expression during cotton fiber development [47]
qSTR-CH2-A13-1	4.8	A13	GhMYB5	MYB-domain gene	Gh_A13G0805	37876373-37877410	Preferential expression during cotton fiber development [47]
	4.1		GhTCP15	TCP transcription factor gene	Gh_A13G0648	18141353-18142453	Preferentially and predominantly expressed in fast elongating fibers [48]
qLI-16-CH2-A13-1	7	A13	GhADF1	Actin-depolymerizing factor 1	Gh_A13G1989	79375387-79377477	Playing a critical role in the processes of elongation and secondary cell wall formation during cotton fibre development [56]
	7		GhAPX1	L-ascorbate peroxidase gene	Gh_A13G2003	79484281-79487307	Encodes a functional enzyme that is involved in hydrogen peroxide homeostasis during cotton fibre development [57]
qELO-CH19-D1-1;qSTR-CH19-D1-1	5.2;4.6	D01	Gh14-3-3	14-3-3 protein gene	Gh_D01G0107	823416-825377	May involving in regulating fibre initiation and elongation [52]
	4.9;5.5		GhMYB4	MYB-domain gene	Gh_D01G0155	1139298-1142633	Preferential expression during cotton fiber development [47]
qUI-17-CH26-D6-1	3.6	D06	GhACO1	1-aminocyclopropane-1-carboxylate oxidase 1 gene	Gh_D06G1674	55522234-55523360	High expression in elongating fiber cells [53]
qMIC-16-CH6-D7-1	3.4	D07	GhACO1	1-aminocyclopropane-1-carboxylate oxidase 1 gene	Gh_D07G0107	1194256-1209116	High expression in elongating fiber cells [53]
qUHM-16-CH5-D11-1	6.4	D11	GhFLA11	Fasciclin-like arabinogalactan proteins gene	Gh_D11G3281	65760865-65761590	Specific or predominant expression in cotton fibers [54]
qSTR-CH25-D12-1	6	D12	GhPIP2-4	Plasma membrane intrinsic protein gene	Gh_D12G1974	52804569-52815428	Involving in cotton fibre development by regulating water channel activities [58]
qMIC-CH25-D12-1;qSTR-CH25-D12-1	3.6;7.8	D12	GhTCP5	TCP transcription factor gene	Gh_D12G1814	50669259-50670242	Preferentially expressed in secondary cell wall deposition stage [48]
	4.4;9.4		GhTCP14	TCP transcription factor gene	Gh_D12G1742	49671539-49672741	Play critical roles in cotton fiber development which are expressed predominantly in initiating and elongating fibers [48]
qMIC-CH25-D12-1;qSTR-CH25-D12-1;qLP-CH25-D12-1	6.1;4.4;5.8	D12	GhTCP12	TCP transcription factor gene	Gh_D12G1689	48768374-48769879	preferentially expressed in cotton fiber initiation and secondary cell wall deposition stage [48]
	4.3;3,8;4.0		GhTCP15	TCP transcription factor gene	Gh_D12G1644	47951010-47952044	Preferentially and predominantly expressed in fast elongating fibers [48]
qMIC-CH25-D12-1,qLP-CH25-D12-1	3.8;3.4	D12	GhTCP20	TCP transcription factor gene	Gh_D12G1425	43870059-43870949	preferentially expressed during cotton fiber development [48]
qLI-17-CH22-D13-1	4.4	D13	GhMYB4	MYB-domain gene	Gh_D13G0630	8848335-8849313	Preferential expression during cotton fiber development [47]
	2.7		GhMYB4	MYB-domain gene	Gh_D13G0648	9114496-9115429	Preferential expression during cotton fiber development [47]
	5		GhTCP7	TCP transcription factor gene	Gh_D13G0602	8376171-8376941	preferentially expressed during cotton fiber development [48]
qBW-16-CH22-D13-1;qLI-17-CH22-D13-1	7.8;11.1	D13	Gh14-3-3	14-3-3 protein gene	Gh_D13G0518	6705591-6707595	May involving in regulating fibre initiation and elongation [52]
